# Supplementary material for: Synergistic interaction between hyperlipidemia and obesity as a risk factor for stress urinary incontinence in Americans
Source: Sci Rep. 2024 Mar 27;14:7312. doi: 10.1038/s41598-024-56744-5 (PMC10973469; doi:10.1038/s41598-024-56744-5)
Supplement: Supplementary file 1 — Supplementary Information. [file 41598_2024_56744_MOESM1_ESM.csv]

	Year	seqn	sdmvpsu	sdmvstra	sui	uui	sf	sex	age	Hysterectomy	vd	pregnant	eth1	poverty	edu	DM	Hypertension	Hyperlipidemia	bmxbmi	creatinine_mg.dl	uric_acid_mg.dl	blood_urea_nitrogen_mg.dl	fast_triglyceride_mg.dl	fast_total_cholesterol_mg.dl	hdl_cholesterol_mg.dl	ldl_cholesterol_mg.dl	wtsaf2yr.lipid	mui	pg	agg	ag	bmi	BMI	b	bb	tg	tc	hdl	ldl	diabetes	nhs_wt	hb	tb
24	2005-2006	31151	2	53	1	1	less than once a month	Female	59	No	1ÔÂ2ÈÕ	NA	Non-Hispanic Black	3.03	high school or equivalent	DM	yes	yes	29.51	0.9	5.4	16	123	205	76	104	71019.667	1	2ÔÂ5ÈÕ	>=50	NA	overweight	<30	overweight	>=25	n	high	n	n	Diabetes	10145.66671	1	0
35	2005-2006	31162	2	47	1	0	less than once a month	Female	71	Yes	>=3	NA	Non-Hispanic White	2.5	high school or equivalent	DM	yes	yes	29.6	0.6	3.9	9	174	224	47	142	147093.727	0	2ÔÂ5ÈÕ	>=50	>60	overweight	<30	overweight	>=25	high	high	low	high	Diabetes	21013.38957	1	1
93	2005-2006	31221	2	49	0	0	NA	Female	54	No	>=3	NA	Non-Hispanic White	5	high school or equivalent	no	no	yes	36.03	0.7	4.3	14	52	229	62	157	209352.39	0	2ÔÂ5ÈÕ	>=50	40-60	Obese	>=30	Obese	>=25	n	high	n	high	no	29907.48429	3	2
131	2005-2006	31261	1	46	0	1	NA	Female	49	Yes	0	NA	Non-Hispanic Black	3.48	College or above	no	no	yes	29.35	1	5.6	11	112	211	56	133	84639.848	0	2ÔÂ5ÈÕ	<50	40-60	overweight	<30	overweight	>=25	n	high	n	high	no	12091.40686	1	0
150	2005-2006	31280	1	44	1	0	less than once a month	Female	60	Yes	1ÔÂ2ÈÕ	NA	Non-Hispanic White	2.3	high school or equivalent	no	no	yes	31.32	1	6.3	19	167	218	37	148	146794.164	0	2ÔÂ5ÈÕ	>=50	>60	Obese	>=30	Obese	>=25	high	high	low	high	no	20970.59486	3	3
163	2005-2006	31294	1	48	0	0	NA	Female	73	Yes	1ÔÂ2ÈÕ	NA	Non-Hispanic White	3.12	College or above	no	yes	yes	25.94	0.7	4.6	14	147	266	69	168	128883.518	0	2ÔÂ5ÈÕ	>=50	>60	overweight	<30	overweight	>=25	n	high	n	high	no	18411.93114	1	0
203	2005-2006	31334	1	56	0	1	NA	Female	55	Yes	1ÔÂ2ÈÕ	NA	Non-Hispanic Black	0.31	College or above	no	yes	yes	43	0.8	5.8	5	69	252	103	135	87684.588	0	<=1	>=50	40-60	Obese	>=30	Obese	>=25	n	high	n	high	no	12526.36971	3	2
208	2005-2006	31339	2	54	0	0	NA	Female	85	No	>=3	NA	other	4.46	less than high school	IGT	no	yes	24.69	1.1	5.3	20	109	166	70	74	80200.585	0	2ÔÂ5ÈÕ	>=50	>60	normal	<30	normal	<25	n	n	n	n	no	11457.22643	1	0
213	2005-2006	31344	2	52	0	1	NA	Female	55	Yes	1ÔÂ2ÈÕ	NA	Non-Hispanic White	5	College or above	no	yes	yes	32.18	1	5.7	11	127	211	47	139	196629.355	0	2ÔÂ5ÈÕ	>=50	40-60	Obese	>=30	Obese	>=25	n	high	low	high	no	28089.90786	3	2
224	2005-2006	31358	2	51	0	0	NA	Female	62	Yes	>=3	NA	Non-Hispanic Black	0.72	College or above	DM	yes	yes	30.71	0.8	5	11	305	180	57	62	32628.08	0	<=1	>=50	>60	Obese	>=30	Obese	>=25	high	n	n	n	Diabetes	4661.154286	3	3
260	2005-2006	31396	1	44	0	0	NA	Female	55	No	>=3	NA	Mexican American	3.51	College or above	no	no	yes	31.44	0.8	5.6	18	101	219	65	134	41803.641	0	2ÔÂ5ÈÕ	>=50	40-60	Obese	>=30	Obese	>=25	n	high	n	high	no	5971.948714	3	2
301	2005-2006	31437	2	50	0	1	NA	Female	59	No	>=3	NA	other	1.39	College or above	no	no	yes	26.24	0.6	5.7	13	110	215	66	127	99252.232	0	1ÔÂ2ÈÕ	>=50	NA	overweight	<30	overweight	>=25	n	high	n	n	no	14178.89029	1	0
314	2005-2006	31452	1	55	1	1	a few times a week, or	Female	54	Yes	1ÔÂ2ÈÕ	NA	Non-Hispanic Black	3.2	College or above	IFG	no	yes	28.46	0.7	6.2	9	208	212	44	126	72340.753	1	2ÔÂ5ÈÕ	>=50	40-60	overweight	<30	overweight	>=25	high	high	low	n	no	10334.39329	1	1
318	2005-2006	31457	1	57	0	0	NA	Female	61	Yes	>=3	NA	Mexican American	4.7	high school or equivalent	no	no	yes	22.44	0.9	5.3	16	134	202	45	130	31039.639	0	2ÔÂ5ÈÕ	>=50	>60	normal	<30	normal	<25	n	high	low	high	no	4434.234143	1	0
332	2005-2006	31471	1	52	0	1	NA	Female	49	No	0	NA	Non-Hispanic Black	3.27	less than high school	DM	yes	yes	18.4	0.7	3.9	8	106	243	92	130	66050.585	0	2ÔÂ5ÈÕ	<50	40-60	underweight	<30	normal	<25	n	high	n	high	Diabetes	9435.797857	1	0
417	2005-2006	31559	1	55	1	0	less than once a month	Female	66	No	0	NA	Non-Hispanic White	3.21	high school or equivalent	DM	yes	yes	30.52	0.7	6.3	14	301	199	51	88	144524.904	0	2ÔÂ5ÈÕ	>=50	>60	Obese	>=30	Obese	>=25	high	n	n	n	Diabetes	20646.41486	3	3
420	2005-2006	31563	2	49	1	1	a few times a week, or	Female	61	Yes	>=3	NA	Non-Hispanic White	3.64	high school or equivalent	no	yes	no	40.51	1.1	5.2	15	107	160	65	74	179565.81	1	2ÔÂ5ÈÕ	>=50	>60	Obese	>=30	Obese	>=25	n	n	n	n	no	25652.25857	2	2
440	2005-2006	31585	1	54	1	0	less than once a month	Female	40	No	>=3	No	Mexican American	1.16	College or above	IFG	yes	yes	37.13	0.6	6.4	16	104	204	53	130	45715.339	0	1ÔÂ2ÈÕ	<50	40-60	Obese	>=30	Obese	>=25	n	high	n	high	no	6530.762714	3	2
447	2005-2006	31592	2	57	1	0	less than once a month	Female	62	No	>=3	NA	Mexican American	0.93	less than high school	DM	yes	yes	26.98	0.7	3.2	13	95	155	49	87	15514.931	0	<=1	>=50	>60	overweight	<30	overweight	>=25	n	n	low	n	Diabetes	2216.418714	1	0
448	2005-2006	31593	1	57	1	0	less than once a month	Female	58	No	>=3	NA	Mexican American	5	high school or equivalent	DM	yes	yes	28.62	0.7	4.9	9	251	183	40	93	65579.049	0	2ÔÂ5ÈÕ	>=50	40-60	overweight	<30	overweight	>=25	high	n	low	n	Diabetes	9368.435571	1	1
455	2005-2006	31601	1	47	1	1	a few times a week, or	Female	82	Yes	1ÔÂ2ÈÕ	NA	Non-Hispanic White	3.12	College or above	IGT	no	yes	24.5	0.9	4.5	25	87	218	93	108	87371.061	1	2ÔÂ5ÈÕ	>=50	>60	normal	<30	normal	<25	n	high	n	n	no	12481.58014	1	0
460	2005-2006	31606	2	50	0	0	NA	Female	78	Yes	>=3	NA	Non-Hispanic White	1.21	high school or equivalent	IGT	yes	yes	33.39	0.7	5.4	10	126	157	58	74	98090.146	0	1ÔÂ2ÈÕ	>=50	>60	Obese	>=30	Obese	>=25	n	n	n	n	no	14012.878	3	2
487	2005-2006	31633	2	47	1	1	a few times a week, or	Female	85	No	1ÔÂ2ÈÕ	NA	Non-Hispanic White	2.2	less than high school	IFG	yes	yes	29.57	0.9	5	20	110	295	80	193	103472.989	1	2ÔÂ5ÈÕ	>=50	>60	overweight	<30	overweight	>=25	n	high	n	high	no	14781.85557	1	0
512	2005-2006	31658	2	51	0	0	NA	Female	46	Yes	0	NA	Non-Hispanic Black	3.57	College or above	DM	no	yes	30.08	0.7	3.9	16	47	124	60	55	71197.737	0	2ÔÂ5ÈÕ	<50	40-60	Obese	>=30	Obese	>=25	n	n	n	n	Diabetes	10171.10529	3	2
521	2005-2006	31668	2	49	0	0	NA	Female	85	No	1ÔÂ2ÈÕ	NA	Non-Hispanic White	1.53	College or above	IGT	no	no	21.13	0.9	5.3	16	71	162	69	79	72684.813	0	1ÔÂ2ÈÕ	>=50	>60	normal	<30	normal	<25	n	n	n	n	no	10383.54471	0	0
573	2005-2006	31720	2	45	1	1	a few times a week, or	Female	73	No	1ÔÂ2ÈÕ	NA	Non-Hispanic Black	0.1	high school or equivalent	no	yes	yes	26.22	0.6	5.5	12	54	176	58	107	30863.369	1	<=1	>=50	>60	overweight	<30	overweight	>=25	n	n	n	n	no	4409.052714	1	0
597	2005-2006	31744	2	50	1	1	a few times a month	Female	65	Yes	1ÔÂ2ÈÕ	NA	Non-Hispanic White	3.41	less than high school	DM	yes	yes	30.65	0.9	7.3	19	193	168	30	99	154311.864	1	2ÔÂ5ÈÕ	>=50	>60	Obese	>=30	Obese	>=25	high	n	low	n	Diabetes	22044.552	3	3
599	2005-2006	31746	2	46	0	0	NA	Female	77	No	1ÔÂ2ÈÕ	NA	Non-Hispanic White	1	less than high school	DM	yes	yes	27.66	1.5	6.6	19	190	174	54	82	93125.31	0	<=1	>=50	>60	overweight	<30	overweight	>=25	high	n	n	n	Diabetes	13303.61571	1	1
615	2005-2006	31762	1	56	0	1	NA	Female	70	No	>=3	NA	Mexican American	0.62	less than high school	DM	yes	yes	27.37	1	5.2	18	232	191	62	83	23805.146	0	<=1	>=50	>60	overweight	<30	overweight	>=25	high	n	n	n	Diabetes	3400.735143	1	1
632	2005-2006	31781	1	52	1	1	every day and/or night?	Female	58	Yes	>=3	NA	Non-Hispanic Black	1.45	College or above	DM	yes	no	47.52	1	6.9	18	103	186	52	113	64499.097	1	1ÔÂ2ÈÕ	>=50	40-60	Obese	>=30	Obese	>=25	n	n	n	n	Diabetes	9214.156714	2	2
646	2005-2006	31795	2	58	1	0	a few times a month	Female	60	No	1ÔÂ2ÈÕ	NA	Mexican American	1.55	less than high school	no	yes	yes	24.7	0.8	3.6	11	158	205	48	125	0	0	1ÔÂ2ÈÕ	>=50	>60	normal	<30	normal	<25	high	high	low	n	no	0	1	1
651	2005-2006	31800	2	52	0	0	NA	Female	60	No	1ÔÂ2ÈÕ	NA	Non-Hispanic White	5	high school or equivalent	no	no	yes	23.35	0.9	3.4	9	136	249	60	162	136102.416	0	2ÔÂ5ÈÕ	>=50	>60	normal	<30	normal	<25	n	high	n	high	no	19443.20229	1	0
653	2005-2006	31802	2	56	1	1	a few times a month	Female	60	No	1ÔÂ2ÈÕ	NA	Non-Hispanic White	4.07	high school or equivalent	DM	yes	yes	29.29	1	8.2	17	290	303	47	198	149970.078	1	2ÔÂ5ÈÕ	>=50	>60	overweight	<30	overweight	>=25	high	high	low	high	Diabetes	21424.29686	1	1
658	2005-2006	31807	2	44	1	1	a few times a month	Female	57	No	1ÔÂ2ÈÕ	NA	Other Hispanic	5	College or above	IGT	yes	yes	45.79	0.8	3.3	18	139	225	67	130	195430.363	1	2ÔÂ5ÈÕ	>=50	40-60	Obese	>=30	Obese	>=25	n	high	n	high	no	27918.62329	3	2
681	2005-2006	31830	1	58	1	1	less than once a month	Female	62	No	>=3	NA	Mexican American	0.94	high school or equivalent	no	no	yes	26.17	0.6	5.3	23	94	208	50	139	9689.55	1	<=1	>=50	>60	overweight	<30	overweight	>=25	n	high	n	high	no	1384.221429	1	0
744	2005-2006	31894	1	55	1	1	less than once a month	Female	61	Yes	>=3	NA	Mexican American	1.15	College or above	DM	yes	yes	32.96	0.6	3.4	9	100	152	64	68	12334.108	1	1ÔÂ2ÈÕ	>=50	>60	Obese	>=30	Obese	>=25	n	n	n	n	Diabetes	1762.015429	3	2
752	2005-2006	31903	1	56	1	1	a few times a month	Female	73	No	1ÔÂ2ÈÕ	NA	Non-Hispanic White	5	College or above	DM	no	yes	24.74	0.7	4.3	12	102	262	85	157	141861.165	1	2ÔÂ5ÈÕ	>=50	>60	normal	<30	normal	<25	n	high	n	high	Diabetes	20265.88071	1	0
808	2005-2006	31962	1	56	0	0	NA	Female	54	No	>=3	NA	Mexican American	2.19	high school or equivalent	no	yes	yes	28.46	0.9	5.5	11	87	239	103	119	52984.608	0	2ÔÂ5ÈÕ	>=50	40-60	overweight	<30	overweight	>=25	n	high	n	n	no	7569.229714	1	0
813	2005-2006	31967	2	51	0	0	NA	Female	63	No	>=3	NA	Non-Hispanic Black	1.75	less than high school	no	no	yes	33.98	0.8	6	13	114	289	85	181	36947.829	0	1ÔÂ2ÈÕ	>=50	>60	Obese	>=30	Obese	>=25	n	high	n	high	no	5278.261286	3	2
836	2005-2006	31991	2	54	1	1	every day and/or night?	Female	33	No	>=3	No	Mexican American	1.15	College or above	no	no	no	21.93	0.6	4	8	54	172	64	97	57141.964	1	1ÔÂ2ÈÕ	<50	<40	normal	<30	normal	<25	n	n	n	n	no	8163.137714	0	0
857	2005-2006	32013	2	52	1	1	less than once a month	Female	58	Yes	1ÔÂ2ÈÕ	NA	Non-Hispanic White	5	College or above	no	no	no	22.81	1	4.4	9	94	185	59	107	195162.176	1	2ÔÂ5ÈÕ	>=50	40-60	normal	<30	normal	<25	n	n	n	n	no	27880.31086	0	0
858	2005-2006	32014	2	49	0	0	NA	Female	59	Yes	0	NA	Non-Hispanic White	5	College or above	no	yes	no	27.43	1	5.3	7	71	164	52	98	215341.21	0	2ÔÂ5ÈÕ	>=50	NA	overweight	<30	overweight	>=25	n	n	n	n	no	30763.03	0	0
859	2005-2006	32015	2	51	0	1	NA	Female	60	Yes	>=3	NA	Non-Hispanic Black	3.27	College or above	no	no	yes	23.55	NA	NA	NA	121	280	53	203	0	0	2ÔÂ5ÈÕ	>=50	>60	normal	<30	normal	<25	n	high	n	high	no	0	1	0
904	2005-2006	32061	1	55	0	0	NA	Female	79	No	1ÔÂ2ÈÕ	NA	Non-Hispanic White	5	high school or equivalent	IGT	no	yes	29.23	0.9	3.7	13	153	243	55	157	137766.034	0	2ÔÂ5ÈÕ	>=50	>60	overweight	<30	overweight	>=25	high	high	n	high	no	19680.862	1	1
955	2005-2006	32113	2	58	0	0	NA	Female	62	Yes	0	NA	Mexican American	1.68	less than high school	IGT	no	yes	32.89	0.6	3.9	8	199	271	56	175	15219.552	0	1ÔÂ2ÈÕ	>=50	>60	Obese	>=30	Obese	>=25	high	high	n	high	no	2174.221714	3	3
980	2005-2006	32138	1	50	0	0	NA	Female	47	No	1ÔÂ2ÈÕ	No	Non-Hispanic White	5	College or above	no	no	yes	25.45	0.8	4.2	11	114	225	48	154	277205.903	0	2ÔÂ5ÈÕ	<50	40-60	overweight	<30	overweight	>=25	n	high	low	high	no	39600.84329	1	0
982	2005-2006	32140	1	51	1	0	a few times a month	Female	69	Yes	>=3	NA	Non-Hispanic Black	3.46	College or above	no	no	yes	33.23	1.1	6.6	10	192	257	37	182	39198.005	0	2ÔÂ5ÈÕ	>=50	>60	Obese	>=30	Obese	>=25	high	high	low	high	no	5599.715	3	3
1004	2005-2006	32163	2	55	0	0	NA	Female	47	No	>=3	No	Mexican American	1.68	less than high school	no	yes	yes	32.26	0.7	3.3	10	43	210	75	126	56455.045	0	1ÔÂ2ÈÕ	<50	40-60	Obese	>=30	Obese	>=25	n	high	n	n	no	8065.006429	3	2
1037	2005-2006	32200	2	55	1	0	a few times a month	Female	60	No	>=3	NA	Mexican American	1.9	less than high school	IFG	yes	yes	32.84	0.7	4.4	10	163	203	51	119	20659.908	0	1ÔÂ2ÈÕ	>=50	>60	Obese	>=30	Obese	>=25	high	high	n	n	no	2951.415429	3	3
1050	2005-2006	32214	1	47	0	1	NA	Female	45	No	>=3	No	Non-Hispanic White	0.97	high school or equivalent	no	no	yes	29.04	0.9	3.9	6	93	211	62	130	111203.912	0	<=1	<50	40-60	overweight	<30	overweight	>=25	n	high	n	high	no	15886.27314	1	0
1073	2005-2006	32239	2	53	0	0	NA	Female	60	No	1ÔÂ2ÈÕ	NA	Non-Hispanic White	4.77	high school or equivalent	no	yes	yes	21.11	0.7	4.6	13	255	251	50	150	210758.73	0	2ÔÂ5ÈÕ	>=50	>60	normal	<30	normal	<25	high	high	n	high	no	30108.39	1	1
1128	2005-2006	32294	2	49	0	1	NA	Female	77	Yes	>=3	NA	Non-Hispanic White	2.5	high school or equivalent	DM	yes	yes	26.79	0.5	3.5	6	120	145	62	59	109688.918	0	2ÔÂ5ÈÕ	>=50	>60	overweight	<30	overweight	>=25	n	n	n	n	Diabetes	15669.84543	1	0
1172	2005-2006	32343	2	45	0	1	NA	Female	61	Yes	>=3	NA	Non-Hispanic Black	5	high school or equivalent	no	no	yes	34.36	1	5.2	14	217	179	38	98	25851.656	0	2ÔÂ5ÈÕ	>=50	>60	Obese	>=30	Obese	>=25	high	n	low	n	no	3693.093714	3	3
1189	2005-2006	32360	2	50	0	0	NA	Female	55	Yes	1ÔÂ2ÈÕ	NA	Non-Hispanic White	5	high school or equivalent	no	no	yes	24.47	0.8	4.4	15	145	258	54	175	255777.157	0	2ÔÂ5ÈÕ	>=50	40-60	normal	<30	normal	<25	n	high	n	high	no	36539.59386	1	0
1210	2005-2006	32383	2	46	1	1	every day and/or night?	Female	83	No	>=3	NA	Non-Hispanic White	3.41	high school or equivalent	IGT	yes	yes	29.66	1.2	6.2	27	121	155	57	74	91276.416	1	2ÔÂ5ÈÕ	>=50	>60	overweight	<30	overweight	>=25	n	n	n	n	no	13039.488	1	0
1228	2005-2006	32401	1	57	0	0	NA	Female	40	Yes	>=3	NA	Mexican American	1.16	high school or equivalent	no	yes	no	25.38	0.6	4.1	9	68	145	58	73	71162.287	0	1ÔÂ2ÈÕ	<50	40-60	overweight	<30	overweight	>=25	n	n	n	n	no	10166.041	0	0
1241	2005-2006	32414	2	47	0	1	NA	Female	78	Yes	>=3	NA	Non-Hispanic White	1.97	high school or equivalent	DM	yes	yes	22.86	0.9	4.5	12	112	163	51	90	147093.727	0	1ÔÂ2ÈÕ	>=50	>60	normal	<30	normal	<25	n	n	n	n	Diabetes	21013.38957	1	0
1255	2005-2006	32428	2	47	0	0	NA	Female	63	No	1ÔÂ2ÈÕ	NA	Non-Hispanic White	3.5	high school or equivalent	no	yes	yes	20.23	0.8	4.1	16	74	223	83	125	182169.45	0	2ÔÂ5ÈÕ	>=50	>60	normal	<30	normal	<25	n	high	n	n	no	26024.20714	1	0
1269	2005-2006	32443	1	44	1	0	less than once a month	Female	69	No	1ÔÂ2ÈÕ	NA	Non-Hispanic White	3.11	College or above	DM	yes	yes	42.08	0.6	6.2	9	210	166	62	62	143849.613	0	2ÔÂ5ÈÕ	>=50	>60	Obese	>=30	Obese	>=25	high	n	n	n	Diabetes	20549.94471	3	3
1320	2005-2006	32497	2	44	1	1	a few times a week, or	Female	74	Yes	1ÔÂ2ÈÕ	NA	Non-Hispanic White	1.22	high school or equivalent	no	yes	no	24.9	1.9	5.8	33	87	181	55	109	105832.658	1	1ÔÂ2ÈÕ	>=50	>60	normal	<30	normal	<25	n	n	n	n	no	15118.95114	0	0
1503	2005-2006	32687	2	48	1	1	less than once a month	Female	74	No	1ÔÂ2ÈÕ	NA	Non-Hispanic White	1	less than high school	DM	no	yes	29.01	0.7	4.7	16	208	213	50	121	119865.338	1	<=1	>=50	>60	overweight	<30	overweight	>=25	high	high	n	n	Diabetes	17123.61971	1	1
1526	2005-2006	32711	2	58	0	1	NA	Female	60	No	>=3	NA	Mexican American	0	less than high school	no	no	yes	34.71	0.7	4.1	11	61	216	72	132	10662.053	0	<=1	>=50	>60	Obese	>=30	Obese	>=25	n	high	n	high	no	1523.150429	3	2
1531	2005-2006	32716	2	55	0	0	NA	Female	66	No	1ÔÂ2ÈÕ	NA	Mexican American	1.37	less than high school	DM	no	yes	51.42	0.7	4.1	12	126	138	57	56	22885.637	0	1ÔÂ2ÈÕ	>=50	>60	Obese	>=30	Obese	>=25	n	n	n	n	Diabetes	3269.376714	3	2
1559	2005-2006	32745	2	49	0	0	NA	Female	43	No	1ÔÂ2ÈÕ	No	other	2.04	high school or equivalent	no	no	yes	24.21	0.7	4.5	5	133	184	39	118	178584.197	0	2ÔÂ5ÈÕ	<50	40-60	normal	<30	normal	<25	n	n	low	n	no	25512.02814	1	0
1689	2005-2006	32880	1	49	0	0	NA	Female	62	Yes	>=3	NA	Non-Hispanic Black	2.02	less than high school	DM	yes	yes	32.2	1.2	4.6	26	89	155	55	82	41582.754	0	2ÔÂ5ÈÕ	>=50	>60	Obese	>=30	Obese	>=25	n	n	n	n	Diabetes	5940.393429	3	2
1716	2005-2006	32908	2	58	0	0	NA	Female	62	Yes	>=3	NA	Non-Hispanic Black	0.93	high school or equivalent	no	yes	yes	30.29	0.8	5	17	100	215	50	145	28058.594	0	<=1	>=50	>60	Obese	>=30	Obese	>=25	n	high	n	high	no	4008.370571	3	2
1760	2005-2006	32954	2	50	1	0	every day and/or night?	Female	73	Yes	>=3	NA	Non-Hispanic White	0.91	high school or equivalent	DM	yes	yes	31.12	1	5.6	25	254	225	50	124	87252.658	0	<=1	>=50	>60	Obese	>=30	Obese	>=25	high	high	n	n	Diabetes	12464.66543	3	3
1764	2005-2006	32958	2	52	0	0	NA	Female	45	No	>=3	No	Non-Hispanic White	5	College or above	no	no	no	23.9	0.7	4.9	9	55	162	75	76	200678.846	0	2ÔÂ5ÈÕ	<50	40-60	normal	<30	normal	<25	n	n	n	n	no	28668.40657	0	0
1770	2005-2006	32964	1	52	1	0	a few times a month	Female	30	No	1ÔÂ2ÈÕ	No	Non-Hispanic Black	5	College or above	no	no	no	26.47	0.9	4.1	9	79	186	74	96	71231.893	0	2ÔÂ5ÈÕ	<50	<40	overweight	<30	overweight	>=25	n	n	n	n	no	10175.98471	0	0
1797	2005-2006	32991	2	49	1	1	a few times a month	Female	64	No	1ÔÂ2ÈÕ	NA	Non-Hispanic White	1.52	College or above	IGT	no	yes	33.52	0.8	4.9	14	309	281	50	169	148636.331	1	1ÔÂ2ÈÕ	>=50	>60	Obese	>=30	Obese	>=25	high	high	n	high	no	21233.76157	3	3
1863	2005-2006	33061	1	52	1	0	less than once a month	Female	50	Yes	1ÔÂ2ÈÕ	NA	Non-Hispanic Black	5	College or above	no	no	no	22.57	1	4.1	8	73	184	76	93	72165.561	0	2ÔÂ5ÈÕ	>=50	40-60	normal	<30	normal	<25	n	n	n	n	no	10309.36586	0	0
1901	2005-2006	33099	1	56	0	0	NA	Female	51	No	1ÔÂ2ÈÕ	NA	Non-Hispanic White	4.7	College or above	no	no	yes	27.76	0.8	4.6	10	56	140	44	85	283533.768	0	2ÔÂ5ÈÕ	>=50	40-60	overweight	<30	overweight	>=25	n	n	low	n	no	40504.824	1	0
1909	2005-2006	33107	1	49	0	0	NA	Female	57	Yes	1ÔÂ2ÈÕ	NA	Non-Hispanic Black	5	College or above	no	yes	yes	36.12	0.8	5.3	13	69	239	58	167	73918.669	0	2ÔÂ5ÈÕ	>=50	40-60	Obese	>=30	Obese	>=25	n	high	n	high	no	10559.80986	3	2
1996	2005-2006	33197	2	46	1	0	less than once a month	Female	85	Yes	>=3	NA	Non-Hispanic White	5	College or above	DM	no	yes	26.15	1.6	6.6	34	181	153	47	70	94012.772	0	2ÔÂ5ÈÕ	>=50	>60	overweight	<30	overweight	>=25	high	n	low	n	Diabetes	13430.396	1	1
1999	2005-2006	33200	2	49	1	0	less than once a month	Female	50	No	1ÔÂ2ÈÕ	No	Non-Hispanic Black	1.52	less than high school	no	yes	no	41.35	0.8	5.4	6	104	196	52	123	59030.201	0	1ÔÂ2ÈÕ	>=50	40-60	Obese	>=30	Obese	>=25	n	n	n	n	no	8432.885857	2	2
2012	2005-2006	33213	2	51	0	0	NA	Female	50	Yes	>=3	NA	Non-Hispanic Black	4.08	College or above	no	no	yes	23.64	0.8	3.3	15	58	219	69	138	68774.023	0	2ÔÂ5ÈÕ	>=50	40-60	normal	<30	normal	<25	n	high	n	high	no	9824.860429	1	0
2031	2005-2006	33232	1	50	0	0	NA	Female	31	No	0	No	Non-Hispanic Black	3.48	College or above	no	yes	no	40.57	0.7	4.6	5	90	182	60	104	72244.72	0	2ÔÂ5ÈÕ	<50	<40	Obese	>=30	Obese	>=25	n	n	n	n	no	10320.67429	2	2
2035	2005-2006	33236	2	47	1	0	less than once a month	Female	68	No	1ÔÂ2ÈÕ	NA	Non-Hispanic White	3.18	College or above	DM	yes	yes	30	0.8	4.6	20	93	191	57	115	176294.456	0	2ÔÂ5ÈÕ	>=50	>60	Obese	>=30	Obese	>=25	n	n	n	n	Diabetes	25184.92229	3	2
2046	2005-2006	33247	2	56	1	1	less than once a month	Female	55	No	1ÔÂ2ÈÕ	NA	Non-Hispanic White	4.52	College or above	no	yes	yes	27.34	0.8	4.8	12	114	171	64	84	0	1	2ÔÂ5ÈÕ	>=50	40-60	overweight	<30	overweight	>=25	n	n	n	n	no	0	1	0
2071	2005-2006	33277	1	55	1	1	less than once a month	Female	77	Yes	0	NA	Non-Hispanic Black	1.48	less than high school	DM	yes	yes	35.31	1.8	8.5	22	126	136	51	60	45900.172	1	1ÔÂ2ÈÕ	>=50	>60	Obese	>=30	Obese	>=25	n	n	n	n	Diabetes	6557.167429	3	2
2130	2005-2006	33338	1	45	0	1	NA	Female	85	Yes	>=3	NA	Non-Hispanic White	1.95	College or above	IGT	yes	yes	27.95	0.7	2.9	12	144	233	64	140	85544.549	0	1ÔÂ2ÈÕ	>=50	>60	overweight	<30	overweight	>=25	n	high	n	high	no	12220.64986	1	0
2149	2005-2006	33357	2	54	0	0	NA	Female	45	No	0	NA	Mexican American	2.24	College or above	no	yes	no	21	0.8	3.2	9	63	152	70	69	45999.403	0	2ÔÂ5ÈÕ	<50	40-60	normal	<30	normal	<25	n	n	n	n	no	6571.343286	0	0
2167	2005-2006	33375	1	50	1	0	less than once a month	Female	31	No	1ÔÂ2ÈÕ	No	Non-Hispanic White	3.42	College or above	no	no	no	19.23	0.8	3.3	12	56	144	52	81	264550.566	0	2ÔÂ5ÈÕ	<50	<40	normal	<30	normal	<25	n	n	n	n	no	37792.938	0	0
2177	2005-2006	33385	1	57	0	0	NA	Female	64	No	>=3	NA	Non-Hispanic White	2.22	College or above	no	no	yes	28.74	0.9	4.7	10	95	276	69	188	218229.535	0	2ÔÂ5ÈÕ	>=50	>60	overweight	<30	overweight	>=25	n	high	n	high	no	31175.64786	1	0
2201	2005-2006	33410	2	46	0	0	NA	Female	43	No	>=3	No	Non-Hispanic White	0.96	College or above	no	no	no	24.9	0.7	3.4	11	53	138	53	74	102343.739	0	<=1	<50	40-60	normal	<30	normal	<25	n	n	n	n	no	14620.53414	0	0
2236	2005-2006	33445	2	52	1	1	a few times a month	Female	27	No	1ÔÂ2ÈÕ	No	Other Hispanic	4.25	College or above	no	no	no	21.97	0.7	3.3	10	77	181	65	101	139910.345	1	2ÔÂ5ÈÕ	<50	<40	normal	<30	normal	<25	n	n	n	n	no	19987.19214	0	0
2266	2005-2006	33478	2	52	1	0	less than once a month	Female	70	No	1ÔÂ2ÈÕ	NA	Non-Hispanic White	5	College or above	no	yes	yes	23.96	0.9	4.8	13	129	256	61	169	112902.999	0	2ÔÂ5ÈÕ	>=50	>60	normal	<30	normal	<25	n	high	n	high	no	16128.99986	1	0
2270	2005-2006	33483	2	51	0	0	NA	Female	60	No	>=3	NA	Non-Hispanic Black	2.26	less than high school	DM	yes	yes	30.47	0.6	4.9	13	158	259	48	179	33168.342	0	2ÔÂ5ÈÕ	>=50	>60	Obese	>=30	Obese	>=25	high	high	low	high	Diabetes	4738.334571	3	3
2315	2005-2006	33530	1	50	0	0	NA	Female	56	Yes	1ÔÂ2ÈÕ	NA	Non-Hispanic White	4.29	high school or equivalent	no	no	yes	24.13	0.9	4.2	18	78	206	67	123	269585.501	0	2ÔÂ5ÈÕ	>=50	40-60	normal	<30	normal	<25	n	high	n	n	no	38512.21443	1	0
2359	2005-2006	33576	2	44	1	0	a few times a month	Female	68	No	1ÔÂ2ÈÕ	NA	Non-Hispanic White	2.68	high school or equivalent	no	no	yes	25.33	1	5.4	20	182	226	54	136	181255.292	0	2ÔÂ5ÈÕ	>=50	>60	overweight	<30	overweight	>=25	high	high	n	high	no	25893.61314	1	1
2374	2005-2006	33591	2	54	1	1	a few times a week, or	Female	65	No	>=3	NA	Mexican American	2.3	College or above	no	no	yes	27.57	0.7	3.4	14	86	175	49	109	16150.153	1	2ÔÂ5ÈÕ	>=50	>60	overweight	<30	overweight	>=25	n	n	low	n	no	2307.164714	1	0
2386	2005-2006	33605	1	54	0	1	NA	Female	68	No	>=3	NA	Non-Hispanic White	1.22	College or above	IFG	yes	yes	44.17	0.8	5.5	12	71	142	48	80	205689.321	0	1ÔÂ2ÈÕ	>=50	>60	Obese	>=30	Obese	>=25	n	n	low	n	no	29384.18871	3	2
2405	2005-2006	33625	1	52	0	0	NA	Female	81	Yes	>=3	NA	Non-Hispanic White	1.56	high school or equivalent	no	no	yes	25.15	1.4	4.7	20	176	209	61	113	0	0	1ÔÂ2ÈÕ	>=50	>60	overweight	<30	overweight	>=25	high	high	n	n	no	0	1	1
2422	2005-2006	33642	2	46	0	1	NA	Female	77	No	>=3	NA	Non-Hispanic White	3.56	College or above	IGT	yes	yes	18.69	0.7	6.3	10	287	216	87	72	155336.671	0	2ÔÂ5ÈÕ	>=50	>60	normal	<30	normal	<25	high	high	n	n	no	22190.953	1	1
2447	2005-2006	33668	1	50	0	0	NA	Female	48	Yes	1ÔÂ2ÈÕ	NA	Non-Hispanic Black	3.48	College or above	no	yes	yes	26.48	0.8	4.4	10	59	203	63	128	84396.338	0	2ÔÂ5ÈÕ	<50	40-60	overweight	<30	overweight	>=25	n	high	n	n	no	12056.61971	1	0
2468	2005-2006	33691	1	49	1	0	a few times a week, or	Female	58	No	>=3	NA	Non-Hispanic Black	1.55	high school or equivalent	DM	yes	yes	33.79	1.1	5.9	22	89	299	90	191	66974.999	0	1ÔÂ2ÈÕ	>=50	40-60	Obese	>=30	Obese	>=25	n	high	n	high	Diabetes	9567.857	3	2
2529	2005-2006	33756	1	53	1	0	less than once a month	Female	43	Yes	>=3	NA	Non-Hispanic White	5	College or above	no	no	no	31.88	0.9	5.9	8	84	197	53	127	262656.219	0	2ÔÂ5ÈÕ	<50	40-60	Obese	>=30	Obese	>=25	n	n	n	n	no	37522.317	2	2
2540	2005-2006	33768	1	46	1	0	a few times a month	Female	65	Yes	>=3	NA	Non-Hispanic White	3.99	high school or equivalent	no	no	yes	36.63	0.7	3.9	13	233	185	55	83	236455.615	0	2ÔÂ5ÈÕ	>=50	>60	Obese	>=30	Obese	>=25	high	n	n	n	no	33779.37357	3	3
2567	2005-2006	33796	1	46	0	0	NA	Female	81	No	>=3	NA	Non-Hispanic White	2.04	College or above	DM	yes	yes	27.99	0.9	5.7	13	117	249	88	138	91230.598	0	2ÔÂ5ÈÕ	>=50	>60	overweight	<30	overweight	>=25	n	high	n	high	Diabetes	13032.94257	1	0
2594	2005-2006	33825	1	58	1	0	a few times a month	Female	61	Yes	>=3	NA	Mexican American	0.55	less than high school	no	yes	yes	30.9	0.6	4	11	88	234	63	153	13571.412	0	<=1	>=50	>60	Obese	>=30	Obese	>=25	n	high	n	high	no	1938.773143	3	2
2606	2005-2006	33838	2	50	1	0	less than once a month	Female	57	No	1ÔÂ2ÈÕ	NA	Non-Hispanic White	2.88	high school or equivalent	no	no	yes	20.99	0.8	4.7	11	94	244	96	129	0	0	2ÔÂ5ÈÕ	>=50	40-60	normal	<30	normal	<25	n	high	n	n	no	0	1	0
2650	2005-2006	33885	1	57	1	0	a few times a month	Female	40	No	1ÔÂ2ÈÕ	No	Non-Hispanic White	5	College or above	no	no	yes	24.16	0.7	3.8	16	104	231	87	123	321772.768	0	2ÔÂ5ÈÕ	<50	40-60	normal	<30	normal	<25	n	high	n	n	no	45967.53829	1	0
2657	2005-2006	33892	1	55	0	0	NA	Female	70	Yes	1ÔÂ2ÈÕ	NA	Non-Hispanic White	5	high school or equivalent	IGT	no	yes	19.23	0.8	6.1	14	106	232	52	159	131289.005	0	2ÔÂ5ÈÕ	>=50	>60	normal	<30	normal	<25	n	high	n	high	no	18755.57214	1	0
2659	2005-2006	33894	1	49	1	0	a few times a month	Female	63	No	>=3	NA	Non-Hispanic White	1.46	College or above	no	yes	yes	34.35	0.9	7.3	16	83	207	61	129	113269.54	0	1ÔÂ2ÈÕ	>=50	>60	Obese	>=30	Obese	>=25	n	high	n	n	no	16181.36286	3	2
2660	2005-2006	33895	1	50	1	1	every day and/or night?	Female	64	Yes	1ÔÂ2ÈÕ	NA	Non-Hispanic Black	3.9	College or above	DM	yes	yes	30.22	0.7	5.7	9	137	207	54	126	40939.729	1	2ÔÂ5ÈÕ	>=50	>60	Obese	>=30	Obese	>=25	n	high	n	n	Diabetes	5848.532714	3	2
2672	2005-2006	33907	2	49	0	0	NA	Female	26	No	1ÔÂ2ÈÕ	No	Mexican American	0.9	College or above	no	no	yes	21.2	0.6	3.1	7	78	187	42	129	43912.393	0	<=1	<50	<40	normal	<30	normal	<25	n	n	low	n	no	6273.199	1	0
2687	2005-2006	33922	2	54	1	1	every day and/or night?	Female	83	Yes	0	NA	Non-Hispanic White	2.39	high school or equivalent	DM	yes	yes	23.11	0.8	5.3	17	201	148	46	62	86762.118	1	2ÔÂ5ÈÕ	>=50	>60	normal	<30	normal	<25	high	n	low	n	Diabetes	12394.58829	1	1
2721	2005-2006	33959	1	47	1	0	every day and/or night?	Female	81	Yes	>=3	NA	Non-Hispanic White	0.99	less than high school	IGT	yes	yes	25.7	1.6	7.7	56	147	112	57	26	91887.472	0	<=1	>=50	>60	overweight	<30	overweight	>=25	n	n	n	n	no	13126.78171	1	0
2733	2005-2006	33971	2	46	1	0	a few times a week, or	Female	64	No	1ÔÂ2ÈÕ	NA	Non-Hispanic White	0.23	high school or equivalent	IFG	yes	yes	34.77	0.8	3.5	9	115	203	51	129	191777.815	0	<=1	>=50	>60	Obese	>=30	Obese	>=25	n	high	n	n	no	27396.83071	3	2
2773	2005-2006	34012	2	53	1	1	a few times a month	Female	82	Yes	>=3	NA	Non-Hispanic White	1.27	less than high school	IGT	yes	yes	33.32	0.8	5.9	20	89	226	74	134	105998.233	1	1ÔÂ2ÈÕ	>=50	>60	Obese	>=30	Obese	>=25	n	high	n	high	no	15142.60471	3	2
2801	2005-2006	34040	2	44	0	0	NA	Female	84	Yes	>=3	NA	Non-Hispanic White	2.2	College or above	DM	yes	yes	27.21	1.6	7.8	30	141	212	50	134	81605.075	0	2ÔÂ5ÈÕ	>=50	>60	overweight	<30	overweight	>=25	n	high	n	high	Diabetes	11657.86786	1	0
2803	2005-2006	34042	1	52	0	1	NA	Female	54	No	1ÔÂ2ÈÕ	NA	Non-Hispanic Black	0.52	College or above	no	yes	yes	26.7	0.8	6.4	15	168	301	88	179	71423.566	0	<=1	>=50	40-60	overweight	<30	overweight	>=25	high	high	n	high	no	10203.36657	1	1
2811	2005-2006	34050	2	44	1	0	every day and/or night?	Female	74	Yes	1ÔÂ2ÈÕ	NA	Non-Hispanic White	1.01	less than high school	no	yes	yes	29.72	0.9	3.4	14	99	171	62	89	97874.981	0	1ÔÂ2ÈÕ	>=50	>60	overweight	<30	overweight	>=25	n	n	n	n	no	13982.14014	1	0
2821	2005-2006	34060	1	54	0	0	NA	Female	70	Yes	>=3	NA	Mexican American	0.79	College or above	DM	yes	no	36.23	0.9	7.4	6	72	108	54	40	25199.06	0	<=1	>=50	>60	Obese	>=30	Obese	>=25	n	n	n	n	Diabetes	3599.865714	2	2
2924	2005-2006	34165	2	50	1	0	a few times a month	Female	52	No	>=3	NA	Non-Hispanic White	3.25	high school or equivalent	no	yes	yes	34.95	0.8	6.4	10	87	200	59	124	0	0	2ÔÂ5ÈÕ	>=50	40-60	Obese	>=30	Obese	>=25	n	high	n	n	no	0	3	2
3004	2005-2006	34248	2	54	1	0	less than once a month	Female	83	No	1ÔÂ2ÈÕ	NA	Non-Hispanic White	1.53	high school or equivalent	no	no	yes	19.68	0.9	3.9	16	104	222	85	116	95219.477	0	1ÔÂ2ÈÕ	>=50	>60	normal	<30	normal	<25	n	high	n	n	no	13602.78243	1	0
3037	2005-2006	34283	1	46	0	0	NA	Female	44	Yes	1ÔÂ2ÈÕ	No	Non-Hispanic White	4.68	high school or equivalent	no	yes	no	23.51	0.8	4	9	113	191	75	93	270524.368	0	2ÔÂ5ÈÕ	<50	40-60	normal	<30	normal	<25	n	n	n	n	no	38646.33829	0	0
3057	2005-2006	34305	2	44	0	0	NA	Female	36	Yes	>=3	NA	Non-Hispanic White	0.6	less than high school	no	no	no	18.65	0.7	3.3	9	61	152	58	82	131687.857	0	<=1	<50	<40	normal	<30	normal	<25	n	n	n	n	no	18812.551	0	0
3064	2005-2006	34312	2	48	1	0	less than once a month	Female	42	No	>=3	No	Non-Hispanic White	1.07	College or above	no	no	yes	34.65	0.9	5.5	11	222	213	61	108	251104.848	0	1ÔÂ2ÈÕ	<50	40-60	Obese	>=30	Obese	>=25	high	high	n	n	no	35872.12114	3	3
3081	2005-2006	34329	2	47	0	0	NA	Female	80	No	>=3	NA	Non-Hispanic White	0.76	high school or equivalent	no	no	yes	21.66	0.7	6.1	21	134	145	50	68	96617.589	0	<=1	>=50	>60	normal	<30	normal	<25	n	n	n	n	no	13802.51271	1	0
3113	2005-2006	34361	1	44	1	0	a few times a week, or	Female	85	No	>=3	NA	Non-Hispanic White	1.46	less than high school	DM	no	yes	31.56	1	7	24	37	202	95	100	65852.484	0	1ÔÂ2ÈÕ	>=50	>60	Obese	>=30	Obese	>=25	n	high	n	n	Diabetes	9407.497714	3	2
3147	2005-2006	34396	1	44	0	1	NA	Female	69	Yes	>=3	NA	Non-Hispanic Black	2.09	less than high school	no	yes	yes	37.78	0.8	4.2	15	124	232	65	142	30316.291	0	2ÔÂ5ÈÕ	>=50	>60	Obese	>=30	Obese	>=25	n	high	n	high	no	4330.898714	3	2
3173	2005-2006	34423	1	48	1	0	a few times a month	Female	58	Yes	1ÔÂ2ÈÕ	NA	Non-Hispanic Black	0.73	College or above	DM	yes	yes	36.08	0.8	5.3	7	127	138	42	71	78564.286	0	<=1	>=50	40-60	Obese	>=30	Obese	>=25	n	n	low	n	Diabetes	11223.46943	3	2
3211	2005-2006	34461	1	58	1	0	less than once a month	Female	65	Yes	>=3	NA	Other Hispanic	2.21	less than high school	IGT	yes	yes	29.83	0.7	6.8	16	128	263	55	182	140950.969	0	2ÔÂ5ÈÕ	>=50	>60	overweight	<30	overweight	>=25	n	high	n	high	no	20135.85271	1	0
3227	2005-2006	34477	1	48	1	0	a few times a week, or	Female	70	No	>=3	NA	Mexican American	1.68	College or above	DM	no	yes	26.44	0.8	4.3	12	122	207	71	112	22200.715	0	1ÔÂ2ÈÕ	>=50	>60	overweight	<30	overweight	>=25	n	high	n	n	Diabetes	3171.530714	1	0
3323	2005-2006	34574	2	50	1	1	a few times a week, or	Female	57	Yes	1ÔÂ2ÈÕ	NA	Non-Hispanic White	1.22	College or above	no	yes	yes	35.64	0.9	6.3	11	210	188	39	107	110912.883	1	1ÔÂ2ÈÕ	>=50	40-60	Obese	>=30	Obese	>=25	high	n	low	n	no	15844.69757	3	3
3356	2005-2006	34608	2	55	1	1	a few times a month	Female	45	Yes	>=3	NA	Mexican American	5	College or above	no	yes	no	37.44	0.8	4.6	10	76	172	62	95	58477.43	1	2ÔÂ5ÈÕ	<50	40-60	Obese	>=30	Obese	>=25	n	n	n	n	no	8353.918571	2	2
3372	2005-2006	34625	1	55	0	1	NA	Female	74	Yes	1ÔÂ2ÈÕ	NA	Non-Hispanic Black	5	College or above	no	yes	no	36.89	1.4	6.7	11	102	195	53	122	45406.048	0	2ÔÂ5ÈÕ	>=50	>60	Obese	>=30	Obese	>=25	n	n	n	n	no	6486.578286	2	2
3394	2005-2006	34647	2	50	1	1	a few times a month	Female	70	Yes	>=3	NA	Non-Hispanic White	3.31	less than high school	no	no	yes	18.21	0.8	5.7	11	121	226	75	127	0	1	2ÔÂ5ÈÕ	>=50	>60	underweight	<30	normal	<25	n	high	n	n	no	0	1	0
3409	2005-2006	34663	2	51	1	1	a few times a month	Female	69	No	1ÔÂ2ÈÕ	NA	Non-Hispanic Black	0.44	less than high school	IFG	yes	yes	47.63	1	10.2	11	146	219	48	142	31872.748	1	<=1	>=50	>60	Obese	>=30	Obese	>=25	n	high	low	high	no	4553.249714	3	2
3419	2005-2006	34674	2	50	0	1	NA	Female	80	Yes	>=3	NA	Non-Hispanic White	1.48	less than high school	DM	yes	yes	33.91	1.2	7.5	19	185	210	54	119	75685.938	0	1ÔÂ2ÈÕ	>=50	>60	Obese	>=30	Obese	>=25	high	high	n	n	Diabetes	10812.27686	3	3
3420	2005-2006	34675	1	48	0	1	NA	Female	78	Yes	1ÔÂ2ÈÕ	NA	Non-Hispanic Black	0.63	high school or equivalent	DM	yes	yes	28.4	1.5	7.1	18	85	187	42	128	43409.38	0	<=1	>=50	>60	overweight	<30	overweight	>=25	n	n	low	n	Diabetes	6201.34	1	0
3426	2005-2006	34681	1	46	1	1	less than once a month	Female	39	Yes	1ÔÂ2ÈÕ	NA	Non-Hispanic White	4.13	College or above	no	no	yes	30.38	0.8	5	12	57	201	59	131	244586.453	1	2ÔÂ5ÈÕ	<50	<40	Obese	>=30	Obese	>=25	n	high	n	high	no	34940.92186	3	2
3431	2005-2006	34687	1	50	0	0	NA	Female	34	No	0	No	Non-Hispanic Black	1.34	College or above	no	no	yes	31.02	0.9	4.5	7	101	194	39	135	83147.264	0	1ÔÂ2ÈÕ	<50	<40	Obese	>=30	Obese	>=25	n	n	low	high	no	11878.18057	3	2
3440	2005-2006	34697	2	49	0	0	NA	Female	46	No	>=3	No	Non-Hispanic Black	2.71	less than high school	no	yes	no	28.76	0.7	3.8	8	83	164	50	97	62774.507	0	2ÔÂ5ÈÕ	<50	40-60	overweight	<30	overweight	>=25	n	n	n	n	no	8967.786714	0	0
3457	2005-2006	34715	1	45	0	0	NA	Female	76	No	>=3	NA	Non-Hispanic White	1.88	high school or equivalent	DM	yes	yes	30.88	1	6.1	13	105	225	74	130	159526.625	0	1ÔÂ2ÈÕ	>=50	>60	Obese	>=30	Obese	>=25	n	high	n	high	Diabetes	22789.51786	3	2
3482	2005-2006	34740	2	54	1	0	less than once a month	Female	42	Yes	1ÔÂ2ÈÕ	NA	Mexican American	3.5	high school or equivalent	IGT	no	yes	38.75	0.8	6.2	15	103	178	43	114	39473.399	0	2ÔÂ5ÈÕ	<50	40-60	Obese	>=30	Obese	>=25	n	n	low	n	no	5639.057	3	2
3485	2005-2006	34743	1	50	0	0	NA	Female	53	Yes	>=3	NA	Non-Hispanic White	5	College or above	IFG	yes	yes	27.18	0.8	5.3	14	141	213	52	133	0	0	2ÔÂ5ÈÕ	>=50	40-60	overweight	<30	overweight	>=25	n	high	n	high	no	0	1	0
3502	2005-2006	34761	1	53	0	0	NA	Female	52	No	>=3	NA	Mexican American	1.71	less than high school	DM	yes	yes	33.24	0.8	6.9	15	129	145	45	74	55455.281	0	1ÔÂ2ÈÕ	>=50	40-60	Obese	>=30	Obese	>=25	n	n	low	n	Diabetes	7922.183	3	2
3523	2005-2006	34782	2	48	0	0	NA	Female	85	No	1ÔÂ2ÈÕ	NA	Non-Hispanic White	1.12	less than high school	DM	yes	yes	30.52	1	6.4	22	387	216	40	99	0	0	1ÔÂ2ÈÕ	>=50	>60	Obese	>=30	Obese	>=25	high	high	low	n	Diabetes	0	3	3
3547	2005-2006	34807	2	48	1	1	less than once a month	Female	59	Yes	>=3	NA	Non-Hispanic White	3.98	College or above	no	no	yes	32.94	0.9	5.3	9	112	220	63	135	245545.082	1	2ÔÂ5ÈÕ	>=50	NA	Obese	>=30	Obese	>=25	n	high	n	high	no	35077.86886	3	2
3548	2005-2006	34808	1	44	1	0	a few times a week, or	Female	56	No	>=3	NA	Non-Hispanic White	2.71	College or above	IFG	yes	yes	40.32	1	7.4	15	191	221	46	137	202518.719	0	2ÔÂ5ÈÕ	>=50	40-60	Obese	>=30	Obese	>=25	high	high	low	high	no	28931.24557	3	3
3553	2005-2006	34813	1	45	1	0	less than once a month	Female	62	No	>=3	NA	Non-Hispanic White	1.79	College or above	IFG	no	yes	36.59	0.8	6.2	14	149	263	67	166	168935.331	0	1ÔÂ2ÈÕ	>=50	>60	Obese	>=30	Obese	>=25	n	high	n	high	no	24133.61871	3	2
3565	2005-2006	34827	1	47	0	0	NA	Female	54	Yes	1ÔÂ2ÈÕ	NA	Other Hispanic	1.29	high school or equivalent	DM	yes	yes	23.8	0.8	4.3	18	178	118	41	41	120269.154	0	1ÔÂ2ÈÕ	>=50	40-60	normal	<30	normal	<25	high	n	low	n	Diabetes	17181.30771	1	1
3586	2005-2006	34849	2	49	0	0	NA	Female	71	Yes	1ÔÂ2ÈÕ	NA	Non-Hispanic Black	1.47	less than high school	DM	yes	yes	30.27	1.1	9.7	17	70	247	188	45	51073.407	0	1ÔÂ2ÈÕ	>=50	>60	Obese	>=30	Obese	>=25	n	high	n	n	Diabetes	7296.201	3	2
3605	2005-2006	34869	2	49	0	0	NA	Female	29	No	1ÔÂ2ÈÕ	No	Non-Hispanic Black	0.9	College or above	no	yes	yes	30.71	0.9	6.1	12	155	141	43	67	49331.889	0	<=1	<50	<40	Obese	>=30	Obese	>=25	high	n	low	n	no	7047.412714	3	3
3645	2005-2006	34913	2	46	0	0	NA	Female	81	No	1ÔÂ2ÈÕ	NA	Non-Hispanic White	2.05	College or above	no	yes	yes	32.83	1	4.2	16	79	211	100	95	80083.686	0	2ÔÂ5ÈÕ	>=50	>60	Obese	>=30	Obese	>=25	n	high	n	n	no	11440.52657	3	2
3670	2005-2006	34939	1	47	1	1	every day and/or night?	Female	35	Yes	1ÔÂ2ÈÕ	NA	Non-Hispanic White	1.38	College or above	IGT	yes	yes	39.45	0.9	5.6	13	126	211	52	134	148913.967	1	1ÔÂ2ÈÕ	<50	<40	Obese	>=30	Obese	>=25	n	high	n	high	no	21273.42386	3	2
3726	2005-2006	34995	2	57	1	0	less than once a month	Female	60	No	>=3	NA	Mexican American	0.99	less than high school	DM	yes	yes	22.22	0.9	3.9	14	217	245	65	137	11947.783	0	<=1	>=50	>60	normal	<30	normal	<25	high	high	n	high	Diabetes	1706.826143	1	1
3748	2005-2006	35018	1	49	0	1	NA	Female	66	Yes	>=3	NA	Non-Hispanic Black	1.25	less than high school	no	yes	yes	32.32	0.7	4.6	14	47	212	92	111	42241.879	0	1ÔÂ2ÈÕ	>=50	>60	Obese	>=30	Obese	>=25	n	high	n	n	no	6034.554143	3	2
3768	2005-2006	35041	1	47	1	0	less than once a month	Female	76	No	>=3	NA	Non-Hispanic White	1.67	College or above	IFG	no	yes	25.37	0.6	5.2	8	259	243	53	138	159993.433	0	1ÔÂ2ÈÕ	>=50	>60	overweight	<30	overweight	>=25	high	high	n	high	no	22856.20471	1	1
3797	2005-2006	35071	1	51	0	0	NA	Female	64	No	>=3	NA	Non-Hispanic White	4.29	less than high school	IFG	yes	yes	33.98	0.9	6.1	27	202	213	61	112	145576.549	0	2ÔÂ5ÈÕ	>=50	>60	Obese	>=30	Obese	>=25	high	high	n	n	no	20796.64986	3	3
3803	2005-2006	35077	2	44	1	1	a few times a month	Female	50	Yes	1ÔÂ2ÈÕ	NA	Non-Hispanic White	1.18	high school or equivalent	no	yes	yes	36.13	0.8	5	10	110	221	75	124	117745.37	1	1ÔÂ2ÈÕ	>=50	40-60	Obese	>=30	Obese	>=25	n	high	n	n	no	16820.76714	3	2
3817	2005-2006	35092	1	54	0	0	NA	Female	72	Yes	>=3	NA	Non-Hispanic White	1.64	College or above	DM	yes	yes	32.04	0.8	6.3	10	286	200	28	115	142657.342	0	1ÔÂ2ÈÕ	>=50	>60	Obese	>=30	Obese	>=25	high	high	low	n	Diabetes	20379.62029	3	3
3874	2005-2006	35154	1	48	0	1	NA	Female	23	No	0	No	Non-Hispanic White	0.77	College or above	no	no	yes	38.42	0.8	5.9	11	136	162	27	108	156898.923	0	<=1	<50	<40	Obese	>=30	Obese	>=25	n	n	low	n	no	22414.13186	3	2
3902	2005-2006	35183	1	49	1	1	every day and/or night?	Female	28	No	1ÔÂ2ÈÕ	No	Non-Hispanic White	1.15	high school or equivalent	no	no	yes	37.2	0.8	4.6	4	129	167	40	101	151150.93	1	1ÔÂ2ÈÕ	<50	<40	Obese	>=30	Obese	>=25	n	n	low	n	no	21592.99	3	2
3917	2005-2006	35198	1	57	0	1	NA	Female	61	Yes	1ÔÂ2ÈÕ	NA	other	5	high school or equivalent	DM	yes	yes	23.67	0.7	4.6	13	66	191	72	106	196345.295	0	2ÔÂ5ÈÕ	>=50	>60	normal	<30	normal	<25	n	n	n	n	Diabetes	28049.32786	1	0
3938	2005-2006	35221	2	51	1	1	every day and/or night?	Female	61	No	1ÔÂ2ÈÕ	NA	Mexican American	0.65	less than high school	DM	yes	yes	27.7	0.7	6.5	18	322	259	44	151	21153.036	1	<=1	>=50	>60	overweight	<30	overweight	>=25	high	high	low	high	Diabetes	3021.862286	1	1
3949	2005-2006	35232	1	57	1	0	less than once a month	Female	67	Yes	1ÔÂ2ÈÕ	NA	Mexican American	1.95	high school or equivalent	DM	yes	yes	27.56	0.7	5.7	9	247	229	53	127	19537.381	0	1ÔÂ2ÈÕ	>=50	>60	overweight	<30	overweight	>=25	high	high	n	n	Diabetes	2791.054429	1	1
4001	2005-2006	35287	2	52	0	0	NA	Female	45	Yes	>=3	NA	Non-Hispanic White	1.37	College or above	no	no	yes	28.91	0.8	5.9	9	151	174	50	94	254392.512	0	1ÔÂ2ÈÕ	<50	40-60	overweight	<30	overweight	>=25	high	n	n	n	no	36341.78743	1	1
4014	2005-2006	35301	1	46	0	0	NA	Female	80	No	1ÔÂ2ÈÕ	NA	Non-Hispanic Black	4.7	College or above	no	yes	yes	22.26	0.9	5	8	72	212	108	90	43648.882	0	2ÔÂ5ÈÕ	>=50	>60	normal	<30	normal	<25	n	high	n	n	no	6235.554571	1	0
4088	2005-2006	35375	1	46	1	1	less than once a month	Female	65	No	1ÔÂ2ÈÕ	NA	Non-Hispanic White	1.56	College or above	no	yes	yes	31.49	0.9	7	23	256	313	79	183	188157.416	1	1ÔÂ2ÈÕ	>=50	>60	Obese	>=30	Obese	>=25	high	high	n	high	no	26879.63086	3	3
4108	2005-2006	35396	2	49	1	1	a few times a week, or	Female	83	No	0	NA	Non-Hispanic White	5	College or above	IGT	no	no	18.22	0.6	4	8	65	179	70	96	72684.813	1	2ÔÂ5ÈÕ	>=50	>60	underweight	<30	normal	<25	n	n	n	n	no	10383.54471	0	0
4125	2005-2006	35414	1	49	1	0	less than once a month	Female	42	No	0	No	other	1.4	College or above	DM	no	no	35.01	0.8	4	9	76	185	61	109	78607.355	0	1ÔÂ2ÈÕ	<50	40-60	Obese	>=30	Obese	>=25	n	n	n	n	Diabetes	11229.62214	2	2
4149	2005-2006	35439	1	48	0	0	NA	Female	78	Yes	>=3	NA	Non-Hispanic Black	1.04	high school or equivalent	DM	yes	no	23.59	1.5	8.1	47	57	165	51	103	43648.882	0	1ÔÂ2ÈÕ	>=50	>60	normal	<30	normal	<25	n	n	n	n	Diabetes	6235.554571	0	0
4164	2005-2006	35455	1	47	0	0	NA	Female	53	Yes	>=3	NA	Non-Hispanic Black	1.07	College or above	IGT	yes	yes	40.65	0.9	6.9	15	158	177	35	110	65655.431	0	1ÔÂ2ÈÕ	>=50	40-60	Obese	>=30	Obese	>=25	high	n	low	n	no	9379.347286	3	3
4204	2005-2006	35495	2	55	0	0	NA	Female	76	No	>=3	No	Mexican American	1.07	less than high school	IGT	yes	yes	22.71	0.7	3.8	12	88	219	61	140	29573.964	0	1ÔÂ2ÈÕ	>=50	>60	normal	<30	normal	<25	n	high	n	high	no	4224.852	1	0
4250	2005-2006	35543	2	52	0	0	NA	Female	54	No	1ÔÂ2ÈÕ	NA	Non-Hispanic Black	3.73	College or above	IFG	no	no	31.85	0.9	5.8	8	46	184	85	90	62774.507	0	2ÔÂ5ÈÕ	>=50	40-60	Obese	>=30	Obese	>=25	n	n	n	n	no	8967.786714	2	2
4255	2005-2006	35549	2	54	1	0	less than once a month	Female	70	Yes	>=3	NA	Mexican American	1.94	high school or equivalent	IFG	yes	yes	24.38	0.6	3.6	8	124	230	52	153	25333.724	0	1ÔÂ2ÈÕ	>=50	>60	normal	<30	normal	<25	n	high	n	high	no	3619.103429	1	0
4265	2005-2006	35559	1	46	0	1	NA	Female	62	No	>=3	NA	Non-Hispanic White	0.67	high school or equivalent	DM	no	yes	30.95	0.6	4.1	6	208	214	46	126	118970.449	0	<=1	>=50	>60	Obese	>=30	Obese	>=25	high	high	low	n	Diabetes	16995.77843	3	3
4269	2005-2006	35564	1	50	1	0	less than once a month	Female	66	No	>=3	NA	Non-Hispanic White	1.16	less than high school	no	no	yes	33.15	0.6	6	9	171	296	40	222	0	0	1ÔÂ2ÈÕ	>=50	>60	Obese	>=30	Obese	>=25	high	high	low	high	no	0	3	3
4278	2005-2006	35573	1	56	0	0	NA	Female	63	No	1ÔÂ2ÈÕ	NA	Mexican American	0.94	less than high school	IFG	no	yes	27.15	0.6	3.2	11	140	161	34	99	14774.993	0	<=1	>=50	>60	overweight	<30	overweight	>=25	n	n	low	n	no	2110.713286	1	0
4280	2005-2006	35575	1	50	0	0	NA	Female	33	No	0	No	Mexican American	0.57	less than high school	IGT	no	yes	45.63	0.4	2.9	9	170	188	52	102	70101.106	0	<=1	<50	<40	Obese	>=30	Obese	>=25	high	n	n	n	no	10014.44371	3	3
4291	2005-2006	35586	1	58	1	0	less than once a month	Female	67	No	>=3	NA	Mexican American	0.82	less than high school	DM	no	yes	24.19	0.9	3.2	22	57	182	76	95	12781.333	0	<=1	>=50	>60	normal	<30	normal	<25	n	n	n	n	Diabetes	1825.904714	1	0
4310	2005-2006	35609	2	49	0	0	NA	Female	64	Yes	>=3	NA	Non-Hispanic White	3.03	College or above	IFG	yes	yes	32.07	1	7	17	165	283	55	195	152888.283	0	2ÔÂ5ÈÕ	>=50	>60	Obese	>=30	Obese	>=25	high	high	n	high	no	21841.18329	3	3
4318	2005-2006	35617	1	57	1	1	a few times a month	Female	81	No	1ÔÂ2ÈÕ	NA	Mexican American	1.46	high school or equivalent	no	yes	yes	32.26	0.9	7.1	15	184	209	59	113	23686.988	1	1ÔÂ2ÈÕ	>=50	>60	Obese	>=30	Obese	>=25	high	high	n	n	no	3383.855429	3	3
4321	2005-2006	35620	1	55	1	0	every day and/or night?	Female	83	No	1ÔÂ2ÈÕ	NA	Non-Hispanic White	3.13	College or above	DM	no	yes	27.73	0.8	3.1	12	78	205	86	103	79458.657	0	2ÔÂ5ÈÕ	>=50	>60	overweight	<30	overweight	>=25	n	high	n	n	Diabetes	11351.23671	1	0
4325	2005-2006	35624	1	55	1	1	less than once a month	Female	62	No	0	NA	Non-Hispanic White	1.04	College or above	no	no	yes	18.73	0.5	4.2	3	131	213	103	84	105262.001	1	1ÔÂ2ÈÕ	>=50	>60	normal	<30	normal	<25	n	high	n	n	no	15037.42871	1	0
4327	2005-2006	35626	2	58	0	0	NA	Female	85	No	>=3	NA	Mexican American	0.89	less than high school	IGT	yes	yes	24.43	0.6	3.9	11	129	223	55	142	23679.961	0	<=1	>=50	>60	normal	<30	normal	<25	n	high	n	high	no	3382.851571	1	0
4352	2005-2006	35654	2	55	0	1	NA	Female	56	Yes	1ÔÂ2ÈÕ	NA	Mexican American	2.35	less than high school	DM	no	yes	30.6	0.7	6.5	21	250	297	64	183	52645.368	0	2ÔÂ5ÈÕ	>=50	40-60	Obese	>=30	Obese	>=25	high	high	n	high	Diabetes	7520.766857	3	3
4365	2005-2006	35667	1	46	1	1	less than once a month	Female	73	Yes	1ÔÂ2ÈÕ	NA	Non-Hispanic White	1.43	College or above	DM	yes	yes	39.93	1.4	8.6	20	291	164	41	65	159323.484	1	1ÔÂ2ÈÕ	>=50	>60	Obese	>=30	Obese	>=25	high	n	low	n	Diabetes	22760.49771	3	3
4381	2005-2006	35684	1	55	0	0	NA	Female	42	Yes	0	NA	Non-Hispanic White	5	less than high school	no	yes	yes	33.67	0.7	4.8	16	177	177	40	102	249332.837	0	2ÔÂ5ÈÕ	<50	40-60	Obese	>=30	Obese	>=25	high	n	low	n	no	35618.97671	3	3
4383	2005-2006	35686	2	49	1	1	a few times a week, or	Female	54	Yes	>=3	NA	Non-Hispanic White	0.46	high school or equivalent	DM	yes	yes	35.12	1.2	5.5	24	240	337	65	224	94766.68	1	<=1	>=50	40-60	Obese	>=30	Obese	>=25	high	high	n	high	Diabetes	13538.09714	3	3
4384	2005-2006	35687	2	50	0	1	NA	Female	70	No	1ÔÂ2ÈÕ	NA	Non-Hispanic White	5	College or above	no	yes	yes	24.2	1	5.8	21	61	114	49	53	131370.799	0	2ÔÂ5ÈÕ	>=50	>60	normal	<30	normal	<25	n	n	low	n	no	18767.257	1	0
4386	2005-2006	35689	2	46	1	0	a few times a month	Female	71	Yes	>=3	NA	Non-Hispanic White	3.18	less than high school	IFG	yes	yes	26.49	0.8	3.4	12	135	268	66	175	151927.353	0	2ÔÂ5ÈÕ	>=50	>60	overweight	<30	overweight	>=25	n	high	n	high	no	21703.90757	1	0
4387	2005-2006	35690	2	47	0	0	NA	Female	35	No	1ÔÂ2ÈÕ	No	Non-Hispanic White	5	College or above	no	no	no	21.97	0.7	4.8	9	61	161	51	98	252727.626	0	2ÔÂ5ÈÕ	<50	<40	normal	<30	normal	<25	n	n	n	n	no	36103.94657	0	0
4431	2005-2006	35737	1	47	1	0	a few times a month	Female	77	Yes	1ÔÂ2ÈÕ	NA	Non-Hispanic White	3.45	College or above	no	yes	yes	29.63	0.8	5.6	7	173	244	58	151	150767.391	0	2ÔÂ5ÈÕ	>=50	>60	overweight	<30	overweight	>=25	high	high	n	high	no	21538.19871	1	1
4450	2005-2006	35756	2	44	0	0	NA	Female	80	No	>=3	NA	Non-Hispanic White	1.16	high school or equivalent	no	yes	yes	25.7	1.1	6.5	22	122	141	50	67	0	0	1ÔÂ2ÈÕ	>=50	>60	overweight	<30	overweight	>=25	n	n	n	n	no	0	1	0
4473	2005-2006	35781	1	54	0	0	NA	Female	50	Yes	>=3	NA	Non-Hispanic White	5	high school or equivalent	no	no	yes	24.77	0.8	5.2	10	119	217	60	133	250447.744	0	2ÔÂ5ÈÕ	>=50	40-60	normal	<30	normal	<25	n	high	n	high	no	35778.24914	1	0
4476	2005-2006	35784	2	53	1	1	a few times a week, or	Female	78	No	>=3	NA	Mexican American	0.61	less than high school	DM	no	yes	33.42	0.6	4.5	11	246	198	35	114	48223.11	1	<=1	>=50	>60	Obese	>=30	Obese	>=25	high	n	low	n	Diabetes	6889.015714	3	3
4568	2005-2006	35881	1	55	0	0	NA	Female	24	No	>=3	No	Mexican American	1.37	high school or equivalent	no	no	yes	22.14	0.6	4.4	11	127	132	38	69	37700.193	0	1ÔÂ2ÈÕ	<50	<40	normal	<30	normal	<25	n	n	low	n	no	5385.741857	1	0
4613	2005-2006	35927	2	47	1	0	less than once a month	Female	50	No	1ÔÂ2ÈÕ	NA	Non-Hispanic White	5	high school or equivalent	IGT	no	yes	28.8	0.6	2.9	9	101	167	46	101	327394.027	0	2ÔÂ5ÈÕ	>=50	40-60	overweight	<30	overweight	>=25	n	n	low	n	no	46770.57529	1	0
4627	2005-2006	35941	1	49	0	0	NA	Female	51	Yes	1ÔÂ2ÈÕ	NA	Non-Hispanic White	2.98	high school or equivalent	IFG	yes	no	41.75	0.8	6.2	11	131	197	52	119	269654.097	0	2ÔÂ5ÈÕ	>=50	40-60	Obese	>=30	Obese	>=25	n	n	n	n	no	38522.01386	2	2
4682	2005-2006	35999	2	46	1	0	less than once a month	Female	69	Yes	1ÔÂ2ÈÕ	NA	Non-Hispanic White	2.27	less than high school	no	yes	yes	23.76	0.8	5.7	9	84	132	67	48	0	0	2ÔÂ5ÈÕ	>=50	>60	normal	<30	normal	<25	n	n	n	n	no	0	1	0
4718	2005-2006	36036	1	55	1	1	a few times a month	Female	55	No	>=3	NA	Mexican American	1.24	less than high school	no	yes	yes	31.45	0.8	6.6	8	168	229	51	144	45683.296	1	1ÔÂ2ÈÕ	>=50	40-60	Obese	>=30	Obese	>=25	high	high	n	high	no	6526.185143	3	3
4755	2005-2006	36076	1	50	1	1	less than once a month	Female	37	No	1ÔÂ2ÈÕ	No	Non-Hispanic White	5	College or above	no	no	no	16.71	0.8	4	15	79	162	70	76	264550.566	1	2ÔÂ5ÈÕ	<50	<40	underweight	<30	normal	<25	n	n	n	n	no	37792.938	0	0
4769	2005-2006	36090	2	55	1	0	a few times a month	Female	30	No	1ÔÂ2ÈÕ	No	Mexican American	0.7	less than high school	no	yes	yes	31.47	0.8	6.9	13	106	211	51	139	65420.396	0	<=1	<50	<40	Obese	>=30	Obese	>=25	n	high	n	high	no	9345.770857	3	2
4791	2005-2006	36112	1	44	1	0	less than once a month	Female	74	Yes	>=3	NA	Non-Hispanic White	1.55	high school or equivalent	DM	yes	yes	31.62	0.9	6.5	15	282	211	54	101	114446.631	0	1ÔÂ2ÈÕ	>=50	>60	Obese	>=30	Obese	>=25	high	high	n	n	Diabetes	16349.51871	3	3
4807	2005-2006	36129	2	57	1	0	a few times a month	Female	68	Yes	1ÔÂ2ÈÕ	NA	Non-Hispanic Black	2.55	College or above	no	yes	yes	34.17	1.3	8.2	27	79	244	71	157	37675.403	0	2ÔÂ5ÈÕ	>=50	>60	Obese	>=30	Obese	>=25	n	high	n	high	no	5382.200429	3	2
4810	2005-2006	36133	2	56	1	0	less than once a month	Female	43	No	0	No	Non-Hispanic Black	5	College or above	no	no	yes	34.59	0.8	3.9	13	47	219	81	129	55742.571	0	2ÔÂ5ÈÕ	<50	40-60	Obese	>=30	Obese	>=25	n	high	n	n	no	7963.224429	3	2
4832	2005-2006	36155	1	52	0	0	NA	Female	53	Yes	1ÔÂ2ÈÕ	NA	Non-Hispanic Black	4.49	College or above	IGT	yes	yes	45.07	0.9	5.8	7	186	237	49	151	72301.969	0	2ÔÂ5ÈÕ	>=50	40-60	Obese	>=30	Obese	>=25	high	high	low	high	no	10328.85271	3	3
4861	2005-2006	36184	2	51	1	1	a few times a month	Female	59	No	0	NA	Non-Hispanic White	4.92	College or above	DM	yes	yes	31.3	0.8	9.7	14	233	222	46	129	198961.075	1	2ÔÂ5ÈÕ	>=50	NA	Obese	>=30	Obese	>=25	high	high	low	n	Diabetes	28423.01071	3	3
4870	2005-2006	36194	2	53	0	0	NA	Female	46	No	>=3	No	Non-Hispanic White	5	high school or equivalent	DM	yes	yes	40.8	0.7	6.1	12	147	206	46	131	308725.966	0	2ÔÂ5ÈÕ	<50	40-60	Obese	>=30	Obese	>=25	n	high	low	high	Diabetes	44103.70943	3	2
4892	2005-2006	36218	1	52	1	0	a few times a month	Female	54	Yes	1ÔÂ2ÈÕ	NA	Non-Hispanic Black	5	College or above	no	no	yes	29.38	0.9	5.5	13	69	201	61	126	82202.189	0	2ÔÂ5ÈÕ	>=50	40-60	overweight	<30	overweight	>=25	n	high	n	n	no	11743.16986	1	0
4938	2005-2006	36266	1	44	0	0	NA	Female	85	No	>=3	NA	Non-Hispanic White	4.29	less than high school	DM	yes	yes	21.06	0.6	6	26	240	172	40	84	75718.982	0	2ÔÂ5ÈÕ	>=50	>60	normal	<30	normal	<25	high	n	low	n	Diabetes	10816.99743	1	1
4953	2005-2006	36281	2	50	0	1	NA	Female	66	Yes	1ÔÂ2ÈÕ	NA	Non-Hispanic Black	2.76	College or above	DM	yes	yes	33.29	0.7	5.6	9	152	310	52	228	0	0	2ÔÂ5ÈÕ	>=50	>60	Obese	>=30	Obese	>=25	high	high	n	high	Diabetes	0	3	3
4967	2005-2006	36296	1	44	1	1	a few times a week, or	Female	51	No	>=3	NA	Non-Hispanic Black	0.63	College or above	DM	yes	yes	57.62	1.1	7	13	153	161	42	88	55272.643	1	<=1	>=50	40-60	Obese	>=30	Obese	>=25	high	n	low	n	Diabetes	7896.091857	3	3
4978	2005-2006	36307	2	44	1	1	less than once a month	Female	40	No	>=3	No	Non-Hispanic Black	1.2	College or above	no	no	yes	50.45	1.1	5.6	10	78	222	69	137	56625.683	1	1ÔÂ2ÈÕ	<50	40-60	Obese	>=30	Obese	>=25	n	high	n	high	no	8089.383286	3	2
4980	2005-2006	36309	1	51	0	1	NA	Female	47	No	0	No	Non-Hispanic Black	5	College or above	no	no	yes	27.32	0.7	3.8	11	49	205	102	93	69558.996	0	2ÔÂ5ÈÕ	<50	40-60	overweight	<30	overweight	>=25	n	high	n	n	no	9936.999429	1	0
4994	2005-2006	36323	1	45	0	0	NA	Female	50	No	>=3	No	Non-Hispanic White	1.95	high school or equivalent	no	yes	yes	18.22	0.9	3.3	13	93	288	86	183	298399.87	0	1ÔÂ2ÈÕ	>=50	40-60	underweight	<30	normal	<25	n	high	n	high	no	42628.55286	1	0
5004	2005-2006	36333	2	44	0	0	NA	Female	79	No	>=3	NA	Non-Hispanic White	1.13	high school or equivalent	IGT	yes	yes	22.58	0.9	4.2	16	95	249	74	156	125055.367	0	1ÔÂ2ÈÕ	>=50	>60	normal	<30	normal	<25	n	high	n	high	no	17865.05243	1	0
5049	2005-2006	36379	1	54	0	0	NA	Female	58	No	>=3	NA	Mexican American	3.73	high school or equivalent	no	no	yes	24.38	0.9	4.5	16	102	185	95	70	49119.969	0	2ÔÂ5ÈÕ	>=50	40-60	normal	<30	normal	<25	n	n	n	n	no	7017.138429	1	0
5064	2005-2006	36394	1	57	0	1	NA	Female	54	No	>=3	NA	Non-Hispanic White	5	College or above	IFG	yes	yes	34.14	0.9	5.9	12	123	207	61	121	321275.163	0	2ÔÂ5ÈÕ	>=50	40-60	Obese	>=30	Obese	>=25	n	high	n	n	no	45896.45186	3	2
5096	2005-2006	36427	1	46	0	0	NA	Female	53	No	0	NA	Non-Hispanic White	3.74	College or above	no	no	yes	25.13	0.7	5.5	11	92	225	57	150	292031.997	0	2ÔÂ5ÈÕ	>=50	40-60	overweight	<30	overweight	>=25	n	high	n	high	no	41718.85671	1	0
5101	2005-2006	36432	2	44	1	1	less than once a month	Female	84	No	1ÔÂ2ÈÕ	NA	Non-Hispanic White	1.32	high school or equivalent	IFG	yes	yes	33.02	1.1	7	31	129	144	50	68	0	1	1ÔÂ2ÈÕ	>=50	>60	Obese	>=30	Obese	>=25	n	n	n	n	no	0	3	2
5106	2005-2006	36437	1	56	1	0	a few times a week, or	Female	50	No	1ÔÂ2ÈÕ	NA	Non-Hispanic Black	1.25	less than high school	no	no	yes	27.36	0.8	3.9	12	299	291	52	179	0	0	1ÔÂ2ÈÕ	>=50	40-60	overweight	<30	overweight	>=25	high	high	n	high	no	0	1	1
5130	2005-2006	36462	2	48	0	0	NA	Female	60	Yes	1ÔÂ2ÈÕ	NA	Non-Hispanic White	5	College or above	no	no	yes	24.12	0.8	3.4	14	88	241	77	146	171238.504	0	2ÔÂ5ÈÕ	>=50	>60	normal	<30	normal	<25	n	high	n	high	no	24462.64343	1	0
5170	2005-2006	36503	1	54	1	1	a few times a week, or	Female	52	Yes	>=3	NA	Non-Hispanic White	2.74	College or above	no	yes	no	39.25	0.8	3.8	11	49	173	60	103	253185.843	1	2ÔÂ5ÈÕ	>=50	40-60	Obese	>=30	Obese	>=25	n	n	n	n	no	36169.40614	2	2
5186	2005-2006	36519	2	54	0	0	NA	Female	67	Yes	1ÔÂ2ÈÕ	NA	Non-Hispanic White	5	College or above	no	no	yes	26	1	6.2	10	164	184	62	89	194718.447	0	2ÔÂ5ÈÕ	>=50	>60	overweight	<30	overweight	>=25	high	n	n	n	no	27816.921	1	1
5190	2005-2006	36523	1	46	1	0	less than once a month	Female	45	No	1ÔÂ2ÈÕ	No	Non-Hispanic White	1.2	less than high school	no	no	no	16.91	0.7	3	19	37	172	72	93	111598.025	0	1ÔÂ2ÈÕ	<50	40-60	underweight	<30	normal	<25	n	n	n	n	no	15942.575	0	0
5247	2005-2006	36582	2	51	0	0	NA	Female	61	No	>=3	NA	Non-Hispanic Black	0.34	less than high school	IGT	yes	yes	19.38	0.9	4.8	11	223	359	69	245	33501.198	0	<=1	>=50	>60	normal	<30	normal	<25	high	high	n	high	no	4785.885429	1	1
5299	2005-2006	36634	2	46	0	0	NA	Female	61	No	>=3	NA	Non-Hispanic White	5	College or above	no	no	yes	24.4	0.8	4.5	12	115	242	71	148	0	0	2ÔÂ5ÈÕ	>=50	>60	normal	<30	normal	<25	n	high	n	high	no	0	1	0
5310	2005-2006	36645	2	50	1	1	every day and/or night?	Female	58	Yes	>=3	NA	Non-Hispanic White	1.89	less than high school	no	yes	yes	31.98	0.8	5.9	13	109	237	103	112	117989.922	1	1ÔÂ2ÈÕ	>=50	40-60	Obese	>=30	Obese	>=25	n	high	n	n	no	16855.70314	3	2
5314	2005-2006	36649	2	54	1	0	less than once a month	Female	69	Yes	>=3	NA	Mexican American	3.01	high school or equivalent	DM	no	no	32.21	0.7	4.4	12	69	177	71	92	17013.514	0	2ÔÂ5ÈÕ	>=50	>60	Obese	>=30	Obese	>=25	n	n	n	n	Diabetes	2430.502	2	2
5318	2005-2006	36653	1	45	1	0	less than once a month	Female	49	No	>=3	No	Non-Hispanic White	5	College or above	IGT	no	yes	25.47	0.8	4.6	5	65	204	69	122	239420.755	0	2ÔÂ5ÈÕ	<50	40-60	overweight	<30	overweight	>=25	n	high	n	n	no	34202.965	1	0
5334	2005-2006	36670	1	49	1	1	a few times a month	Female	52	Yes	>=3	NA	Non-Hispanic Black	0.84	College or above	no	yes	yes	49.75	0.9	6.5	14	81	258	77	165	73918.669	1	<=1	>=50	40-60	Obese	>=30	Obese	>=25	n	high	n	high	no	10559.80986	3	2
5354	2005-2006	36690	2	51	1	1	less than once a month	Female	85	Yes	>=3	NA	Non-Hispanic White	1.36	less than high school	no	yes	yes	21.83	1	5.1	9	86	269	90	162	80740.323	1	1ÔÂ2ÈÕ	>=50	>60	normal	<30	normal	<25	n	high	n	high	no	11534.33186	1	0
5375	2005-2006	36713	2	48	0	0	NA	Female	70	Yes	1ÔÂ2ÈÕ	NA	Non-Hispanic White	5	College or above	no	no	yes	22.63	0.9	4.5	10	78	240	78	146	138358.95	0	2ÔÂ5ÈÕ	>=50	>60	normal	<30	normal	<25	n	high	n	high	no	19765.56429	1	0
5386	2005-2006	36725	1	54	1	1	a few times a month	Female	69	No	>=3	NA	Non-Hispanic White	2.51	high school or equivalent	no	yes	yes	29.6	1	4.7	18	97	209	70	120	179915.839	1	2ÔÂ5ÈÕ	>=50	>60	overweight	<30	overweight	>=25	n	high	n	n	no	25702.26271	1	0
5406	2005-2006	36746	2	53	0	1	NA	Female	59	No	>=3	NA	Non-Hispanic Black	4.18	College or above	no	no	yes	32.09	1.1	5.9	8	82	212	59	137	93122.496	0	2ÔÂ5ÈÕ	>=50	NA	Obese	>=30	Obese	>=25	n	high	n	high	no	13303.21371	3	2
5418	2005-2006	36760	1	49	0	0	NA	Female	54	No	1ÔÂ2ÈÕ	No	Non-Hispanic White	3.73	high school or equivalent	IGT	yes	yes	31.55	0.8	7.4	11	170	249	54	161	269654.097	0	2ÔÂ5ÈÕ	>=50	40-60	Obese	>=30	Obese	>=25	high	high	n	high	no	38522.01386	3	3
5423	2005-2006	36765	2	49	0	0	NA	Female	72	Yes	1ÔÂ2ÈÕ	NA	Non-Hispanic White	2.33	less than high school	IGT	no	yes	29.16	1.3	4.8	16	78	206	66	124	120096.627	0	2ÔÂ5ÈÕ	>=50	>60	overweight	<30	overweight	>=25	n	high	n	n	no	17156.661	1	0
5480	2005-2006	36823	2	50	0	0	NA	Female	56	No	>=3	NA	Non-Hispanic White	1.12	high school or equivalent	DM	no	yes	36.6	0.6	5	12	156	280	53	196	105075.576	0	1ÔÂ2ÈÕ	>=50	40-60	Obese	>=30	Obese	>=25	high	high	n	high	Diabetes	15010.79657	3	3
5484	2005-2006	36827	2	50	0	0	NA	Female	83	Yes	1ÔÂ2ÈÕ	NA	Non-Hispanic White	1.89	less than high school	IGT	yes	yes	28.07	0.9	6.2	19	189	215	75	102	88892.403	0	1ÔÂ2ÈÕ	>=50	>60	overweight	<30	overweight	>=25	high	high	n	n	no	12698.91471	1	1
5506	2005-2006	36850	1	55	1	0	a few times a month	Female	35	No	0	No	Non-Hispanic White	2.8	high school or equivalent	no	no	yes	26	0.9	4.5	5	101	226	58	148	228646.472	0	2ÔÂ5ÈÕ	<50	<40	overweight	<30	overweight	>=25	n	high	n	high	no	32663.78171	1	0
5530	2005-2006	36875	2	52	1	1	every day and/or night?	Female	74	Yes	>=3	NA	Non-Hispanic Black	3.79	College or above	DM	yes	no	37.19	1.1	6.2	21	116	175	61	91	37207.906	1	2ÔÂ5ÈÕ	>=50	>60	Obese	>=30	Obese	>=25	n	n	n	n	Diabetes	5315.415143	2	2
5549	2005-2006	36896	2	56	0	0	NA	Female	60	No	>=3	NA	Non-Hispanic Black	3.41	high school or equivalent	DM	yes	yes	25.56	0.9	4.9	7	97	224	73	132	26666.53	0	2ÔÂ5ÈÕ	>=50	>60	overweight	<30	overweight	>=25	n	high	n	high	Diabetes	3809.504286	1	0
5562	2005-2006	36909	1	53	1	0	less than once a month	Female	40	No	1ÔÂ2ÈÕ	No	Mexican American	3.1	College or above	IFG	yes	yes	41.55	0.8	5.1	10	159	191	50	109	46726.19	0	2ÔÂ5ÈÕ	<50	40-60	Obese	>=30	Obese	>=25	high	n	n	n	no	6675.17	3	3
5593	2005-2006	36941	2	49	0	1	NA	Female	66	Yes	>=3	NA	Non-Hispanic White	2	high school or equivalent	IFG	no	no	33.01	0.8	4.8	10	86	192	54	121	148636.331	0	1ÔÂ2ÈÕ	>=50	>60	Obese	>=30	Obese	>=25	n	n	n	n	no	21233.76157	2	2
5599	2005-2006	36947	2	53	0	1	NA	Female	85	No	>=3	NA	Non-Hispanic White	0.76	high school or equivalent	IFG	no	yes	26.2	0.8	4.7	14	87	253	78	158	108155.79	0	<=1	>=50	>60	overweight	<30	overweight	>=25	n	high	n	high	no	15450.82714	1	0
5622	2005-2006	36971	1	45	0	0	NA	Female	60	No	1ÔÂ2ÈÕ	NA	Non-Hispanic White	2.26	College or above	no	yes	yes	35.62	0.8	4.8	11	112	215	58	135	190590.913	0	2ÔÂ5ÈÕ	>=50	>60	Obese	>=30	Obese	>=25	n	high	n	high	no	27227.27329	3	2
5629	2005-2006	36978	1	48	0	0	NA	Female	67	Yes	>=3	NA	Mexican American	3.11	less than high school	no	yes	yes	28.05	0.7	3.9	12	111	242	69	151	21950.007	0	2ÔÂ5ÈÕ	>=50	>60	overweight	<30	overweight	>=25	n	high	n	high	no	3135.715286	1	0
5649	2005-2006	36998	1	45	0	0	NA	Female	55	Yes	>=3	NA	Non-Hispanic White	5	College or above	no	no	yes	25.87	1.1	6.7	10	308	266	57	147	232063.892	0	2ÔÂ5ÈÕ	>=50	40-60	overweight	<30	overweight	>=25	high	high	n	high	no	33151.98457	1	1
5652	2005-2006	37001	1	44	0	0	NA	Female	32	No	0	No	Non-Hispanic Black	2.8	high school or equivalent	no	no	yes	39.44	0.8	5.9	5	99	223	39	164	61042.327	0	2ÔÂ5ÈÕ	<50	<40	Obese	>=30	Obese	>=25	n	high	low	high	no	8720.332429	3	2
5662	2005-2006	37012	2	57	1	1	a few times a week, or	Female	60	Yes	>=3	NA	Mexican American	5	College or above	no	yes	yes	21.67	0.6	4.1	9	68	221	71	136	0	1	2ÔÂ5ÈÕ	>=50	>60	normal	<30	normal	<25	n	high	n	high	no	0	1	0
5680	2005-2006	37031	2	54	1	0	less than once a month	Female	53	No	>=3	NA	Non-Hispanic Black	5	College or above	no	yes	yes	40.55	1	4.9	10	211	213	58	113	75047.596	0	2ÔÂ5ÈÕ	>=50	40-60	Obese	>=30	Obese	>=25	high	high	n	n	no	10721.08514	3	3
5696	2005-2006	37049	2	47	1	0	less than once a month	Female	70	No	>=3	NA	Mexican American	5	less than high school	no	no	yes	22.75	0.8	3.6	15	117	235	76	136	44988.738	0	2ÔÂ5ÈÕ	>=50	>60	normal	<30	normal	<25	n	high	n	high	no	6426.962571	1	0
5721	2005-2006	37075	1	51	0	0	NA	Female	61	No	0	NA	Non-Hispanic Black	4.68	College or above	no	yes	no	18.53	1.6	8.7	28	75	198	80	103	39198.005	0	2ÔÂ5ÈÕ	>=50	>60	normal	<30	normal	<25	n	n	n	n	no	5599.715	0	0
5724	2005-2006	37078	1	45	0	0	NA	Female	45	No	1ÔÂ2ÈÕ	No	Non-Hispanic White	2.05	College or above	no	no	yes	25.3	0.8	4.4	7	160	231	43	156	233494.013	0	2ÔÂ5ÈÕ	<50	40-60	overweight	<30	overweight	>=25	high	high	low	high	no	33356.28757	1	1
5743	2005-2006	37099	1	57	0	0	NA	Female	35	No	>=3	No	Mexican American	0.14	less than high school	no	no	no	27.89	0.6	3.4	7	104	169	54	94	61759.757	0	<=1	<50	<40	overweight	<30	overweight	>=25	n	n	n	n	no	8822.822429	0	0
5748	2005-2006	37105	1	54	1	0	less than once a month	Female	56	No	>=3	NA	Non-Hispanic White	5	College or above	no	no	yes	21.84	0.9	4.4	12	87	189	39	133	251284.329	0	2ÔÂ5ÈÕ	>=50	40-60	normal	<30	normal	<25	n	n	low	high	no	35897.76129	1	0
5777	2005-2006	37134	2	47	0	1	NA	Female	75	Yes	>=3	NA	Non-Hispanic White	3.03	College or above	IGT	yes	yes	43.17	0.7	2.8	16	158	221	62	127	168871.03	0	2ÔÂ5ÈÕ	>=50	>60	Obese	>=30	Obese	>=25	high	high	n	n	no	24124.43286	3	3
5794	2005-2006	37151	2	46	1	0	less than once a month	Female	55	No	1ÔÂ2ÈÕ	NA	Non-Hispanic White	4.24	high school or equivalent	DM	yes	yes	23.93	0.7	4.3	12	89	140	52	70	252925.614	0	2ÔÂ5ÈÕ	>=50	40-60	normal	<30	normal	<25	n	n	n	n	Diabetes	36132.23057	1	0
5797	2005-2006	37154	2	50	1	1	a few times a month	Female	83	Yes	>=3	NA	Non-Hispanic White	1.82	high school or equivalent	DM	yes	yes	29.27	0.7	5.5	17	232	143	31	66	81961.564	1	1ÔÂ2ÈÕ	>=50	>60	overweight	<30	overweight	>=25	high	n	low	n	Diabetes	11708.79486	1	1
5855	2005-2006	37218	2	47	1	1	every day and/or night?	Female	80	Yes	>=3	NA	Non-Hispanic White	1.22	less than high school	DM	yes	yes	40.86	0.8	4.4	16	310	181	47	72	92198.279	1	1ÔÂ2ÈÕ	>=50	>60	Obese	>=30	Obese	>=25	high	n	low	n	Diabetes	13171.18271	3	3
5898	2005-2006	37261	2	46	0	0	NA	Female	38	No	>=3	No	Non-Hispanic White	0.96	high school or equivalent	no	no	no	19.29	0.8	3.3	9	51	162	58	94	142590.38	0	<=1	<50	<40	normal	<30	normal	<25	n	n	n	n	no	20370.05429	0	0
5915	2005-2006	37279	2	53	1	1	a few times a month	Female	43	Yes	1ÔÂ2ÈÕ	NA	Non-Hispanic White	1.36	College or above	DM	no	yes	31.76	0.7	1.9	10	119	219	75	120	109825.802	1	1ÔÂ2ÈÕ	<50	40-60	Obese	>=30	Obese	>=25	n	high	n	n	Diabetes	15689.40029	3	2
5964	2005-2006	37329	2	49	0	1	NA	Female	69	Yes	1ÔÂ2ÈÕ	NA	Non-Hispanic White	1.42	less than high school	no	no	yes	34.47	0.9	7	9	183	190	64	89	86560.77	0	1ÔÂ2ÈÕ	>=50	>60	Obese	>=30	Obese	>=25	high	n	n	n	no	12365.82429	3	3
6005	2005-2006	37373	2	53	1	0	less than once a month	Female	77	Yes	1ÔÂ2ÈÕ	NA	Non-Hispanic White	2.27	high school or equivalent	DM	yes	yes	33.26	1.9	9.4	26	113	153	90	40	125296.272	0	2ÔÂ5ÈÕ	>=50	>60	Obese	>=30	Obese	>=25	n	n	n	n	Diabetes	17899.46743	3	2
6009	2005-2006	37377	1	51	0	1	NA	Female	43	No	0	No	Non-Hispanic Black	5	College or above	no	no	no	32.32	0.7	4.1	6	79	150	56	78	0	0	2ÔÂ5ÈÕ	<50	40-60	Obese	>=30	Obese	>=25	n	n	n	n	no	0	2	2
6060	2005-2006	37429	2	44	1	1	a few times a week, or	Female	57	Yes	0	NA	other	5	College or above	IFG	yes	yes	32.18	0.8	5.5	19	130	238	78	134	195430.363	1	2ÔÂ5ÈÕ	>=50	40-60	Obese	>=30	Obese	>=25	n	high	n	high	no	27918.62329	3	2
6083	2005-2006	37456	1	52	0	0	NA	Female	52	No	1ÔÂ2ÈÕ	NA	Non-Hispanic Black	2.49	high school or equivalent	IFG	yes	yes	30.48	0.7	9.1	7	240	247	61	138	70968.442	0	2ÔÂ5ÈÕ	>=50	40-60	Obese	>=30	Obese	>=25	high	high	n	high	no	10138.34886	3	3
6084	2005-2006	37457	2	50	0	0	NA	Female	72	No	1ÔÂ2ÈÕ	NA	Non-Hispanic White	2.55	College or above	no	yes	yes	24.23	0.9	4.6	11	188	242	74	130	130573.379	0	2ÔÂ5ÈÕ	>=50	>60	normal	<30	normal	<25	high	high	n	high	no	18653.33986	1	1
6085	2005-2006	37458	2	44	0	1	NA	Female	63	No	>=3	NA	Non-Hispanic White	5	high school or equivalent	no	yes	yes	34.61	0.8	3.8	10	170	231	62	135	157775.737	0	2ÔÂ5ÈÕ	>=50	>60	Obese	>=30	Obese	>=25	high	high	n	high	no	22539.391	3	3
6087	2005-2006	37460	2	57	0	1	NA	Female	79	No	1ÔÂ2ÈÕ	NA	Mexican American	1.53	high school or equivalent	IGT	yes	yes	25.32	0.9	6.3	9	149	203	60	113	18820.389	0	1ÔÂ2ÈÕ	>=50	>60	overweight	<30	overweight	>=25	n	high	n	n	no	2688.627	1	0
6139	2005-2006	37513	1	56	0	0	NA	Female	49	Yes	>=3	NA	Non-Hispanic Black	0.87	high school or equivalent	IFG	yes	yes	38.84	0.9	7.2	17	118	173	48	101	87125.846	0	<=1	<50	40-60	Obese	>=30	Obese	>=25	n	n	low	n	no	12446.54943	3	2
6144	2005-2006	37518	2	46	1	1	a few times a month	Female	63	Yes	>=3	NA	Non-Hispanic White	3.03	College or above	DM	yes	yes	38.44	0.9	7.5	17	205	152	36	75	0	1	2ÔÂ5ÈÕ	>=50	>60	Obese	>=30	Obese	>=25	high	n	low	n	Diabetes	0	3	3
6147	2005-2006	37522	2	49	1	0	less than once a month	Female	66	Yes	>=3	NA	Non-Hispanic White	2.23	high school or equivalent	no	yes	yes	26.59	0.9	6.4	11	165	250	69	148	152888.283	0	2ÔÂ5ÈÕ	>=50	>60	overweight	<30	overweight	>=25	high	high	n	high	no	21841.18329	1	1
6165	2005-2006	37540	1	56	0	1	NA	Female	70	Yes	0	NA	Non-Hispanic Black	1.7	less than high school	no	no	yes	30.36	0.9	5.5	12	112	216	44	150	52369.203	0	1ÔÂ2ÈÕ	>=50	>60	Obese	>=30	Obese	>=25	n	high	low	high	no	7481.314714	3	2
6202	2005-2006	37580	1	56	0	0	NA	Female	70	Yes	1ÔÂ2ÈÕ	NA	Non-Hispanic White	1.88	high school or equivalent	no	yes	yes	28.31	0.8	3.9	14	120	279	73	182	172118.842	0	1ÔÂ2ÈÕ	>=50	>60	overweight	<30	overweight	>=25	n	high	n	high	no	24588.406	1	0
6220	2005-2006	37599	1	53	1	0	less than once a month	Female	48	Yes	0	NA	Non-Hispanic Black	3.42	College or above	no	yes	yes	29.38	1.1	5.5	10	99	184	53	111	78923.448	0	2ÔÂ5ÈÕ	<50	40-60	overweight	<30	overweight	>=25	n	n	n	n	no	11274.77829	1	0
6224	2005-2006	37604	2	46	1	1	a few times a week, or	Female	73	Yes	>=3	NA	Non-Hispanic White	1.44	less than high school	no	yes	yes	45.18	0.9	6.4	12	198	236	52	144	154430.701	1	1ÔÂ2ÈÕ	>=50	>60	Obese	>=30	Obese	>=25	high	high	n	high	no	22061.52871	3	3
6237	2005-2006	37617	2	51	0	0	NA	Female	60	Yes	>=3	NA	Non-Hispanic Black	2.29	College or above	IGT	yes	yes	43.63	0.7	6.5	17	94	130	43	68	41713.101	0	2ÔÂ5ÈÕ	>=50	>60	Obese	>=30	Obese	>=25	n	n	low	n	no	5959.014429	3	2
6273	2005-2006	37653	2	47	0	1	NA	Female	82	No	1ÔÂ2ÈÕ	NA	Non-Hispanic White	5	College or above	DM	no	yes	27.27	0.8	3.7	19	109	235	69	144	96693.936	0	2ÔÂ5ÈÕ	>=50	>60	overweight	<30	overweight	>=25	n	high	n	high	Diabetes	13813.41943	1	0
6328	2005-2006	37710	1	44	0	0	NA	Female	43	No	1ÔÂ2ÈÕ	No	Non-Hispanic White	3.51	College or above	no	no	yes	22.17	0.7	4	10	71	201	120	67	204189.716	0	2ÔÂ5ÈÕ	<50	40-60	normal	<30	normal	<25	n	high	n	n	no	29169.95943	1	0
6357	2005-2006	37741	1	44	0	1	NA	Female	54	No	0	NA	Non-Hispanic Black	3.66	College or above	DM	yes	yes	24.96	0.9	5.4	15	38	183	71	104	55627.109	0	2ÔÂ5ÈÕ	>=50	40-60	normal	<30	normal	<25	n	n	n	n	Diabetes	7946.729857	1	0
6365	2005-2006	37749	2	47	0	1	NA	Female	84	No	1ÔÂ2ÈÕ	NA	Non-Hispanic White	1.21	less than high school	DM	yes	yes	35.89	0.9	5.5	18	99	224	61	143	100709.053	0	1ÔÂ2ÈÕ	>=50	>60	Obese	>=30	Obese	>=25	n	high	n	high	Diabetes	14387.00757	3	2
6371	2005-2006	37755	1	57	1	0	less than once a month	Female	57	No	>=3	NA	Mexican American	1.25	College or above	no	no	yes	17.88	0.7	3.6	8	51	229	89	130	61652.219	0	1ÔÂ2ÈÕ	>=50	40-60	underweight	<30	normal	<25	n	high	n	high	no	8807.459857	1	0
6384	2005-2006	37769	2	44	1	0	every day and/or night?	Female	64	No	1ÔÂ2ÈÕ	NA	Non-Hispanic White	2.39	College or above	DM	yes	yes	40.1	1.7	8.3	38	167	164	61	70	151051.451	0	2ÔÂ5ÈÕ	>=50	>60	Obese	>=30	Obese	>=25	high	n	n	n	Diabetes	21578.77871	3	3
6394	2005-2006	37780	1	51	0	0	NA	Female	61	Yes	0	NA	Non-Hispanic Black	5	College or above	no	yes	no	27.18	0.8	6.3	12	68	165	52	99	28300.557	0	2ÔÂ5ÈÕ	>=50	>60	overweight	<30	overweight	>=25	n	n	n	n	no	4042.936714	0	0
6423	2005-2006	37810	1	46	0	1	NA	Female	75	No	>=3	NA	Non-Hispanic White	2.12	less than high school	IGT	no	yes	24.37	0.7	4.1	12	198	163	56	67	168629.55	0	2ÔÂ5ÈÕ	>=50	>60	normal	<30	normal	<25	high	n	n	n	no	24089.93571	1	1
6458	2005-2006	37848	2	56	1	0	less than once a month	Female	57	No	0	NA	Non-Hispanic White	5	College or above	no	no	yes	24.24	0.9	5.3	16	58	239	85	142	183213.841	0	2ÔÂ5ÈÕ	>=50	40-60	normal	<30	normal	<25	n	high	n	high	no	26173.40586	1	0
6494	2005-2006	37887	2	53	1	0	a few times a week, or	Female	67	No	>=3	NA	Non-Hispanic White	2.12	high school or equivalent	DM	yes	yes	41.3	1.1	7.1	15	106	258	69	168	221859.97	0	2ÔÂ5ÈÕ	>=50	>60	Obese	>=30	Obese	>=25	n	high	n	high	Diabetes	31694.28143	3	2
6517	2005-2006	37910	1	55	1	0	a few times a week, or	Female	60	No	>=3	NA	Mexican American	1.25	less than high school	DM	yes	yes	38.81	0.9	5.4	10	113	141	49	69	16741.453	0	1ÔÂ2ÈÕ	>=50	>60	Obese	>=30	Obese	>=25	n	n	low	n	Diabetes	2391.636143	3	2
6529	2005-2006	37922	2	44	1	1	every day and/or night?	Female	85	Yes	1ÔÂ2ÈÕ	NA	Non-Hispanic White	1.14	less than high school	IGT	no	yes	27.53	0.9	4.6	21	193	232	58	135	82206.739	1	1ÔÂ2ÈÕ	>=50	>60	overweight	<30	overweight	>=25	high	high	n	high	no	11743.81986	1	1
6599	2005-2006	37996	2	50	1	1	a few times a month	Female	45	Yes	1ÔÂ2ÈÕ	NA	Non-Hispanic White	5	high school or equivalent	no	yes	yes	25.68	0.8	4.5	3	216	143	41	59	229356.56	1	2ÔÂ5ÈÕ	<50	40-60	overweight	<30	overweight	>=25	high	n	low	n	no	32765.22286	1	1
6613	2005-2006	38010	1	44	0	0	NA	Female	81	Yes	>=3	NA	Non-Hispanic Black	0.75	high school or equivalent	no	no	yes	32.76	1.2	6.2	21	82	223	87	120	40257.762	0	<=1	>=50	>60	Obese	>=30	Obese	>=25	n	high	n	n	no	5751.108857	3	2
6649	2005-2006	38050	2	55	1	1	every day and/or night?	Female	85	No	1ÔÂ2ÈÕ	NA	Mexican American	1.02	less than high school	no	yes	yes	27.66	0.7	3.6	12	138	235	61	146	38972.893	1	1ÔÂ2ÈÕ	>=50	>60	overweight	<30	overweight	>=25	n	high	n	high	no	5567.556143	1	0
6659	2005-2006	38060	1	53	1	0	a few times a week, or	Female	69	No	>=3	NA	Non-Hispanic Black	0.64	less than high school	DM	yes	yes	27.63	0.9	4.7	12	89	201	56	127	36989.316	0	<=1	>=50	>60	overweight	<30	overweight	>=25	n	high	n	n	Diabetes	5284.188	1	0
6676	2005-2006	38079	1	49	1	1	a few times a month	Female	40	Yes	0	NA	Non-Hispanic White	5	College or above	no	no	yes	21.59	0.9	3.6	15	66	223	90	120	318554.832	1	2ÔÂ5ÈÕ	<50	40-60	normal	<30	normal	<25	n	high	n	n	no	45507.83314	1	0
6694	2005-2006	38098	1	56	0	0	NA	Female	67	No	>=3	NA	Other Hispanic	1.67	College or above	DM	no	yes	25.22	0.7	3.5	11	120	206	86	96	180277.94	0	1ÔÂ2ÈÕ	>=50	>60	overweight	<30	overweight	>=25	n	high	n	n	Diabetes	25753.99143	1	0
6715	2005-2006	38119	1	49	0	0	NA	Female	81	No	>=3	NA	Non-Hispanic Black	1.95	less than high school	DM	no	yes	23.64	1.5	7.1	13	169	198	46	118	54326.13	0	1ÔÂ2ÈÕ	>=50	>60	normal	<30	normal	<25	high	n	low	n	Diabetes	7760.875714	1	1
6738	2005-2006	38143	2	50	0	0	NA	Female	60	No	>=3	NA	other	0.22	less than high school	IGT	no	yes	26.15	1	5.5	14	220	227	45	138	101819.768	0	<=1	>=50	>60	overweight	<30	overweight	>=25	high	high	low	high	no	14545.68114	1	1
6743	2005-2006	38148	1	49	1	0	less than once a month	Female	54	No	1ÔÂ2ÈÕ	NA	Non-Hispanic White	2.1	high school or equivalent	no	yes	yes	26.13	0.7	4.3	9	76	226	56	155	269654.097	0	2ÔÂ5ÈÕ	>=50	40-60	overweight	<30	overweight	>=25	n	high	n	high	no	38522.01386	1	0
6751	2005-2006	38156	2	44	0	1	NA	Female	55	Yes	>=3	NA	Non-Hispanic White	5	College or above	no	no	yes	34.79	0.8	5.3	13	72	220	71	135	266479.387	0	2ÔÂ5ÈÕ	>=50	40-60	Obese	>=30	Obese	>=25	n	high	n	high	no	38068.48386	3	2
6770	2005-2006	38175	1	51	0	1	NA	Female	74	No	>=3	NA	Non-Hispanic Black	5	College or above	IFG	yes	yes	38.76	0.7	4.6	12	95	268	85	164	36396.576	0	2ÔÂ5ÈÕ	>=50	>60	Obese	>=30	Obese	>=25	n	high	n	high	no	5199.510857	3	2
6783	2005-2006	38188	1	54	0	0	NA	Female	24	No	1ÔÂ2ÈÕ	No	Non-Hispanic White	3.12	College or above	no	no	yes	26.72	0.8	3.9	8	74	213	64	134	180318.606	0	2ÔÂ5ÈÕ	<50	<40	overweight	<30	overweight	>=25	n	high	n	high	no	25759.80086	1	0
6818	2005-2006	38225	2	49	0	0	NA	Female	85	Yes	1ÔÂ2ÈÕ	NA	Non-Hispanic White	2.23	less than high school	no	yes	yes	22.9	1.1	6.4	14	172	251	84	133	74764.064	0	2ÔÂ5ÈÕ	>=50	>60	normal	<30	normal	<25	high	high	n	high	no	10680.58057	1	1
6842	2005-2006	38250	1	49	1	1	a few times a week, or	Female	85	Yes	>=3	NA	Non-Hispanic White	0.73	less than high school	no	yes	no	26.31	1.2	6.4	16	62	150	74	64	100535.499	1	<=1	>=50	>60	overweight	<30	overweight	>=25	n	n	n	n	no	14362.21414	0	0
6862	2005-2006	38270	1	46	1	0	less than once a month	Female	54	No	>=3	NA	Non-Hispanic White	1.59	College or above	no	no	yes	37.54	0.9	5.4	12	126	219	50	144	292031.997	0	1ÔÂ2ÈÕ	>=50	40-60	Obese	>=30	Obese	>=25	n	high	n	high	no	41718.85671	3	2
6912	2005-2006	38322	1	56	1	0	a few times a week, or	Female	56	No	>=3	NA	Mexican American	1.23	College or above	DM	yes	yes	51.23	0.8	7.4	16	165	206	61	112	55912.252	0	1ÔÂ2ÈÕ	>=50	40-60	Obese	>=30	Obese	>=25	high	high	n	n	Diabetes	7987.464571	3	3
6953	2005-2006	38364	2	54	1	1	a few times a month	Female	63	Yes	>=3	NA	Non-Hispanic White	2.6	less than high school	DM	yes	yes	37.55	1.1	5.8	26	122	144	68	52	91543.251	1	2ÔÂ5ÈÕ	>=50	>60	Obese	>=30	Obese	>=25	n	n	n	n	Diabetes	13077.60729	3	2
6977	2005-2006	38388	2	44	1	1	a few times a month	Female	64	Yes	>=3	NA	Non-Hispanic White	1.36	College or above	no	no	yes	27.39	0.9	5.2	5	164	283	53	197	0	1	1ÔÂ2ÈÕ	>=50	>60	overweight	<30	overweight	>=25	high	high	n	high	no	0	1	1
6999	2005-2006	38410	2	45	0	0	NA	Female	63	No	>=3	NA	Mexican American	5	College or above	IFG	yes	yes	30.93	0.8	6.8	14	230	216	39	131	15010.67	0	2ÔÂ5ÈÕ	>=50	>60	Obese	>=30	Obese	>=25	high	high	low	high	no	2144.381429	3	3
7005	2005-2006	38417	1	46	1	0	less than once a month	Female	36	No	>=3	No	other	3.25	College or above	IFG	no	yes	29.96	0.8	6.4	11	165	196	54	109	227733.203	0	2ÔÂ5ÈÕ	<50	<40	overweight	<30	overweight	>=25	high	n	n	n	no	32533.31471	1	1
7019	2005-2006	38432	2	54	1	0	less than once a month	Female	69	Yes	>=3	NA	Non-Hispanic Black	2.27	high school or equivalent	no	yes	yes	27.65	1	5.7	14	113	250	59	168	37088.818	0	2ÔÂ5ÈÕ	>=50	>60	overweight	<30	overweight	>=25	n	high	n	high	no	5298.402571	1	0
7020	2005-2006	38433	1	51	1	1	less than once a month	Female	72	No	>=3	NA	Non-Hispanic Black	3.11	high school or equivalent	DM	yes	yes	30.75	1	9.2	12	135	169	51	91	37876.06	1	2ÔÂ5ÈÕ	>=50	>60	Obese	>=30	Obese	>=25	n	n	n	n	Diabetes	5410.865714	3	2
7030	2005-2006	38443	1	49	0	0	NA	Female	40	Yes	1ÔÂ2ÈÕ	NA	Non-Hispanic Black	0.52	College or above	DM	yes	yes	51.3	0.9	6.9	14	95	170	44	107	67180.387	0	<=1	<50	40-60	Obese	>=30	Obese	>=25	n	n	low	n	Diabetes	9597.198143	3	2
7031	2005-2006	38444	1	48	1	0	a few times a week, or	Female	59	No	1ÔÂ2ÈÕ	NA	Non-Hispanic Black	1.46	College or above	DM	yes	yes	31.3	1.1	6.2	15	134	217	56	134	61792.214	0	1ÔÂ2ÈÕ	>=50	NA	Obese	>=30	Obese	>=25	n	high	n	high	Diabetes	8827.459143	3	2
7033	2005-2006	38446	1	47	1	1	less than once a month	Female	55	No	>=3	NA	Mexican American	1.24	less than high school	DM	no	yes	31.19	0.5	4	10	129	128	29	73	44259.674	1	1ÔÂ2ÈÕ	>=50	40-60	Obese	>=30	Obese	>=25	n	n	low	n	Diabetes	6322.810571	3	2
7038	2005-2006	38452	2	49	1	1	a few times a week, or	Female	47	Yes	1ÔÂ2ÈÕ	NA	Non-Hispanic Black	1.94	less than high school	IGT	yes	no	34.89	0.7	4.5	5	67	186	69	104	62774.507	1	1ÔÂ2ÈÕ	<50	40-60	Obese	>=30	Obese	>=25	n	n	n	n	no	8967.786714	2	2
7124	2005-2006	38539	2	44	1	0	less than once a month	Female	70	No	>=3	NA	Non-Hispanic White	4.55	College or above	no	yes	yes	27.36	0.8	7.5	23	201	273	56	177	127861.666	0	2ÔÂ5ÈÕ	>=50	>60	overweight	<30	overweight	>=25	high	high	n	high	no	18265.95229	1	1
7153	2005-2006	38568	2	46	1	0	a few times a week, or	Female	67	No	>=3	NA	Non-Hispanic White	1.14	less than high school	DM	yes	yes	40.54	0.8	3.6	13	133	171	60	84	89519.318	0	1ÔÂ2ÈÕ	>=50	>60	Obese	>=30	Obese	>=25	n	n	n	n	Diabetes	12788.474	3	2
7157	2005-2006	38572	1	53	0	0	NA	Female	61	No	>=3	NA	Mexican American	0.7	less than high school	DM	yes	yes	22.7	0.6	5.2	22	183	234	69	128	14765.963	0	<=1	>=50	>60	normal	<30	normal	<25	high	high	n	n	Diabetes	2109.423286	1	1
7182	2005-2006	38598	2	56	0	1	NA	Female	63	No	1ÔÂ2ÈÕ	NA	Mexican American	0.85	less than high school	DM	yes	yes	33.35	0.7	4.5	12	151	186	66	90	11643.694	0	<=1	>=50	>60	Obese	>=30	Obese	>=25	high	n	n	n	Diabetes	1663.384857	3	3
7216	2005-2006	38633	2	49	1	1	a few times a month	Female	85	No	1ÔÂ2ÈÕ	NA	Non-Hispanic White	1.33	College or above	no	no	no	23.42	2.2	8.7	49	77	184	57	112	74129.895	1	1ÔÂ2ÈÕ	>=50	>60	normal	<30	normal	<25	n	n	n	n	no	10589.985	0	0
7223	2005-2006	38640	1	46	1	0	less than once a month	Female	61	No	1ÔÂ2ÈÕ	NA	Non-Hispanic White	1.65	less than high school	no	yes	no	18.67	0.8	3.6	6	146	188	64	95	176301.184	0	1ÔÂ2ÈÕ	>=50	>60	normal	<30	normal	<25	n	n	n	n	no	25185.88343	0	0
7242	2005-2006	38660	1	55	1	1	every day and/or night?	Female	84	Yes	>=3	NA	Non-Hispanic White	1.46	less than high school	no	yes	yes	24.96	NA	NA	NA	67	220	100	107	86203.491	1	1ÔÂ2ÈÕ	>=50	>60	normal	<30	normal	<25	n	high	n	n	no	12314.78443	1	0
7257	2005-2006	38675	2	47	0	0	NA	Female	73	Yes	>=3	NA	Non-Hispanic White	3.79	College or above	no	yes	no	24.81	0.8	5.6	17	72	129	64	51	157089.621	0	2ÔÂ5ÈÕ	>=50	>60	normal	<30	normal	<25	n	n	n	n	no	22441.37443	0	0
7301	2005-2006	38721	1	44	0	0	NA	Female	85	No	>=3	NA	Non-Hispanic White	2.71	less than high school	DM	yes	yes	24.66	1.1	7.2	27	135	230	74	129	60032.812	0	2ÔÂ5ÈÕ	>=50	>60	normal	<30	normal	<25	n	high	n	n	Diabetes	8576.116	1	0
7311	2005-2006	38732	2	45	1	0	less than once a month	Female	64	Yes	>=3	NA	Non-Hispanic Black	0.8	less than high school	DM	yes	yes	41.96	1	6.7	13	81	219	74	129	24660.997	0	<=1	>=50	>60	Obese	>=30	Obese	>=25	n	high	n	n	Diabetes	3522.999571	3	2
7318	2005-2006	38739	2	44	1	0	a few times a month	Female	55	Yes	0	NA	Non-Hispanic White	5	College or above	no	no	yes	30.16	0.8	3.7	10	149	217	50	137	245608.631	0	2ÔÂ5ÈÕ	>=50	40-60	Obese	>=30	Obese	>=25	n	high	n	high	no	35086.94729	3	2
7374	2005-2006	38798	2	48	0	0	NA	Female	59	No	1ÔÂ2ÈÕ	NA	Non-Hispanic White	5	College or above	no	no	yes	19.05	0.9	2.9	11	86	234	66	151	0	0	2ÔÂ5ÈÕ	>=50	NA	normal	<30	normal	<25	n	high	n	high	no	0	1	0
7424	2005-2006	38850	1	55	0	0	NA	Female	61	No	0	NA	other	4.44	College or above	no	no	no	24.24	1	4.1	19	79	177	65	96	33462.468	0	2ÔÂ5ÈÕ	>=50	>60	normal	<30	normal	<25	n	n	n	n	no	4780.352571	0	0
7451	2005-2006	38877	2	53	0	0	NA	Female	42	Yes	>=3	NA	Mexican American	2.25	less than high school	IFG	no	yes	22.55	0.6	4.9	11	114	212	57	132	46985.922	0	2ÔÂ5ÈÕ	<50	40-60	normal	<30	normal	<25	n	high	n	high	no	6712.274571	1	0
7460	2005-2006	38886	1	45	0	1	NA	Female	77	No	>=3	NA	Non-Hispanic White	3.66	high school or equivalent	no	no	yes	25.74	0.8	5	16	124	188	66	97	131199.406	0	2ÔÂ5ÈÕ	>=50	>60	overweight	<30	overweight	>=25	n	n	n	n	no	18742.77229	1	0
7517	2005-2006	38944	1	55	1	0	less than once a month	Female	60	No	0	NA	Mexican American	5	College or above	no	no	yes	33.25	0.7	4.3	11	151	191	55	106	14444.605	0	2ÔÂ5ÈÕ	>=50	>60	Obese	>=30	Obese	>=25	high	n	n	n	no	2063.515	3	3
7531	2005-2006	38958	2	48	0	0	NA	Female	69	No	>=3	NA	Non-Hispanic Black	3.88	College or above	DM	yes	yes	55.12	1.2	5.8	21	60	115	69	34	36400.326	0	2ÔÂ5ÈÕ	>=50	>60	Obese	>=30	Obese	>=25	n	n	n	n	Diabetes	5200.046571	3	2
7548	2005-2006	38977	2	49	0	0	NA	Female	28	No	>=3	No	Non-Hispanic Black	1.94	College or above	no	no	no	30.84	0.9	6.5	5	53	194	69	114	49331.889	0	1ÔÂ2ÈÕ	<50	<40	Obese	>=30	Obese	>=25	n	n	n	n	no	7047.412714	2	2
7549	2005-2006	38978	1	55	0	0	NA	Female	76	Yes	>=3	NA	Mexican American	1.81	less than high school	DM	yes	yes	28.08	0.7	4	14	169	167	41	92	23211.918	0	1ÔÂ2ÈÕ	>=50	>60	overweight	<30	overweight	>=25	high	n	low	n	Diabetes	3315.988286	1	1
7561	2005-2006	38991	1	48	1	1	a few times a week, or	Female	59	Yes	>=3	NA	Non-Hispanic White	3.9	high school or equivalent	no	no	yes	30.89	1	7.1	14	108	190	49	119	219850.224	1	2ÔÂ5ÈÕ	>=50	NA	Obese	>=30	Obese	>=25	n	n	low	n	no	31407.17486	3	2
7565	2005-2006	38995	1	50	0	0	NA	Female	49	No	0	NA	Non-Hispanic White	3.11	College or above	no	no	yes	20.21	0.6	4.3	8	81	235	120	99	270343.809	0	2ÔÂ5ÈÕ	<50	40-60	normal	<30	normal	<25	n	high	n	n	no	38620.54414	1	0
7569	2005-2006	39000	1	50	0	1	NA	Female	54	No	0	NA	Non-Hispanic Black	5	College or above	no	yes	yes	40	0.9	5.2	8	84	217	64	136	83370.999	0	2ÔÂ5ÈÕ	>=50	40-60	Obese	>=30	Obese	>=25	n	high	n	high	no	11910.14271	3	2
7579	2005-2006	39010	2	55	0	0	NA	Female	35	No	1ÔÂ2ÈÕ	No	Mexican American	2.48	College or above	no	no	yes	24.46	0.6	3.5	10	121	171	40	107	67368.715	0	2ÔÂ5ÈÕ	<50	<40	normal	<30	normal	<25	n	n	low	n	no	9624.102143	1	0
7600	2005-2006	39032	1	45	0	0	NA	Female	39	No	>=3	No	Other Hispanic	0.37	less than high school	no	yes	yes	16.93	0.7	3.6	6	219	142	60	38	62590.614	0	<=1	<50	<40	underweight	<30	normal	<25	high	n	n	n	no	8941.516286	1	1
7607	2005-2006	39039	1	46	1	1	a few times a month	Female	73	Yes	0	NA	Non-Hispanic White	3.18	less than high school	IGT	yes	yes	27.01	0.7	4.7	16	94	168	74	75	155253.521	1	2ÔÂ5ÈÕ	>=50	>60	overweight	<30	overweight	>=25	n	n	n	n	no	22179.07443	1	0
7618	2005-2006	39051	2	49	0	0	NA	Female	77	No	1ÔÂ2ÈÕ	NA	Non-Hispanic White	2.27	College or above	DM	yes	yes	27.64	0.9	8.3	20	120	198	54	120	114528.892	0	2ÔÂ5ÈÕ	>=50	>60	overweight	<30	overweight	>=25	n	n	n	n	Diabetes	16361.27029	1	0
7621	2005-2006	39054	2	50	1	1	a few times a month	Female	50	Yes	1ÔÂ2ÈÕ	NA	Non-Hispanic White	0.71	high school or equivalent	no	no	yes	26.11	1	5.4	5	116	284	64	197	125456.263	1	<=1	>=50	40-60	overweight	<30	overweight	>=25	n	high	n	high	no	17922.32329	1	0
7635	2005-2006	39068	1	56	1	1	a few times a month	Female	58	No	>=3	NA	Mexican American	0.97	less than high school	IGT	no	yes	31.83	0.7	3.8	10	151	190	50	110	54120.46	1	<=1	>=50	40-60	Obese	>=30	Obese	>=25	high	n	n	n	no	7731.494286	3	3
7646	2005-2006	39080	2	48	0	0	NA	Female	70	No	1ÔÂ2ÈÕ	NA	Non-Hispanic White	0.34	College or above	no	no	yes	35.78	0.6	5.2	12	80	178	64	98	138358.95	0	<=1	>=50	>60	Obese	>=30	Obese	>=25	n	n	n	n	no	19765.56429	3	2
7674	2005-2006	39110	2	44	0	1	NA	Female	52	No	1ÔÂ2ÈÕ	NA	other	5	high school or equivalent	DM	yes	yes	42.88	0.8	6.6	21	250	185	58	77	175343.618	0	2ÔÂ5ÈÕ	>=50	40-60	Obese	>=30	Obese	>=25	high	n	n	n	Diabetes	25049.08829	3	3
7687	2005-2006	39124	2	50	1	1	a few times a month	Female	58	Yes	>=3	NA	Non-Hispanic White	5	College or above	no	no	yes	24.94	0.8	4.5	14	106	223	62	140	245608.631	1	2ÔÂ5ÈÕ	>=50	40-60	normal	<30	normal	<25	n	high	n	high	no	35086.94729	1	0
7717	2005-2006	39154	1	48	0	1	NA	Female	50	No	1ÔÂ2ÈÕ	NA	Mexican American	0.88	College or above	no	yes	no	24.94	0.7	5.2	5	145	190	68	93	41408.028	0	<=1	>=50	40-60	normal	<30	normal	<25	n	n	n	n	no	5915.432571	0	0
7737	2005-2006	39177	1	49	1	0	less than once a month	Female	61	No	>=3	NA	Non-Hispanic White	1.57	College or above	no	no	yes	28.83	0.8	5.6	12	74	243	60	168	105465.788	0	1ÔÂ2ÈÕ	>=50	>60	overweight	<30	overweight	>=25	n	high	n	high	no	15066.54114	1	0
7764	2005-2006	39204	1	49	1	0	a few times a month	Female	42	Yes	1ÔÂ2ÈÕ	NA	Non-Hispanic White	5	College or above	IFG	no	yes	36.59	0.7	4.5	7	165	275	58	184	263770.349	0	2ÔÂ5ÈÕ	<50	40-60	Obese	>=30	Obese	>=25	high	high	n	high	no	37681.47843	3	3
7803	2005-2006	39244	1	58	1	1	a few times a week, or	Female	60	Yes	1ÔÂ2ÈÕ	NA	Mexican American	0.84	less than high school	no	no	yes	29.53	0.9	5.7	16	127	287	54	208	8901.389	1	<=1	>=50	>60	overweight	<30	overweight	>=25	n	high	n	high	no	1271.627	1	0
7810	2005-2006	39251	2	48	0	0	NA	Female	67	No	1ÔÂ2ÈÕ	NA	Non-Hispanic White	5	College or above	no	yes	yes	21.99	0.9	4.8	17	47	243	90	144	177001.089	0	2ÔÂ5ÈÕ	>=50	>60	normal	<30	normal	<25	n	high	n	high	no	25285.86986	1	0
7859	2005-2006	39302	1	47	0	1	NA	Female	40	No	>=3	NA	Non-Hispanic Black	1.07	College or above	no	no	no	35.45	0.9	3.3	12	55	145	58	76	77539.846	0	1ÔÂ2ÈÕ	<50	40-60	Obese	>=30	Obese	>=25	n	n	n	n	no	11077.12086	2	2
7899	2005-2006	39343	2	44	0	0	NA	Female	60	Yes	1ÔÂ2ÈÕ	NA	Non-Hispanic White	1.43	College or above	no	no	yes	18.76	0.6	4.2	4	138	165	49	88	95256.688	0	1ÔÂ2ÈÕ	>=50	>60	normal	<30	normal	<25	n	n	low	n	no	13608.09829	1	0
7932	2005-2006	39378	1	47	1	0	less than once a month	Female	43	Yes	>=3	NA	Non-Hispanic White	2.62	less than high school	no	no	yes	23.46	0.8	3.7	10	111	227	52	153	245564.05	0	2ÔÂ5ÈÕ	<50	40-60	normal	<30	normal	<25	n	high	n	high	no	35080.57857	1	0
7935	2005-2006	39382	2	46	1	0	less than once a month	Female	76	No	>=3	NA	Non-Hispanic White	1.89	College or above	IGT	yes	yes	27.87	1	5.7	15	114	214	60	131	158631.079	0	1ÔÂ2ÈÕ	>=50	>60	overweight	<30	overweight	>=25	n	high	n	high	no	22661.58271	1	0
7944	2005-2006	39392	1	50	1	0	less than once a month	Female	46	Yes	>=3	NA	Non-Hispanic White	4.97	high school or equivalent	no	no	yes	32.9	0.8	4.7	9	306	219	48	110	275689.603	0	2ÔÂ5ÈÕ	<50	40-60	Obese	>=30	Obese	>=25	high	high	low	n	no	39384.229	3	3
7957	2005-2006	39405	1	57	0	1	NA	Female	69	Yes	>=3	NA	Non-Hispanic White	5	College or above	DM	yes	yes	27.74	1	6.8	21	225	192	60	87	224051.233	0	2ÔÂ5ÈÕ	>=50	>60	overweight	<30	overweight	>=25	high	n	n	n	Diabetes	32007.319	1	1
7983	2005-2006	39433	2	44	1	0	a few times a month	Female	80	Yes	>=3	NA	Non-Hispanic White	1.21	high school or equivalent	DM	yes	yes	32.94	1.5	5.8	22	114	169	47	99	69574.598	0	1ÔÂ2ÈÕ	>=50	>60	Obese	>=30	Obese	>=25	n	n	low	n	Diabetes	9939.228286	3	2
7985	2005-2006	39435	1	47	1	1	less than once a month	Female	27	No	0	No	Other Hispanic	1.29	high school or equivalent	no	no	no	31.91	0.8	3.7	10	77	158	52	91	145402.388	1	1ÔÂ2ÈÕ	<50	<40	Obese	>=30	Obese	>=25	n	n	n	n	no	20771.76971	2	2
8013	2005-2006	39463	2	44	1	0	less than once a month	Female	50	Yes	1ÔÂ2ÈÕ	NA	Non-Hispanic White	0.9	College or above	DM	yes	no	23.05	0.7	2.7	13	124	156	62	69	0	0	<=1	>=50	40-60	normal	<30	normal	<25	n	n	n	n	Diabetes	0	0	0
8054	2005-2006	39505	2	49	1	0	a few times a month	Female	74	No	1ÔÂ2ÈÕ	NA	Non-Hispanic White	5	College or above	IGT	yes	no	22.8	0.9	4.8	10	116	185	84	78	123532.161	0	2ÔÂ5ÈÕ	>=50	>60	normal	<30	normal	<25	n	n	n	n	no	17647.45157	0	0
8060	2005-2006	39511	1	55	1	1	less than once a month	Female	65	No	>=3	NA	Other Hispanic	1.48	less than high school	IFG	yes	yes	23.42	0.6	3.6	11	102	198	42	136	91804.813	1	1ÔÂ2ÈÕ	>=50	>60	normal	<30	normal	<25	n	n	low	high	no	13114.97329	1	0
8129	2005-2006	39584	1	51	0	0	NA	Female	72	No	>=3	NA	Non-Hispanic Black	2.49	high school or equivalent	DM	yes	yes	48.06	1	7	20	137	184	36	121	38168.663	0	2ÔÂ5ÈÕ	>=50	>60	Obese	>=30	Obese	>=25	n	n	low	n	Diabetes	5452.666143	3	2
8160	2005-2006	39616	2	45	0	0	NA	Female	49	No	>=3	No	other	2.71	College or above	no	yes	no	27.52	0.7	5.6	16	113	172	59	90	70777.045	0	2ÔÂ5ÈÕ	<50	40-60	overweight	<30	overweight	>=25	n	n	n	n	no	10111.00643	0	0
8182	2005-2006	39638	2	48	1	1	a few times a month	Female	70	Yes	>=3	NA	Non-Hispanic White	1.02	less than high school	IGT	yes	yes	22.61	0.6	5	4	128	431	77	328	101080.393	1	1ÔÂ2ÈÕ	>=50	>60	normal	<30	normal	<25	n	high	n	high	no	14440.05614	1	0
8202	2005-2006	39659	1	55	0	1	NA	Female	84	Yes	1ÔÂ2ÈÕ	NA	Non-Hispanic Black	1.12	high school or equivalent	no	yes	no	34.32	1	3.9	9	69	173	100	59	45505.754	0	1ÔÂ2ÈÕ	>=50	>60	Obese	>=30	Obese	>=25	n	n	n	n	no	6500.822	2	2
8217	2005-2006	39676	2	52	0	1	NA	Female	67	No	>=3	NA	Non-Hispanic Black	5	College or above	no	no	yes	35.96	0.8	5.1	14	75	256	87	154	33481.205	0	2ÔÂ5ÈÕ	>=50	>60	Obese	>=30	Obese	>=25	n	high	n	high	no	4783.029286	3	2
8321	2005-2006	39785	1	48	1	0	a few times a month	Female	71	No	>=3	NA	Non-Hispanic White	2.18	high school or equivalent	DM	yes	yes	25.07	1.1	6.2	6	179	202	57	109	145404.914	0	2ÔÂ5ÈÕ	>=50	>60	overweight	<30	overweight	>=25	high	high	n	n	Diabetes	20772.13057	1	1
8322	2005-2006	39786	2	47	0	0	NA	Female	35	Yes	1ÔÂ2ÈÕ	NA	Non-Hispanic White	2.25	College or above	no	no	yes	22.72	0.9	5.1	13	72	262	48	200	268276.325	0	2ÔÂ5ÈÕ	<50	<40	normal	<30	normal	<25	n	high	low	high	no	38325.18929	1	0
8323	2005-2006	39787	1	50	1	1	less than once a month	Female	38	No	0	No	Non-Hispanic Black	0.62	College or above	no	no	no	25.51	0.8	3.8	9	69	144	56	74	123799.022	1	<=1	<50	<40	overweight	<30	overweight	>=25	n	n	n	n	no	17685.57457	0	0
8336	2005-2006	39802	2	53	0	1	NA	Female	45	No	>=3	No	Non-Hispanic Black	0.2	less than high school	no	no	yes	39.65	0.9	4.6	13	115	183	40	120	93122.496	0	<=1	<50	40-60	Obese	>=30	Obese	>=25	n	n	low	n	no	13303.21371	3	2
8366	2005-2006	39833	1	49	0	0	NA	Female	37	Yes	>=3	NA	Other Hispanic	1.55	less than high school	IGT	no	no	38.35	0.7	5.3	9	78	182	62	104	68553.644	0	1ÔÂ2ÈÕ	<50	<40	Obese	>=30	Obese	>=25	n	n	n	n	no	9793.377714	2	2
8373	2005-2006	39840	2	47	0	0	NA	Female	35	No	1ÔÂ2ÈÕ	No	Non-Hispanic White	3.92	College or above	IGT	no	no	44.61	0.7	6.4	8	70	196	55	127	252727.626	0	2ÔÂ5ÈÕ	<50	<40	Obese	>=30	Obese	>=25	n	n	n	n	no	36103.94657	2	2
8400	2005-2006	39869	2	47	0	1	NA	Female	48	No	0	NA	Non-Hispanic White	5	College or above	no	no	yes	21.31	0.9	4.2	17	82	265	71	178	303612	0	2ÔÂ5ÈÕ	<50	40-60	normal	<30	normal	<25	n	high	n	high	no	43373.14286	1	0
8444	2005-2006	39914	1	52	0	0	NA	Female	47	Yes	0	NA	Non-Hispanic White	5	College or above	no	no	no	24.85	0.6	3.5	10	41	180	93	79	232375.977	0	2ÔÂ5ÈÕ	<50	40-60	normal	<30	normal	<25	n	n	n	n	no	33196.56814	0	0
8485	2005-2006	39958	1	58	1	0	less than once a month	Female	78	Yes	>=3	NA	Mexican American	2.03	high school or equivalent	DM	yes	yes	23.36	0.8	4.6	19	160	248	68	148	14988.439	0	2ÔÂ5ÈÕ	>=50	>60	normal	<30	normal	<25	high	high	n	high	Diabetes	2141.205571	1	1
8528	2005-2006	40002	1	47	1	0	a few times a week, or	Female	75	No	>=3	NA	Non-Hispanic White	0.88	high school or equivalent	DM	yes	yes	40.81	1	6.7	20	209	218	46	130	161196.223	0	<=1	>=50	>60	Obese	>=30	Obese	>=25	high	high	low	high	Diabetes	23028.03186	3	3
8530	2005-2006	40004	1	47	0	0	NA	Female	51	Yes	>=3	NA	Non-Hispanic White	2.18	high school or equivalent	no	yes	yes	31.75	0.8	7.6	10	146	180	58	93	320260.549	0	2ÔÂ5ÈÕ	>=50	40-60	Obese	>=30	Obese	>=25	n	n	n	n	no	45751.507	3	2
8589	2005-2006	40065	1	49	0	0	NA	Female	63	Yes	>=3	NA	Non-Hispanic Black	4.49	College or above	IFG	yes	yes	48.57	1	7.2	14	156	227	52	144	39198.005	0	2ÔÂ5ÈÕ	>=50	>60	Obese	>=30	Obese	>=25	high	high	n	high	no	5599.715	3	3
8592	2005-2006	40068	2	56	0	0	NA	Female	38	No	0	No	Non-Hispanic White	5	College or above	no	yes	yes	38.18	0.8	4.9	8	119	191	44	123	177258.345	0	2ÔÂ5ÈÕ	<50	<40	Obese	>=30	Obese	>=25	n	n	low	n	no	25322.62071	3	2
8612	2005-2006	40088	2	55	1	1	a few times a month	Female	69	No	>=3	NA	Mexican American	0.7	less than high school	DM	yes	yes	36.03	0.7	5.4	11	226	226	42	139	18878.108	1	<=1	>=50	>60	Obese	>=30	Obese	>=25	high	high	low	high	Diabetes	2696.872571	3	3
8634	2005-2006	40110	1	50	1	1	less than once a month	Female	65	Yes	>=3	NA	other	0.75	less than high school	IGT	yes	yes	24.75	0.8	4.7	12	95	139	44	76	122779.234	1	<=1	>=50	>60	normal	<30	normal	<25	n	n	low	n	no	17539.89057	1	0
8684	2005-2006	40161	2	48	0	0	NA	Female	83	No	>=3	NA	Non-Hispanic White	1.15	less than high school	DM	yes	yes	20.87	1.4	6.7	21	137	241	70	144	88485.059	0	1ÔÂ2ÈÕ	>=50	>60	normal	<30	normal	<25	n	high	n	high	Diabetes	12640.72271	1	0
8699	2005-2006	40176	2	52	1	0	a few times a month	Female	54	No	0	NA	Other Hispanic	3.73	less than high school	no	yes	yes	23.24	0.8	3.4	8	51	236	93	133	194323.987	0	2ÔÂ5ÈÕ	>=50	40-60	normal	<30	normal	<25	n	high	n	high	no	27760.56957	1	0
8722	2005-2006	40200	1	45	0	0	NA	Female	44	No	0	No	Non-Hispanic White	2.49	high school or equivalent	DM	yes	yes	35.96	1	6.7	15	148	224	43	151	236046.759	0	2ÔÂ5ÈÕ	<50	40-60	Obese	>=30	Obese	>=25	n	high	low	high	Diabetes	33720.96557	3	2
8779	2005-2006	40258	2	51	1	0	less than once a month	Female	68	No	>=3	NA	Non-Hispanic Black	4.17	College or above	no	yes	yes	40.28	1	5.1	15	83	342	73	252	0	0	2ÔÂ5ÈÕ	>=50	>60	Obese	>=30	Obese	>=25	n	high	n	high	no	0	3	2
8801	2005-2006	40282	1	55	0	1	NA	Female	67	Yes	>=3	NA	Mexican American	1.4	high school or equivalent	IGT	no	yes	29.13	0.7	4.3	5	212	193	32	119	14469.41	0	1ÔÂ2ÈÕ	>=50	>60	overweight	<30	overweight	>=25	high	n	low	n	no	2067.058571	1	1
8875	2005-2006	40358	2	44	1	1	a few times a month	Female	63	No	1ÔÂ2ÈÕ	NA	Non-Hispanic White	1.22	College or above	no	no	yes	30.17	0.8	4.5	6	201	210	57	113	171880.556	1	1ÔÂ2ÈÕ	>=50	>60	Obese	>=30	Obese	>=25	high	high	n	n	no	24554.36514	3	3
8880	2005-2006	40363	1	44	0	0	NA	Female	62	No	1ÔÂ2ÈÕ	NA	Non-Hispanic White	5	College or above	no	yes	no	20.74	1	3.9	20	52	195	79	106	141704.498	0	2ÔÂ5ÈÕ	>=50	>60	normal	<30	normal	<25	n	n	n	n	no	20243.49971	0	0
8899	2005-2006	40383	1	48	1	0	less than once a month	Female	63	No	>=3	NA	Non-Hispanic White	1.03	high school or equivalent	IGT	no	yes	24.82	1	4.2	10	162	210	36	142	86914.76	0	1ÔÂ2ÈÕ	>=50	>60	normal	<30	normal	<25	high	high	low	high	no	12416.39429	1	1
8920	2005-2006	40404	1	47	1	1	a few times a month	Female	40	Yes	1ÔÂ2ÈÕ	NA	other	3.42	College or above	no	yes	yes	22.94	1	4.6	9	104	158	75	62	255456.255	1	2ÔÂ5ÈÕ	<50	40-60	normal	<30	normal	<25	n	n	n	n	no	36493.75071	1	0
8975	2005-2006	40460	1	46	0	0	NA	Female	45	Yes	1ÔÂ2ÈÕ	NA	Non-Hispanic White	2.89	College or above	no	no	no	19.87	0.7	4.1	6	103	165	57	87	256286.765	0	2ÔÂ5ÈÕ	<50	40-60	normal	<30	normal	<25	n	n	n	n	no	36612.395	0	0
8976	2005-2006	40461	1	44	1	0	less than once a month	Female	82	No	1ÔÂ2ÈÕ	NA	Non-Hispanic White	5	high school or equivalent	no	yes	yes	20.32	0.7	4.9	22	89	167	70	79	79221.795	0	2ÔÂ5ÈÕ	>=50	>60	normal	<30	normal	<25	n	n	n	n	no	11317.39929	1	0
8982	2005-2006	40467	1	57	0	0	NA	Female	25	No	1ÔÂ2ÈÕ	No	Mexican American	1.99	less than high school	no	no	yes	22.2	0.6	3.6	12	127	142	36	81	57735.165	0	1ÔÂ2ÈÕ	<50	<40	normal	<30	normal	<25	n	n	low	n	no	8247.880714	1	0
8990	2005-2006	40475	2	45	0	0	NA	Female	51	No	>=3	No	Non-Hispanic Black	0.83	high school or equivalent	IGT	yes	no	24.79	4.3	3.9	17	98	137	62	55	53618.834	0	<=1	>=50	40-60	normal	<30	normal	<25	n	n	n	n	no	7659.833429	0	0
9032	2005-2006	40518	1	44	1	1	a few times a month	Female	62	Yes	1ÔÂ2ÈÕ	NA	Non-Hispanic White	3.74	high school or equivalent	no	yes	yes	47.88	0.9	6.2	9	125	252	79	148	152722.576	1	2ÔÂ5ÈÕ	>=50	>60	Obese	>=30	Obese	>=25	n	high	n	high	no	21817.51086	3	2
9034	2005-2006	40520	2	55	0	0	NA	Female	85	No	>=3	NA	Non-Hispanic White	1.07	less than high school	no	no	no	20	0.9	3.5	20	127	155	53	77	111810.484	0	1ÔÂ2ÈÕ	>=50	>60	normal	<30	normal	<25	n	n	n	n	no	15972.92629	0	0
9059	2005-2006	40545	1	53	0	0	NA	Female	78	Yes	>=3	NA	Non-Hispanic White	3.03	College or above	no	no	yes	19.91	0.9	4.2	13	207	194	50	103	150568.561	0	2ÔÂ5ÈÕ	>=50	>60	normal	<30	normal	<25	high	n	n	n	no	21509.79443	1	1
9112	2005-2006	40598	2	45	1	0	a few times a week, or	Female	69	Yes	>=3	NA	Non-Hispanic Black	0.68	high school or equivalent	DM	yes	yes	32.35	1.2	7.4	19	154	193	50	112	22338.653	0	<=1	>=50	>60	Obese	>=30	Obese	>=25	high	n	n	n	Diabetes	3191.236143	3	3
9113	2005-2006	40599	2	47	1	0	less than once a month	Female	71	No	>=3	NA	Non-Hispanic White	3.41	high school or equivalent	no	yes	yes	28.04	1.3	8.6	37	142	123	41	54	185403.273	0	2ÔÂ5ÈÕ	>=50	>60	overweight	<30	overweight	>=25	n	n	low	n	no	26486.18186	1	0
9208	2005-2006	40700	1	49	0	0	NA	Female	51	Yes	1ÔÂ2ÈÕ	NA	Non-Hispanic Black	1.48	less than high school	IGT	yes	yes	45.9	0.7	4.4	6	150	271	66	175	73918.669	0	1ÔÂ2ÈÕ	>=50	40-60	Obese	>=30	Obese	>=25	high	high	n	high	no	10559.80986	3	3
9271	2005-2006	40765	1	48	0	0	NA	Female	59	No	0	NA	Non-Hispanic White	4.83	College or above	no	yes	yes	18.89	1	4.8	11	54	217	97	109	268867.442	0	2ÔÂ5ÈÕ	>=50	NA	normal	<30	normal	<25	n	high	n	n	no	38409.63457	1	0
9273	2005-2006	40767	1	56	0	1	NA	Female	61	No	1ÔÂ2ÈÕ	NA	Non-Hispanic White	2.09	College or above	no	no	yes	25.84	0.7	4.5	12	94	231	84	128	197731.096	0	2ÔÂ5ÈÕ	>=50	>60	overweight	<30	overweight	>=25	n	high	n	n	no	28247.29943	1	0
9307	2005-2006	40804	1	45	0	0	NA	Female	54	No	1ÔÂ2ÈÕ	NA	Non-Hispanic White	3.13	College or above	no	no	yes	28.39	0.7	3.3	11	301	222	35	127	232839.068	0	2ÔÂ5ÈÕ	>=50	40-60	overweight	<30	overweight	>=25	high	high	low	n	no	33262.724	1	1
9317	2005-2006	40815	2	48	1	1	every day and/or night?	Female	70	Yes	>=3	NA	Non-Hispanic White	1.22	high school or equivalent	IFG	yes	no	41.12	1	5.6	24	103	184	50	113	125446.427	1	1ÔÂ2ÈÕ	>=50	>60	Obese	>=30	Obese	>=25	n	n	n	n	no	17920.91814	2	2
9331	2005-2006	40829	2	55	0	1	NA	Female	56	No	>=3	NA	Mexican American	1.87	less than high school	DM	no	yes	27.24	0.8	3.7	13	300	171	41	70	48725.345	0	1ÔÂ2ÈÕ	>=50	40-60	overweight	<30	overweight	>=25	high	n	low	n	Diabetes	6960.763571	1	1
9333	2005-2006	40831	1	49	1	0	less than once a month	Female	63	No	>=3	NA	other	2.81	College or above	IFG	yes	no	40.97	0.7	5.8	10	134	182	59	96	30246.691	0	2ÔÂ5ÈÕ	>=50	>60	Obese	>=30	Obese	>=25	n	n	n	n	no	4320.955857	2	2
9340	2005-2006	40838	1	48	0	1	NA	Female	73	Yes	>=3	NA	Non-Hispanic White	1.84	less than high school	DM	yes	yes	24.74	0.8	5.3	19	96	235	72	144	124201.392	0	1ÔÂ2ÈÕ	>=50	>60	normal	<30	normal	<25	n	high	n	high	Diabetes	17743.056	1	0
9369	2005-2006	40869	2	49	1	1	every day and/or night?	Female	85	No	>=3	NA	Non-Hispanic White	3.03	College or above	IFG	yes	no	29.29	1	3.8	5	122	178	72	82	74764.064	1	2ÔÂ5ÈÕ	>=50	>60	overweight	<30	overweight	>=25	n	n	n	n	no	10680.58057	0	0
9428	2005-2006	40930	2	53	0	1	NA	Female	67	Yes	1ÔÂ2ÈÕ	NA	Non-Hispanic White	5	College or above	no	no	yes	27.74	0.8	4.5	13	162	220	70	118	228916.868	0	2ÔÂ5ÈÕ	>=50	>60	overweight	<30	overweight	>=25	high	high	n	n	no	32702.40971	1	1
9434	2005-2006	40936	1	52	0	1	NA	Female	58	No	>=3	NA	Non-Hispanic Black	1.25	College or above	no	no	yes	22.22	0.8	4.9	11	86	209	57	135	72165.561	0	1ÔÂ2ÈÕ	>=50	40-60	normal	<30	normal	<25	n	high	n	high	no	10309.36586	1	0
9448	2005-2006	40950	2	49	0	0	NA	Female	34	No	0	No	other	5	College or above	no	no	yes	21.74	0.8	3.6	10	66	152	45	94	191331.667	0	2ÔÂ5ÈÕ	<50	<40	normal	<30	normal	<25	n	n	low	n	no	27333.09529	1	0
9459	2005-2006	40961	2	44	1	1	less than once a month	Female	53	No	>=3	NA	Non-Hispanic White	3.5	high school or equivalent	no	no	no	21.52	1	4.7	8	89	160	50	92	214225.511	1	2ÔÂ5ÈÕ	>=50	40-60	normal	<30	normal	<25	n	n	n	n	no	30603.64443	0	0
9509	2005-2006	41013	2	50	0	0	NA	Female	64	Yes	1ÔÂ2ÈÕ	NA	Non-Hispanic Black	0.71	high school or equivalent	DM	yes	yes	32.15	1	5.1	12	90	151	66	67	33730.686	0	<=1	>=50	>60	Obese	>=30	Obese	>=25	n	n	n	n	Diabetes	4818.669429	3	2
9523	2005-2006	41027	1	50	0	0	NA	Female	43	Yes	>=3	NA	Non-Hispanic Black	3.98	College or above	no	yes	yes	32.15	0.8	5	6	96	155	45	91	82021.036	0	2ÔÂ5ÈÕ	<50	40-60	Obese	>=30	Obese	>=25	n	n	low	n	no	11717.29086	3	2
9583	2005-2006	41089	2	44	1	0	less than once a month	Female	47	Yes	>=3	NA	Non-Hispanic White	1.52	College or above	no	no	yes	37.68	0.7	5.4	10	262	203	37	114	106411.852	0	1ÔÂ2ÈÕ	<50	40-60	Obese	>=30	Obese	>=25	high	high	low	n	no	15201.69314	3	3
9596	2005-2006	41103	2	47	0	1	NA	Female	84	No	>=3	NA	Non-Hispanic White	1.59	less than high school	DM	yes	yes	24.95	0.8	6.5	13	130	272	72	174	100709.053	0	1ÔÂ2ÈÕ	>=50	>60	normal	<30	normal	<25	n	high	n	high	Diabetes	14387.00757	1	0
9605	2005-2006	41112	2	46	1	1	a few times a month	Female	73	Yes	>=3	NA	Non-Hispanic White	1.12	high school or equivalent	no	yes	yes	39.79	1.4	7.4	19	150	177	55	92	108985.543	1	1ÔÂ2ÈÕ	>=50	>60	Obese	>=30	Obese	>=25	high	n	n	n	no	15569.36329	3	3
9617	2005-2006	41124	1	51	0	0	NA	Female	68	No	>=3	NA	Non-Hispanic Black	5	high school or equivalent	DM	yes	yes	33.45	0.7	6.8	8	88	199	61	120	27626.165	0	2ÔÂ5ÈÕ	>=50	>60	Obese	>=30	Obese	>=25	n	n	n	n	Diabetes	3946.595	3	2
9648	2005-2006	41157	2	51	1	1	a few times a month	Female	54	No	1ÔÂ2ÈÕ	NA	Non-Hispanic White	0.84	high school or equivalent	DM	no	yes	28.19	0.8	5.7	12	114	227	61	143	124935.495	1	<=1	>=50	40-60	overweight	<30	overweight	>=25	n	high	n	high	Diabetes	17847.92786	1	0
9649	2005-2006	41158	2	49	0	1	NA	Female	71	No	>=3	NA	Non-Hispanic White	2.46	College or above	DM	yes	yes	30.07	0.9	7.6	13	179	253	43	174	123532.161	0	2ÔÂ5ÈÕ	>=50	>60	Obese	>=30	Obese	>=25	high	high	low	high	Diabetes	17647.45157	3	3
9651	2005-2006	41160	2	45	0	0	NA	Female	23	No	0	No	Non-Hispanic Black	0.04	high school or equivalent	no	no	yes	31.89	0.7	4.5	9	73	205	58	132	9045.866	0	<=1	<50	<40	Obese	>=30	Obese	>=25	n	high	n	high	no	1292.266571	3	2
9733	2005-2006	41246	1	45	1	1	less than once a month	Female	78	No	1ÔÂ2ÈÕ	NA	Non-Hispanic White	2.61	College or above	no	yes	yes	28.95	0.9	6.4	16	159	230	60	138	141344.683	1	2ÔÂ5ÈÕ	>=50	>60	overweight	<30	overweight	>=25	high	high	n	high	no	20192.09757	1	1
9764	2005-2006	41279	1	54	0	0	NA	Female	54	No	>=3	NA	Non-Hispanic White	3.43	College or above	no	no	no	22.41	0.9	4.4	12	56	187	64	112	250447.744	0	2ÔÂ5ÈÕ	>=50	40-60	normal	<30	normal	<25	n	n	n	n	no	35778.24914	0	0
9795	2005-2006	41312	2	44	1	0	a few times a week, or	Female	71	Yes	1ÔÂ2ÈÕ	NA	Non-Hispanic White	2.35	College or above	no	yes	yes	35.82	0.9	6.2	13	191	217	51	128	0	0	2ÔÂ5ÈÕ	>=50	>60	Obese	>=30	Obese	>=25	high	high	n	n	no	0	3	3
9797	2005-2006	41314	2	55	1	1	a few times a month	Female	69	Yes	>=3	NA	Non-Hispanic White	1.74	less than high school	no	yes	yes	30.15	0.7	4.6	12	91	193	79	96	235303.48	1	1ÔÂ2ÈÕ	>=50	>60	Obese	>=30	Obese	>=25	n	n	n	n	no	33614.78286	3	2
9803	2005-2006	41320	2	49	0	1	NA	Female	65	No	1ÔÂ2ÈÕ	NA	Non-Hispanic White	5	College or above	IGT	no	yes	28.28	1	5.7	8	164	185	43	109	148636.331	0	2ÔÂ5ÈÕ	>=50	>60	overweight	<30	overweight	>=25	high	n	low	n	no	21233.76157	1	1
9804	2005-2006	41321	1	50	1	1	a few times a month	Female	73	Yes	>=3	NA	Non-Hispanic Black	0.62	less than high school	DM	yes	yes	37.11	0.7	2.8	15	109	159	50	87	77057.573	1	<=1	>=50	>60	Obese	>=30	Obese	>=25	n	n	n	n	Diabetes	11008.22471	3	2
9836	2005-2006	41356	2	47	0	1	NA	Female	83	Yes	>=3	NA	Non-Hispanic White	1.22	less than high school	IGT	yes	yes	31.62	1	6.8	18	349	184	32	82	95567.827	0	1ÔÂ2ÈÕ	>=50	>60	Obese	>=30	Obese	>=25	high	n	low	n	no	13652.54671	3	3
9860	2005-2006	41382	2	52	1	0	a few times a week, or	Female	59	Yes	>=3	NA	other	2.65	high school or equivalent	no	yes	yes	23	0.8	6.2	18	86	161	52	92	200174.384	0	2ÔÂ5ÈÕ	>=50	NA	normal	<30	normal	<25	n	n	n	n	no	28596.34057	1	0
9940	2005-2006	41464	1	44	1	0	a few times a month	Female	60	Yes	>=3	NA	Non-Hispanic White	3.73	high school or equivalent	IFG	yes	no	48.74	0.8	5.5	12	106	186	55	110	158980.873	0	2ÔÂ5ÈÕ	>=50	>60	Obese	>=30	Obese	>=25	n	n	n	n	no	22711.55329	2	2
9961	2007-2008	41485	2	71	0	1	NA	Female	30	No	>=3	No	Other Hispanic	1.01	less than high school	no	no	yes	25.99	0.52	3.2	10	172	188	35	119	43441.437	0	1ÔÂ2ÈÕ	<50	<40	overweight	<30	overweight	>=25	high	n	low	n	no	6205.919571	1	1
9962	2007-2008	41486	1	73	1	0	less than once a month	Female	61	Yes	>=3	NA	Mexican American	1.75	less than high school	DM	yes	yes	31.21	0.62	5.3	9	233	194	37	110	14923.772	0	1ÔÂ2ÈÕ	>=50	>60	Obese	>=30	Obese	>=25	high	n	low	n	Diabetes	2131.967429	3	3
9965	2007-2008	41489	1	66	1	0	less than once a month	Female	40	No	1ÔÂ2ÈÕ	No	Mexican American	2.15	high school or equivalent	no	no	no	36.59	0.72	5.3	8	101	188	62	106	62836.776	0	2ÔÂ5ÈÕ	<50	40-60	Obese	>=30	Obese	>=25	n	n	n	n	no	8976.682286	2	2
10011	2007-2008	41536	2	60	0	0	NA	Female	44	No	1ÔÂ2ÈÕ	No	Non-Hispanic White	5	College or above	no	yes	yes	28.83	0.67	6.2	7	107	230	48	161	232458.119	0	2ÔÂ5ÈÕ	<50	40-60	overweight	<30	overweight	>=25	n	high	low	high	no	33208.30271	1	0
10015	2007-2008	41541	2	63	1	0	a few times a month	Female	43	No	1ÔÂ2ÈÕ	No	Non-Hispanic White	4.72	College or above	no	yes	yes	35.7	0.66	4.6	13	77	182	49	118	195133.582	0	2ÔÂ5ÈÕ	<50	40-60	Obese	>=30	Obese	>=25	n	n	low	n	no	27876.226	3	2
10016	2007-2008	41542	1	59	0	0	NA	Female	60	Yes	>=3	NA	Non-Hispanic Black	1.16	high school or equivalent	DM	yes	yes	32.83	0.62	5.8	13	137	185	63	95	26308.328	0	1ÔÂ2ÈÕ	>=50	>60	Obese	>=30	Obese	>=25	n	n	n	n	Diabetes	3758.332571	3	2
10021	2007-2008	41549	2	65	0	1	NA	Female	61	Yes	1ÔÂ2ÈÕ	NA	Non-Hispanic Black	0.29	high school or equivalent	no	yes	yes	35.01	0.68	5.1	12	112	191	56	113	46873.077	0	<=1	>=50	>60	Obese	>=30	Obese	>=25	n	n	n	n	no	6696.153857	3	2
10049	2007-2008	41579	2	60	1	1	a few times a month	Female	71	No	1ÔÂ2ÈÕ	NA	Non-Hispanic White	3	high school or equivalent	IGT	yes	yes	19.12	0.8	4.4	11	150	268	83	155	124034.264	1	2ÔÂ5ÈÕ	>=50	>60	normal	<30	normal	<25	high	high	n	high	no	17719.18057	1	1
10056	2007-2008	41587	2	68	0	0	NA	Female	44	No	1ÔÂ2ÈÕ	No	Non-Hispanic Black	0.86	College or above	no	no	yes	26.34	0.86	4.2	9	61	223	89	122	76662.994	0	<=1	<50	40-60	overweight	<30	overweight	>=25	n	high	n	n	no	10951.85629	1	0
10075	2007-2008	41607	2	64	0	0	NA	Female	46	No	1ÔÂ2ÈÕ	NA	Non-Hispanic White	5	high school or equivalent	DM	no	yes	26.7	0.61	4.2	9	153	249	107	111	173243.315	0	2ÔÂ5ÈÕ	<50	40-60	overweight	<30	overweight	>=25	high	high	n	n	Diabetes	24749.045	1	1
10080	2007-2008	41612	2	60	0	0	NA	Female	80	No	0	NA	Non-Hispanic White	2.14	less than high school	DM	no	yes	28.65	0.75	5.6	11	207	341	47	253	92164.44	0	2ÔÂ5ÈÕ	>=50	>60	overweight	<30	overweight	>=25	high	high	low	high	Diabetes	13166.34857	1	1
10084	2007-2008	41616	2	67	0	0	NA	Female	67	Yes	0	NA	Non-Hispanic Black	1.11	less than high school	no	yes	yes	33.37	0.79	5.8	11	82	155	47	92	0	0	1ÔÂ2ÈÕ	>=50	>60	Obese	>=30	Obese	>=25	n	n	low	n	no	0	3	2
10085	2007-2008	41617	1	68	1	1	less than once a month	Female	80	Yes	1ÔÂ2ÈÕ	NA	Non-Hispanic White	1.47	high school or equivalent	no	yes	yes	23.74	1.32	6	29	75	147	56	76	0	1	1ÔÂ2ÈÕ	>=50	>60	normal	<30	normal	<25	n	n	n	n	no	0	1	0
10092	2007-2008	41624	2	66	1	0	a few times a month	Female	68	No	>=3	NA	Other Hispanic	2.71	less than high school	DM	yes	yes	25.83	0.56	4	9	272	203	49	100	17399.226	0	2ÔÂ5ÈÕ	>=50	>60	overweight	<30	overweight	>=25	high	high	low	n	Diabetes	2485.603714	1	1
10093	2007-2008	41625	1	66	1	1	less than once a month	Female	26	No	>=3	No	Mexican American	0.4	less than high school	no	no	yes	32.37	0.52	3.5	11	245	166	29	88	53455.259	1	<=1	<50	<40	Obese	>=30	Obese	>=25	high	n	low	n	no	7636.465571	3	3
10096	2007-2008	41628	2	59	0	0	NA	Female	23	No	1ÔÂ2ÈÕ	No	Non-Hispanic White	0.79	College or above	no	no	yes	23.35	1	5	6	125	151	41	85	132537.18	0	<=1	<50	<40	normal	<30	normal	<25	n	n	low	n	no	18933.88286	1	0
10133	2007-2008	41666	1	59	1	0	less than once a month	Female	43	Yes	1ÔÂ2ÈÕ	NA	Non-Hispanic White	2.9	College or above	IFG	yes	yes	32.41	0.82	6.3	9	114	299	85	191	179891.67	0	2ÔÂ5ÈÕ	<50	40-60	Obese	>=30	Obese	>=25	n	high	n	high	no	25698.81	3	2
10141	2007-2008	41675	2	59	0	1	NA	Female	71	Yes	0	NA	Non-Hispanic White	1.15	high school or equivalent	DM	no	yes	24.53	0.7	2.3	12	225	177	53	79	59602.046	0	1ÔÂ2ÈÕ	>=50	>60	normal	<30	normal	<25	high	n	n	n	Diabetes	8514.578	1	1
10168	2007-2008	41702	1	59	1	1	a few times a month	Female	55	Yes	1ÔÂ2ÈÕ	NA	Non-Hispanic Black	3.43	high school or equivalent	DM	yes	yes	45.13	0.82	4.9	13	147	242	51	162	58142.248	1	2ÔÂ5ÈÕ	>=50	40-60	Obese	>=30	Obese	>=25	n	high	n	high	Diabetes	8306.035429	3	2
10181	2007-2008	41718	1	66	1	1	every day and/or night?	Female	50	No	>=3	NA	Mexican American	0.64	less than high school	no	no	yes	35.28	0.42	4.2	10	157	218	52	135	41126.88	1	<=1	>=50	40-60	Obese	>=30	Obese	>=25	high	high	n	high	no	5875.268571	3	3
10188	2007-2008	41725	1	66	1	1	a few times a month	Female	77	Yes	>=3	NA	Non-Hispanic White	1.05	high school or equivalent	IGT	yes	yes	26.36	0.82	4	10	219	176	35	97	73833.258	1	1ÔÂ2ÈÕ	>=50	>60	overweight	<30	overweight	>=25	high	n	low	n	no	10547.60829	1	1
10191	2007-2008	41728	2	65	1	1	a few times a week, or	Female	47	No	1ÔÂ2ÈÕ	NA	Non-Hispanic White	5	College or above	no	no	no	18.2	0.72	4	14	41	171	93	70	329734.434	1	2ÔÂ5ÈÕ	<50	40-60	underweight	<30	normal	<25	n	n	n	n	no	47104.91914	0	0
10200	2007-2008	41737	1	69	0	0	NA	Female	28	No	1ÔÂ2ÈÕ	No	Non-Hispanic Black	3.79	less than high school	no	no	no	24.93	0.62	4.5	9	68	157	78	65	99431.232	0	2ÔÂ5ÈÕ	<50	<40	normal	<30	normal	<25	n	n	n	n	no	14204.46171	0	0
10211	2007-2008	41749	1	65	0	0	NA	Female	28	No	>=3	No	Mexican American	2.1	College or above	no	no	no	27.84	0.72	4.1	10	61	188	71	105	31899.142	0	2ÔÂ5ÈÕ	<50	<40	overweight	<30	overweight	>=25	n	n	n	n	no	4557.020286	0	0
10218	2007-2008	41756	2	65	0	0	NA	Female	60	No	>=3	NA	Mexican American	2.27	less than high school	no	no	no	29.56	0.62	4.8	18	121	197	54	119	19031.271	0	2ÔÂ5ÈÕ	>=50	>60	overweight	<30	overweight	>=25	n	n	n	n	no	2718.753	0	0
10222	2007-2008	41760	1	67	0	0	NA	Female	73	Yes	>=3	NA	Non-Hispanic White	1.57	high school or equivalent	no	yes	yes	28.2	0.82	5.5	15	258	200	45	103	0	0	1ÔÂ2ÈÕ	>=50	>60	overweight	<30	overweight	>=25	high	high	low	n	no	0	1	1
10236	2007-2008	41775	1	68	1	1	a few times a month	Female	61	No	>=3	NA	Non-Hispanic Black	1.39	less than high school	no	yes	yes	34.75	NA	NA	NA	64	269	99	157	33520.299	1	1ÔÂ2ÈÕ	>=50	>60	Obese	>=30	Obese	>=25	n	high	n	high	no	4788.614143	3	2
10237	2007-2008	41776	2	71	1	0	a few times a month	Female	48	No	>=3	NA	Mexican American	1.64	College or above	IGT	no	yes	24.24	0.68	5.1	18	202	291	85	166	51927.781	0	1ÔÂ2ÈÕ	<50	40-60	normal	<30	normal	<25	high	high	n	high	no	7418.254429	1	1
10244	2007-2008	41783	1	67	1	1	less than once a month	Female	80	No	1ÔÂ2ÈÕ	NA	Non-Hispanic White	1.57	College or above	no	no	yes	26.65	0.92	5.2	11	74	233	79	139	70136.987	1	1ÔÂ2ÈÕ	>=50	>60	overweight	<30	overweight	>=25	n	high	n	high	no	10019.56957	1	0
10261	2007-2008	41802	2	60	1	0	a few times a month	Female	30	No	>=3	No	Non-Hispanic White	2.82	high school or equivalent	no	no	yes	23.64	0.8	3.5	10	65	203	65	125	198148.563	0	2ÔÂ5ÈÕ	<50	<40	normal	<30	normal	<25	n	high	n	n	no	28306.93757	1	0
10266	2007-2008	41808	1	60	1	1	a few times a month	Female	68	No	>=3	NA	Non-Hispanic White	3.65	high school or equivalent	no	no	yes	23.48	0.62	3.7	8	99	204	74	110	134559.27	1	2ÔÂ5ÈÕ	>=50	>60	normal	<30	normal	<25	n	high	n	n	no	19222.75286	1	0
10268	2007-2008	41811	1	66	0	0	NA	Female	36	No	1ÔÂ2ÈÕ	No	Mexican American	3.2	College or above	no	no	yes	25.14	0.72	4.8	17	76	252	46	191	57244.864	0	2ÔÂ5ÈÕ	<50	<40	overweight	<30	overweight	>=25	n	high	low	high	no	8177.837714	1	0
10277	2007-2008	41820	1	70	1	1	a few times a month	Female	79	No	>=3	NA	Mexican American	1.33	less than high school	DM	no	yes	29.97	NA	NA	NA	217	313	49	221	14594.135	1	1ÔÂ2ÈÕ	>=50	>60	overweight	<30	overweight	>=25	high	high	low	high	Diabetes	2084.876429	1	1
10282	2007-2008	41825	1	63	0	0	NA	Female	63	No	1ÔÂ2ÈÕ	NA	Non-Hispanic Black	2.06	College or above	no	yes	yes	24.65	NA	NA	NA	94	218	98	101	27942.121	0	2ÔÂ5ÈÕ	>=50	>60	normal	<30	normal	<25	n	high	n	n	no	3991.731571	1	0
10296	2007-2008	41839	2	70	0	0	NA	Female	43	No	>=3	No	Mexican American	0.63	less than high school	no	no	no	28.36	0.62	3.1	9	81	172	52	104	50488.155	0	<=1	<50	40-60	overweight	<30	overweight	>=25	n	n	n	n	no	7212.593571	0	0
10314	2007-2008	41857	2	62	0	1	NA	Female	30	No	0	No	Non-Hispanic White	4.84	College or above	no	no	yes	26.92	0.66	3.9	10	78	163	43	104	230451.436	0	2ÔÂ5ÈÕ	<50	<40	overweight	<30	overweight	>=25	n	n	low	n	no	32921.63371	1	0
10320	2007-2008	41863	2	65	0	0	NA	Female	48	Yes	>=3	NA	Non-Hispanic Black	3.22	high school or equivalent	no	no	yes	29.9	0.8	5.6	6	177	175	78	62	89070.165	0	2ÔÂ5ÈÕ	<50	40-60	overweight	<30	overweight	>=25	high	n	n	n	no	12724.30929	1	1
10334	2007-2008	41878	2	60	0	0	NA	Female	46	No	1ÔÂ2ÈÕ	NA	Non-Hispanic White	1.19	high school or equivalent	IFG	no	yes	27.03	0.64	4.7	6	177	221	61	125	62156.69	0	1ÔÂ2ÈÕ	<50	40-60	overweight	<30	overweight	>=25	high	high	n	n	no	8879.527143	1	1
10363	2007-2008	41907	2	61	0	0	NA	Female	23	No	>=3	No	Other Hispanic	0.66	less than high school	IFG	no	yes	31.24	0.76	6.2	9	55	120	38	71	60875.563	0	<=1	<50	<40	Obese	>=30	Obese	>=25	n	n	low	n	no	8696.509	3	2
10375	2007-2008	41919	1	66	0	0	NA	Female	53	Yes	0	NA	Mexican American	4.09	College or above	IFG	no	no	24.88	0.62	3.5	8	64	166	55	98	40130.078	0	2ÔÂ5ÈÕ	>=50	40-60	normal	<30	normal	<25	n	n	n	n	no	5732.868286	0	0
10379	2007-2008	41923	1	63	0	0	NA	Female	60	No	1ÔÂ2ÈÕ	NA	Non-Hispanic White	3.92	College or above	no	yes	yes	25.77	0.82	5.7	17	84	224	73	134	128683.624	0	2ÔÂ5ÈÕ	>=50	>60	overweight	<30	overweight	>=25	n	high	n	high	no	18383.37486	1	0
10401	2007-2008	41946	2	64	0	0	NA	Female	65	Yes	>=3	NA	Non-Hispanic Black	1.83	high school or equivalent	DM	yes	yes	32.26	0.85	6	14	129	175	42	107	32355.408	0	1ÔÂ2ÈÕ	>=50	>60	Obese	>=30	Obese	>=25	n	n	low	n	Diabetes	4622.201143	3	2
10407	2007-2008	41952	1	70	0	0	NA	Female	71	No	1ÔÂ2ÈÕ	NA	Non-Hispanic White	5	College or above	no	no	yes	34.22	0.82	5.2	17	105	231	74	136	62126.53	0	2ÔÂ5ÈÕ	>=50	>60	Obese	>=30	Obese	>=25	n	high	n	high	no	8875.218571	3	2
10424	2007-2008	41969	2	62	1	0	a few times a month	Female	61	No	1ÔÂ2ÈÕ	NA	Non-Hispanic White	2.71	high school or equivalent	IGT	yes	yes	32.58	0.75	5.7	12	190	210	57	115	131189.576	0	2ÔÂ5ÈÕ	>=50	>60	Obese	>=30	Obese	>=25	high	high	n	n	no	18741.368	3	3
10435	2007-2008	41981	1	65	0	0	NA	Female	55	No	>=3	NA	Mexican American	5	College or above	IFG	yes	yes	48.47	0.62	6.3	16	219	236	50	142	24774.039	0	2ÔÂ5ÈÕ	>=50	40-60	Obese	>=30	Obese	>=25	high	high	n	high	no	3539.148429	3	3
10442	2007-2008	41988	2	64	1	0	a few times a month	Female	52	No	>=3	NA	Non-Hispanic White	0.97	less than high school	no	no	yes	23.95	0.77	3.6	15	149	220	50	140	68327.216	0	<=1	>=50	40-60	normal	<30	normal	<25	n	high	n	high	no	9761.030857	1	0
10447	2007-2008	41993	2	62	0	1	NA	Female	59	No	0	NA	Non-Hispanic White	5	College or above	no	no	yes	19.67	0.65	4.1	16	61	244	67	165	200030.638	0	2ÔÂ5ÈÕ	>=50	NA	normal	<30	normal	<25	n	high	n	high	no	28575.80543	1	0
10463	2007-2008	42009	2	59	0	0	NA	Female	38	No	1ÔÂ2ÈÕ	No	Non-Hispanic White	0.57	high school or equivalent	no	yes	yes	31.84	0.65	4.7	6	66	211	110	88	80028.482	0	<=1	<50	<40	Obese	>=30	Obese	>=25	n	high	n	n	no	11432.64029	3	2
10477	2007-2008	42025	1	64	0	1	NA	Female	43	No	>=3	No	Non-Hispanic Black	1.93	high school or equivalent	no	yes	no	29.95	0.72	3.2	9	60	194	69	113	0	0	1ÔÂ2ÈÕ	<50	40-60	overweight	<30	overweight	>=25	n	n	n	n	no	0	0	0
10499	2007-2008	42047	2	62	1	0	a few times a month	Female	52	Yes	1ÔÂ2ÈÕ	NA	Non-Hispanic White	3.69	high school or equivalent	no	no	no	36.27	0.99	5.1	28	73	197	60	122	205838.62	0	2ÔÂ5ÈÕ	>=50	40-60	Obese	>=30	Obese	>=25	n	n	n	n	no	29405.51714	2	2
10505	2007-2008	42053	2	65	0	0	NA	Female	38	No	1ÔÂ2ÈÕ	NA	Mexican American	5	College or above	no	no	yes	23.38	0.75	3.3	12	38	212	102	102	81915.678	0	2ÔÂ5ÈÕ	<50	<40	normal	<30	normal	<25	n	high	n	n	no	11702.23971	1	0
10508	2007-2008	42056	2	64	1	1	a few times a month	Female	57	No	1ÔÂ2ÈÕ	NA	Non-Hispanic White	1.29	College or above	no	no	yes	33.81	0.99	6.6	14	320	228	59	105	59830.645	1	1ÔÂ2ÈÕ	>=50	40-60	Obese	>=30	Obese	>=25	high	high	n	n	no	8547.235	3	3
10510	2007-2008	42058	2	59	0	0	NA	Female	33	No	0	No	Non-Hispanic White	0.74	College or above	IFG	no	yes	50.74	0.9	6.2	6	108	142	40	80	93593.707	0	<=1	<50	<40	Obese	>=30	Obese	>=25	n	n	low	n	no	13370.52957	3	2
10521	2007-2008	42069	1	59	0	0	NA	Female	36	No	>=3	No	Non-Hispanic White	0.91	College or above	no	no	yes	24.39	0.52	5.1	11	94	164	46	99	79067.048	0	<=1	<50	<40	normal	<30	normal	<25	n	n	low	n	no	11295.29257	1	0
10523	2007-2008	42071	1	67	0	0	NA	Female	44	Yes	1ÔÂ2ÈÕ	NA	Non-Hispanic White	1.99	high school or equivalent	no	yes	yes	27.06	0.72	3.6	12	108	149	47	80	167243.809	0	1ÔÂ2ÈÕ	<50	40-60	overweight	<30	overweight	>=25	n	n	low	n	no	23891.97271	1	0
10537	2007-2008	42085	2	71	0	0	NA	Female	57	No	1ÔÂ2ÈÕ	NA	Non-Hispanic White	0.43	less than high school	no	no	yes	17.85	0.71	2.9	21	55	232	64	157	91344.934	0	<=1	>=50	40-60	underweight	<30	normal	<25	n	high	n	high	no	13049.27629	1	0
10555	2007-2008	42103	1	63	0	0	NA	Female	67	Yes	>=3	NA	Non-Hispanic Black	3.07	high school or equivalent	DM	yes	no	29.17	0.82	5.2	14	82	165	85	64	26423.147	0	2ÔÂ5ÈÕ	>=50	>60	overweight	<30	overweight	>=25	n	n	n	n	Diabetes	3774.735286	0	0
10570	2007-2008	42118	2	62	0	0	NA	Female	23	No	1ÔÂ2ÈÕ	No	Non-Hispanic White	2.5	less than high school	no	no	no	21.73	0.55	4.4	9	19	183	91	88	285507.604	0	2ÔÂ5ÈÕ	<50	<40	normal	<30	normal	<25	n	n	n	n	no	40786.80057	0	0
10571	2007-2008	42119	1	61	0	1	NA	Female	38	Yes	0	NA	Non-Hispanic White	0.46	less than high school	IGT	no	yes	37.42	0.62	4.7	7	206	239	49	149	93134.62	0	<=1	<50	<40	Obese	>=30	Obese	>=25	high	high	low	high	no	13304.94571	3	3
10579	2007-2008	42127	1	60	1	1	a few times a week, or	Female	60	Yes	1ÔÂ2ÈÕ	NA	Other Hispanic	1.26	less than high school	no	yes	yes	28.77	0.72	5.6	7	194	201	58	104	13089.524	1	1ÔÂ2ÈÕ	>=50	>60	overweight	<30	overweight	>=25	high	high	n	n	no	1869.932	1	1
10584	2007-2008	42132	2	72	1	1	a few times a week, or	Female	37	No	>=3	No	Non-Hispanic White	1.08	College or above	IGT	no	yes	45.48	0.73	5.8	11	138	194	46	120	210875.608	1	1ÔÂ2ÈÕ	<50	<40	Obese	>=30	Obese	>=25	n	n	low	n	no	30125.08686	3	2
10602	2007-2008	42152	2	68	1	1	a few times a month	Female	49	No	>=3	NA	Non-Hispanic Black	1.51	less than high school	no	no	yes	32.06	0.54	4.9	8	78	165	42	107	59437.096	1	1ÔÂ2ÈÕ	<50	40-60	Obese	>=30	Obese	>=25	n	n	low	n	no	8491.013714	3	2
10607	2007-2008	42157	1	61	0	1	NA	Female	67	No	>=3	NA	Non-Hispanic White	5	College or above	no	no	yes	28.42	0.98	3.5	23	100	232	64	148	132788.197	0	2ÔÂ5ÈÕ	>=50	>60	overweight	<30	overweight	>=25	n	high	n	high	no	18969.74243	1	0
10609	2007-2008	42160	2	72	1	0	every day and/or night?	Female	43	No	>=3	No	Mexican American	0.03	less than high school	DM	no	no	30.47	0.61	4.9	16	105	168	53	94	0	0	<=1	<50	40-60	Obese	>=30	Obese	>=25	n	n	n	n	Diabetes	0	2	2
10621	2007-2008	42172	2	67	0	1	NA	Female	71	Yes	>=3	NA	Non-Hispanic Black	3.65	high school or equivalent	DM	yes	yes	34.31	0.8	7	13	46	158	88	61	33724.322	0	2ÔÂ5ÈÕ	>=50	>60	Obese	>=30	Obese	>=25	n	n	n	n	Diabetes	4817.760286	3	2
10626	2007-2008	42177	2	72	0	0	NA	Female	34	No	1ÔÂ2ÈÕ	No	Mexican American	3.69	College or above	no	no	yes	34.85	0.79	6.7	10	176	268	48	185	48599.856	0	2ÔÂ5ÈÕ	<50	<40	Obese	>=30	Obese	>=25	high	high	low	high	no	6942.836571	3	3
10632	2007-2008	42183	1	63	0	0	NA	Female	41	No	0	No	Non-Hispanic White	4.38	high school or equivalent	IFG	no	yes	26.91	0.82	3.3	8	78	194	41	137	164777.744	0	2ÔÂ5ÈÕ	<50	40-60	overweight	<30	overweight	>=25	n	n	low	high	no	23539.67771	1	0
10636	2007-2008	42187	1	64	1	0	less than once a month	Female	52	No	>=3	NA	Non-Hispanic Black	1.96	high school or equivalent	no	no	yes	24.33	0.92	4.6	7	119	177	42	111	56668.74	0	1ÔÂ2ÈÕ	>=50	40-60	normal	<30	normal	<25	n	n	low	n	no	8095.534286	1	0
10647	2007-2008	42198	1	66	0	0	NA	Female	26	No	1ÔÂ2ÈÕ	No	Mexican American	2.28	College or above	IFG	no	yes	37.94	0.62	6.4	9	159	166	44	90	60326.501	0	2ÔÂ5ÈÕ	<50	<40	Obese	>=30	Obese	>=25	high	n	low	n	no	8618.071571	3	3
10651	2007-2008	42202	1	69	0	0	NA	Female	30	No	0	NA	Non-Hispanic White	5	College or above	no	no	no	19.39	0.62	3.8	6	37	172	80	85	278514.827	0	2ÔÂ5ÈÕ	<50	<40	normal	<30	normal	<25	n	n	n	n	no	39787.83243	0	0
10659	2007-2008	42210	1	61	0	0	NA	Female	25	No	1ÔÂ2ÈÕ	No	Non-Hispanic White	0.23	less than high school	IGT	no	yes	31.47	0.72	6.1	8	130	215	48	141	167323.181	0	<=1	<50	<40	Obese	>=30	Obese	>=25	n	high	low	high	no	23903.31157	3	2
10721	2007-2008	42275	1	72	0	1	NA	Female	63	No	1ÔÂ2ÈÕ	NA	Other Hispanic	1.02	College or above	DM	yes	yes	25.41	0.62	4.9	11	149	218	55	133	21701.472	0	1ÔÂ2ÈÕ	>=50	>60	overweight	<30	overweight	>=25	n	high	n	high	Diabetes	3100.210286	1	0
10730	2007-2008	42284	2	65	0	0	NA	Female	51	Yes	>=3	NA	Mexican American	3.4	less than high school	no	no	yes	24.13	0.53	4.2	10	93	211	74	118	56248.136	0	2ÔÂ5ÈÕ	>=50	40-60	normal	<30	normal	<25	n	high	n	n	no	8035.448	1	0
10731	2007-2008	42285	1	72	1	0	a few times a week, or	Female	61	Yes	1ÔÂ2ÈÕ	NA	Other Hispanic	1.66	College or above	no	no	yes	27.04	0.92	3.7	16	96	206	76	111	14097.092	0	1ÔÂ2ÈÕ	>=50	>60	overweight	<30	overweight	>=25	n	high	n	n	no	2013.870286	1	0
10737	2007-2008	42291	2	66	0	0	NA	Female	70	No	>=3	NA	Non-Hispanic White	4.64	College or above	IGT	no	yes	38.2	0.92	5.7	16	142	224	41	155	97722.995	0	2ÔÂ5ÈÕ	>=50	>60	Obese	>=30	Obese	>=25	n	high	low	high	no	13960.42786	3	2
10743	2007-2008	42297	1	61	0	0	NA	Female	65	Yes	>=3	NA	Non-Hispanic White	4.67	high school or equivalent	DM	yes	yes	26.59	0.62	6.1	17	78	154	50	88	125493.587	0	2ÔÂ5ÈÕ	>=50	>60	overweight	<30	overweight	>=25	n	n	n	n	Diabetes	17927.65529	1	0
10755	2007-2008	42309	2	74	1	1	a few times a week, or	Female	58	No	>=3	NA	Mexican American	3.13	high school or equivalent	DM	yes	yes	33.16	NA	NA	NA	210	178	48	88	31287.393	1	2ÔÂ5ÈÕ	>=50	40-60	Obese	>=30	Obese	>=25	high	n	low	n	Diabetes	4469.627571	3	3
10757	2007-2008	42311	1	60	0	0	NA	Female	67	No	1ÔÂ2ÈÕ	NA	Non-Hispanic White	5	College or above	no	no	no	25.48	0.72	6.4	11	83	167	68	82	130241.684	0	2ÔÂ5ÈÕ	>=50	>60	overweight	<30	overweight	>=25	n	n	n	n	no	18605.95486	0	0
10761	2007-2008	42315	1	67	0	0	NA	Female	33	No	1ÔÂ2ÈÕ	No	Non-Hispanic White	1.84	College or above	no	no	no	19.95	0.82	4.7	9	137	148	61	60	101657.958	0	1ÔÂ2ÈÕ	<50	<40	normal	<30	normal	<25	n	n	n	n	no	14522.56543	0	0
10766	2007-2008	42321	1	65	1	1	a few times a month	Female	62	Yes	1ÔÂ2ÈÕ	NA	Non-Hispanic White	4.95	College or above	DM	yes	no	29.21	0.92	5.9	12	105	192	64	107	109138.191	1	2ÔÂ5ÈÕ	>=50	>60	overweight	<30	overweight	>=25	n	n	n	n	Diabetes	15591.17014	0	0
10785	2007-2008	42340	1	66	1	0	less than once a month	Female	60	Yes	1ÔÂ2ÈÕ	NA	Mexican American	0.87	less than high school	IGT	yes	yes	32.35	0.62	4.9	16	175	206	61	110	18686.635	0	<=1	>=50	>60	Obese	>=30	Obese	>=25	high	high	n	n	no	2669.519286	3	3
10808	2007-2008	42365	2	72	1	0	a few times a month	Female	58	No	>=3	NA	Non-Hispanic White	3.86	College or above	IGT	no	yes	33.98	0.96	5.8	9	109	250	59	169	214538.001	0	2ÔÂ5ÈÕ	>=50	40-60	Obese	>=30	Obese	>=25	n	high	n	high	no	30648.28586	3	2
10812	2007-2008	42369	1	59	0	1	NA	Female	80	Yes	1ÔÂ2ÈÕ	NA	Non-Hispanic Black	0.75	less than high school	no	yes	yes	24.85	1.02	5.1	17	83	218	65	136	26834.81	0	<=1	>=50	>60	normal	<30	normal	<25	n	high	n	high	no	3833.544286	1	0
10821	2007-2008	42379	2	68	0	0	NA	Female	62	Yes	>=3	NA	Other Hispanic	1.23	College or above	no	no	yes	28.57	0.78	6	19	234	261	57	157	11016.214	0	1ÔÂ2ÈÕ	>=50	>60	overweight	<30	overweight	>=25	high	high	n	high	no	1573.744857	1	1
10824	2007-2008	42382	2	62	1	1	a few times a month	Female	46	No	1ÔÂ2ÈÕ	NA	Non-Hispanic White	3.69	high school or equivalent	no	no	yes	27.56	0.77	4.8	11	100	235	54	161	168506.057	1	2ÔÂ5ÈÕ	<50	40-60	overweight	<30	overweight	>=25	n	high	n	high	no	24072.29386	1	0
10843	2007-2008	42402	2	72	0	0	NA	Female	61	No	1ÔÂ2ÈÕ	NA	Mexican American	2.5	College or above	IGT	yes	yes	24.28	0.91	3.7	15	76	203	53	135	13915.188	0	2ÔÂ5ÈÕ	>=50	>60	normal	<30	normal	<25	n	high	n	high	no	1987.884	1	0
10872	2007-2008	42432	2	69	1	0	less than once a month	Female	23	No	1ÔÂ2ÈÕ	No	Mexican American	1.14	less than high school	DM	no	yes	41.87	0.69	5.9	10	125	138	33	80	34804.93	0	1ÔÂ2ÈÕ	<50	<40	Obese	>=30	Obese	>=25	n	n	low	n	Diabetes	4972.132857	3	2
10893	2007-2008	42454	2	63	1	0	a few times a month	Female	80	Yes	0	NA	Non-Hispanic White	1.15	less than high school	no	yes	yes	21	0.72	3.9	10	189	273	58	177	67158.617	0	1ÔÂ2ÈÕ	>=50	>60	normal	<30	normal	<25	high	high	n	high	no	9594.088143	1	1
10917	2007-2008	42479	1	72	1	1	less than once a month	Female	55	No	>=3	NA	Non-Hispanic Black	3.09	high school or equivalent	DM	yes	yes	43.5	0.72	7.5	13	92	217	50	149	52114.759	1	2ÔÂ5ÈÕ	>=50	40-60	Obese	>=30	Obese	>=25	n	high	n	high	Diabetes	7444.965571	3	2
10920	2007-2008	42482	1	64	1	1	less than once a month	Female	35	No	0	No	Non-Hispanic Black	0.47	high school or equivalent	IFG	yes	yes	30.55	0.72	7.6	5	150	262	72	160	62227.776	1	<=1	<50	<40	Obese	>=30	Obese	>=25	high	high	n	high	no	8889.682286	3	3
10922	2007-2008	42484	2	61	0	1	NA	Female	72	No	>=3	NA	Non-Hispanic White	5	College or above	DM	yes	yes	42.44	1.32	6.2	27	100	141	65	56	91778.998	0	2ÔÂ5ÈÕ	>=50	>60	Obese	>=30	Obese	>=25	n	n	n	n	Diabetes	13111.28543	3	2
10955	2007-2008	42517	1	68	0	0	NA	Female	60	Yes	1ÔÂ2ÈÕ	NA	Non-Hispanic Black	5	College or above	no	yes	no	29.13	0.72	5.3	9	93	191	89	83	28810.802	0	2ÔÂ5ÈÕ	>=50	>60	overweight	<30	overweight	>=25	n	n	n	n	no	4115.828857	0	0
10971	2007-2008	42533	1	68	0	0	NA	Female	66	No	1ÔÂ2ÈÕ	NA	Non-Hispanic White	4.65	less than high school	no	yes	no	24.8	1.02	5.4	14	91	188	69	101	168486.221	0	2ÔÂ5ÈÕ	>=50	>60	normal	<30	normal	<25	n	n	n	n	no	24069.46014	0	0
10979	2007-2008	42541	2	65	0	0	NA	Female	72	No	>=3	NA	Mexican American	3.82	less than high school	DM	yes	yes	42.29	0.96	6.4	17	108	211	81	108	28698.397	0	2ÔÂ5ÈÕ	>=50	>60	Obese	>=30	Obese	>=25	n	high	n	n	Diabetes	4099.771	3	2
10982	2007-2008	42544	1	71	1	1	a few times a month	Female	67	No	>=3	NA	Mexican American	2.19	less than high school	DM	yes	yes	35.99	0.72	5.3	12	328	163	36	61	16753.362	1	2ÔÂ5ÈÕ	>=50	>60	Obese	>=30	Obese	>=25	high	n	low	n	Diabetes	2393.337429	3	3
11012	2007-2008	42575	2	62	0	0	NA	Female	41	Yes	1ÔÂ2ÈÕ	NA	Non-Hispanic White	3.77	high school or equivalent	no	no	no	26.88	0.74	4.3	9	107	159	70	68	183815.163	0	2ÔÂ5ÈÕ	<50	40-60	overweight	<30	overweight	>=25	n	n	n	n	no	26259.309	0	0
11028	2007-2008	42592	1	66	1	1	a few times a month	Female	53	Yes	0	NA	Mexican American	2.04	high school or equivalent	no	no	yes	28.44	0.72	4.3	10	139	218	42	148	38666.055	1	2ÔÂ5ÈÕ	>=50	40-60	overweight	<30	overweight	>=25	n	high	low	high	no	5523.722143	1	0
11032	2007-2008	42596	2	72	1	1	a few times a month	Female	59	No	>=3	NA	Other Hispanic	1.47	less than high school	IGT	no	yes	31.8	0.74	5.2	11	146	211	43	139	38151.034	1	1ÔÂ2ÈÕ	>=50	NA	Obese	>=30	Obese	>=25	n	high	low	high	no	5450.147714	3	2
11035	2007-2008	42599	2	60	1	1	a few times a month	Female	67	No	1ÔÂ2ÈÕ	NA	Non-Hispanic White	2.14	high school or equivalent	no	no	yes	29.61	0.92	4.7	18	98	207	64	123	95871.508	1	2ÔÂ5ÈÕ	>=50	>60	overweight	<30	overweight	>=25	n	high	n	n	no	13695.92971	1	0
11040	2007-2008	42604	2	70	0	1	NA	Female	43	No	0	No	Non-Hispanic White	3.57	College or above	no	no	yes	25.57	0.6	4.4	14	73	282	84	183	221517.896	0	2ÔÂ5ÈÕ	<50	40-60	overweight	<30	overweight	>=25	n	high	n	high	no	31645.41371	1	0
11061	2007-2008	42626	2	68	0	0	NA	Female	55	Yes	1ÔÂ2ÈÕ	NA	Non-Hispanic Black	4.29	less than high school	IFG	yes	yes	42.1	1.36	7.3	18	51	231	96	125	55819.753	0	2ÔÂ5ÈÕ	>=50	40-60	Obese	>=30	Obese	>=25	n	high	n	n	no	7974.250429	3	2
11064	2007-2008	42629	1	66	1	1	less than once a month	Female	60	No	0	NA	Mexican American	1.02	less than high school	DM	yes	yes	36.06	0.42	5.1	16	157	197	43	123	17814.158	1	1ÔÂ2ÈÕ	>=50	>60	Obese	>=30	Obese	>=25	high	n	low	n	Diabetes	2544.879714	3	3
11067	2007-2008	42632	1	60	1	1	a few times a month	Female	65	No	1ÔÂ2ÈÕ	NA	Non-Hispanic White	5	College or above	no	yes	yes	27.38	0.92	6.1	21	170	223	56	133	130241.684	1	2ÔÂ5ÈÕ	>=50	>60	overweight	<30	overweight	>=25	high	high	n	high	no	18605.95486	1	1
11069	2007-2008	42634	1	68	1	1	a few times a month	Female	22	No	1ÔÂ2ÈÕ	No	Non-Hispanic Black	0.32	high school or equivalent	no	no	yes	26.21	0.72	5.1	6	73	171	43	113	0	1	<=1	<50	<40	overweight	<30	overweight	>=25	n	n	low	n	no	0	1	0
11075	2007-2008	42640	1	60	0	0	NA	Female	79	Yes	>=3	NA	Non-Hispanic White	1.57	College or above	no	no	yes	25.28	0.82	5.1	14	63	97	40	44	75883.168	0	1ÔÂ2ÈÕ	>=50	>60	overweight	<30	overweight	>=25	n	n	low	n	no	10840.45257	1	0
11090	2007-2008	42656	2	71	1	0	less than once a month	Female	55	No	>=3	NA	Mexican American	5	high school or equivalent	IGT	yes	yes	35.94	0.72	6.2	13	226	155	40	70	28741.024	0	2ÔÂ5ÈÕ	>=50	40-60	Obese	>=30	Obese	>=25	high	n	low	n	no	4105.860571	3	3
11105	2007-2008	42672	2	60	1	0	a few times a month	Female	64	No	>=3	NA	Non-Hispanic Black	1.45	less than high school	IGT	yes	no	22.15	0.92	4.4	16	37	194	66	121	30078.8	0	1ÔÂ2ÈÕ	>=50	>60	normal	<30	normal	<25	n	n	n	n	no	4296.971429	0	0
11112	2007-2008	42679	2	61	1	0	a few times a month	Female	37	No	0	No	Other Hispanic	0.6	high school or equivalent	IFG	yes	yes	41.44	0.84	6.8	12	148	175	43	102	58493.842	0	<=1	<50	<40	Obese	>=30	Obese	>=25	n	n	low	n	no	8356.263143	3	2
11113	2007-2008	42680	1	71	0	0	NA	Female	39	No	1ÔÂ2ÈÕ	No	Mexican American	0.7	less than high school	IFG	no	yes	26.47	0.72	5.4	13	81	188	44	128	55910.114	0	<=1	<50	<40	overweight	<30	overweight	>=25	n	n	low	n	no	7987.159143	1	0
11119	2007-2008	42686	2	66	1	1	less than once a month	Female	49	No	0	NA	Non-Hispanic White	5	College or above	DM	no	yes	32.65	0.94	6.2	14	158	205	59	114	225744.108	1	2ÔÂ5ÈÕ	<50	40-60	Obese	>=30	Obese	>=25	high	high	n	n	Diabetes	32249.15829	3	3
11120	2007-2008	42687	1	68	1	0	less than once a month	Female	46	No	1ÔÂ2ÈÕ	NA	Non-Hispanic Black	4.8	College or above	no	no	no	22.87	0.82	3.6	7	65	173	70	90	81910.094	0	2ÔÂ5ÈÕ	<50	40-60	normal	<30	normal	<25	n	n	n	n	no	11701.442	0	0
11125	2007-2008	42692	1	65	0	0	NA	Female	63	Yes	1ÔÂ2ÈÕ	NA	Mexican American	1.83	less than high school	no	no	yes	31.09	0.62	5.2	12	126	229	55	149	0	0	1ÔÂ2ÈÕ	>=50	>60	Obese	>=30	Obese	>=25	n	high	n	high	no	0	3	2
11135	2007-2008	42702	1	67	0	0	NA	Female	70	No	1ÔÂ2ÈÕ	NA	Non-Hispanic White	1.1	high school or equivalent	no	yes	yes	35.76	0.72	6.5	16	63	158	52	93	47510.772	0	1ÔÂ2ÈÕ	>=50	>60	Obese	>=30	Obese	>=25	n	n	n	n	no	6787.253143	3	2
11145	2007-2008	42712	1	59	0	0	NA	Female	63	Yes	>=3	NA	Non-Hispanic Black	5	College or above	no	no	yes	26.98	0.82	3.3	12	77	204	58	131	30006.419	0	2ÔÂ5ÈÕ	>=50	>60	overweight	<30	overweight	>=25	n	high	n	high	no	4286.631286	1	0
11146	2007-2008	42713	1	59	1	1	a few times a month	Female	39	No	>=3	No	Non-Hispanic Black	5	College or above	no	no	yes	36.96	0.62	6.1	7	85	227	70	140	65356.922	1	2ÔÂ5ÈÕ	<50	<40	Obese	>=30	Obese	>=25	n	high	n	high	no	9336.703143	3	2
11178	2007-2008	42745	1	66	1	1	a few times a month	Female	51	Yes	>=3	NA	Mexican American	2.68	College or above	DM	yes	yes	40.53	1.02	7	17	109	161	58	81	39428.907	1	2ÔÂ5ÈÕ	>=50	40-60	Obese	>=30	Obese	>=25	n	n	n	n	Diabetes	5632.701	3	2
11179	2007-2008	42746	1	60	0	0	NA	Female	69	Yes	>=3	NA	Non-Hispanic White	4.75	College or above	no	no	yes	21.22	1.12	4.9	20	165	236	50	153	137191.361	0	2ÔÂ5ÈÕ	>=50	>60	normal	<30	normal	<25	high	high	n	high	no	19598.76586	1	1
11196	2007-2008	42764	2	64	1	1	less than once a month	Female	68	Yes	>=3	NA	Non-Hispanic Black	0.71	less than high school	no	yes	no	23.56	1.26	7	15	64	162	93	56	0	1	<=1	>=50	>60	normal	<30	normal	<25	n	n	n	n	no	0	0	0
11201	2007-2008	42769	2	62	1	1	less than once a month	Female	73	No	1ÔÂ2ÈÕ	NA	Non-Hispanic White	3.27	College or above	IGT	yes	yes	26.7	0.64	5.1	12	86	313	64	232	83507.332	1	2ÔÂ5ÈÕ	>=50	>60	overweight	<30	overweight	>=25	n	high	n	high	no	11929.61886	1	0
11217	2007-2008	42785	1	69	0	0	NA	Female	22	No	0	No	Other Hispanic	1.86	College or above	no	no	yes	27.71	0.72	6	13	198	221	45	136	51128.712	0	1ÔÂ2ÈÕ	<50	<40	overweight	<30	overweight	>=25	high	high	low	high	no	7304.101714	1	1
11228	2007-2008	42797	2	60	0	0	NA	Female	35	No	>=3	No	Non-Hispanic White	1.61	College or above	no	no	no	26.59	0.67	4.9	9	56	193	72	110	93371.673	0	1ÔÂ2ÈÕ	<50	<40	overweight	<30	overweight	>=25	n	n	n	n	no	13338.81043	0	0
11232	2007-2008	42801	2	63	1	1	a few times a week, or	Female	50	No	1ÔÂ2ÈÕ	NA	Non-Hispanic White	2.14	high school or equivalent	no	no	yes	26.01	0.78	3.8	13	110	184	34	128	199685.355	1	2ÔÂ5ÈÕ	>=50	40-60	overweight	<30	overweight	>=25	n	n	low	n	no	28526.47929	1	0
11245	2007-2008	42814	1	68	0	0	NA	Female	80	Yes	>=3	NA	Non-Hispanic Black	2.07	high school or equivalent	IGT	yes	yes	32.31	1.12	7.6	19	87	211	83	111	38410.09	0	2ÔÂ5ÈÕ	>=50	>60	Obese	>=30	Obese	>=25	n	high	n	n	no	5487.155714	3	2
11247	2007-2008	42816	1	64	0	0	NA	Female	31	No	0	No	Non-Hispanic White	0.84	high school or equivalent	no	no	yes	27.76	0.64	4.7	6	113	197	40	134	93899.652	0	<=1	<50	<40	overweight	<30	overweight	>=25	n	n	low	high	no	13414.236	1	0
11258	2007-2008	42827	2	70	1	1	a few times a month	Female	69	Yes	1ÔÂ2ÈÕ	NA	Mexican American	5	College or above	no	no	yes	29	0.76	4.7	14	148	257	70	157	22374.653	1	2ÔÂ5ÈÕ	>=50	>60	overweight	<30	overweight	>=25	n	high	n	high	no	3196.379	1	0
11261	2007-2008	42830	1	68	0	1	NA	Female	65	Yes	>=3	NA	Non-Hispanic Black	1.69	less than high school	DM	yes	yes	38.88	0.92	7.7	14	142	205	44	133	30208.508	0	1ÔÂ2ÈÕ	>=50	>60	Obese	>=30	Obese	>=25	n	high	low	high	Diabetes	4315.501143	3	2
11268	2007-2008	42838	2	59	1	1	a few times a week, or	Female	54	Yes	1ÔÂ2ÈÕ	NA	other	1.29	high school or equivalent	IGT	no	yes	31.73	0.62	5.6	12	253	206	43	112	64557.297	1	1ÔÂ2ÈÕ	>=50	40-60	Obese	>=30	Obese	>=25	high	high	low	n	no	9222.471	3	3
11270	2007-2008	42840	1	60	1	0	less than once a month	Female	45	No	0	NA	Other Hispanic	1.75	College or above	no	no	yes	31.99	0.62	5.1	10	138	225	72	125	44640.195	0	1ÔÂ2ÈÕ	<50	40-60	Obese	>=30	Obese	>=25	n	high	n	n	no	6377.170714	3	2
11309	2007-2008	42880	1	60	0	0	NA	Female	28	No	1ÔÂ2ÈÕ	No	Non-Hispanic White	2.91	College or above	no	no	no	22.09	0.72	5.1	12	65	172	69	90	173250.907	0	2ÔÂ5ÈÕ	<50	<40	normal	<30	normal	<25	n	n	n	n	no	24750.12957	0	0
11325	2007-2008	42897	2	59	0	0	NA	Female	32	No	>=3	No	Non-Hispanic White	0.03	less than high school	IFG	yes	yes	35.38	0.57	4.3	5	73	113	35	63	79173.833	0	<=1	<50	<40	Obese	>=30	Obese	>=25	n	n	low	n	no	11310.54757	3	2
11326	2007-2008	42898	1	68	0	0	NA	Female	63	Yes	1ÔÂ2ÈÕ	NA	Non-Hispanic Black	5	high school or equivalent	DM	no	yes	30.75	0.72	7.3	11	152	158	48	80	29516.38	0	2ÔÂ5ÈÕ	>=50	>60	Obese	>=30	Obese	>=25	high	n	low	n	Diabetes	4216.625714	3	3
11330	2007-2008	42902	1	65	0	1	NA	Female	31	No	0	No	Mexican American	0.8	less than high school	no	no	yes	48.45	0.62	5	11	115	226	52	151	36808.195	0	<=1	<50	<40	Obese	>=30	Obese	>=25	n	high	n	high	no	5258.313571	3	2
11332	2007-2008	42904	2	66	1	1	a few times a week, or	Female	47	No	>=3	NA	Mexican American	2.14	less than high school	DM	no	yes	21.3	0.62	2.8	11	96	205	63	123	53624.384	1	2ÔÂ5ÈÕ	<50	40-60	normal	<30	normal	<25	n	high	n	n	Diabetes	7660.626286	1	0
11345	2007-2008	42918	1	66	1	0	less than once a month	Female	60	No	>=3	NA	Mexican American	0.46	less than high school	no	no	yes	32.54	0.72	5.5	16	181	192	44	112	22653.725	0	<=1	>=50	>60	Obese	>=30	Obese	>=25	high	n	low	n	no	3236.246429	3	3
11365	2007-2008	42940	1	61	1	1	a few times a week, or	Female	71	No	1ÔÂ2ÈÕ	NA	Non-Hispanic White	0.69	less than high school	IGT	no	yes	25.02	0.82	3.9	10	165	169	50	86	46979.313	1	<=1	>=50	>60	overweight	<30	overweight	>=25	high	n	n	n	no	6711.330429	1	1
11385	2007-2008	42960	1	60	1	0	a few times a month	Female	59	No	1ÔÂ2ÈÕ	NA	Non-Hispanic White	5	high school or equivalent	no	no	yes	24.75	0.92	5.3	12	135	286	74	185	193095.153	0	2ÔÂ5ÈÕ	>=50	NA	normal	<30	normal	<25	n	high	n	high	no	27585.02186	1	0
11425	2007-2008	43001	1	59	0	0	NA	Female	57	Yes	0	NA	Non-Hispanic Black	1.17	College or above	IGT	yes	yes	19.91	0.82	4.7	14	60	276	107	157	49474.532	0	1ÔÂ2ÈÕ	>=50	40-60	normal	<30	normal	<25	n	high	n	high	no	7067.790286	1	0
11429	2007-2008	43005	2	60	0	0	NA	Female	80	No	>=3	NA	Non-Hispanic White	0.14	less than high school	IFG	yes	yes	25.19	0.75	5.1	10	184	186	37	112	145152.985	0	<=1	>=50	>60	overweight	<30	overweight	>=25	high	n	low	n	no	20736.14071	1	1
11440	2007-2008	43016	2	66	1	0	every day and/or night?	Female	73	Yes	>=3	NA	Non-Hispanic White	2.1	high school or equivalent	IGT	yes	yes	21.92	0.85	3.8	10	147	201	48	124	119480.057	0	2ÔÂ5ÈÕ	>=50	>60	normal	<30	normal	<25	n	high	low	n	no	17068.57957	1	0
11442	2007-2008	43018	2	67	1	1	a few times a week, or	Female	68	No	1ÔÂ2ÈÕ	NA	Mexican American	0.7	less than high school	IGT	yes	yes	35	0.72	6.3	13	83	209	64	128	11509.362	1	<=1	>=50	>60	Obese	>=30	Obese	>=25	n	high	n	n	no	1644.194571	3	2
11448	2007-2008	43024	2	66	1	1	every day and/or night?	Female	50	No	1ÔÂ2ÈÕ	NA	Other Hispanic	5	College or above	IGT	yes	yes	30.56	0.51	4.7	16	231	248	57	145	36223.487	1	2ÔÂ5ÈÕ	>=50	40-60	Obese	>=30	Obese	>=25	high	high	n	high	no	5174.783857	3	3
11449	2007-2008	43025	1	63	0	0	NA	Female	80	No	>=3	NA	Non-Hispanic White	0.88	College or above	IFG	yes	yes	25.11	0.92	5.7	12	94	220	63	138	72758.742	0	<=1	>=50	>60	overweight	<30	overweight	>=25	n	high	n	high	no	10394.106	1	0
11455	2007-2008	43031	2	70	0	1	NA	Female	80	No	1ÔÂ2ÈÕ	NA	Mexican American	3.43	less than high school	DM	no	no	19.5	0.91	5.2	9	103	183	58	104	28865.958	0	2ÔÂ5ÈÕ	>=50	>60	normal	<30	normal	<25	n	n	n	n	Diabetes	4123.708286	0	0
11468	2007-2008	43044	2	63	0	0	NA	Female	28	No	0	No	Non-Hispanic White	3.98	College or above	no	no	yes	23.46	0.66	4	15	89	150	46	86	260844.451	0	2ÔÂ5ÈÕ	<50	<40	normal	<30	normal	<25	n	n	low	n	no	37263.493	1	0
11478	2007-2008	43056	1	65	1	0	a few times a week, or	Female	37	No	1ÔÂ2ÈÕ	No	Mexican American	0.9	less than high school	IGT	no	yes	29.05	0.62	4.7	9	174	160	44	81	38182.966	0	<=1	<50	<40	overweight	<30	overweight	>=25	high	n	low	n	no	5454.709429	1	1
11487	2007-2008	43065	1	65	0	0	NA	Female	33	No	>=3	No	Mexican American	5	College or above	no	no	no	28.22	0.42	3.9	13	30	157	68	83	36677.817	0	2ÔÂ5ÈÕ	<50	<40	overweight	<30	overweight	>=25	n	n	n	n	no	5239.688143	0	0
11488	2007-2008	43067	2	65	1	0	a few times a month	Female	30	No	1ÔÂ2ÈÕ	No	Mexican American	3.82	College or above	no	no	no	27.73	0.6	4.6	7	39	157	78	71	64556.429	0	2ÔÂ5ÈÕ	<50	<40	overweight	<30	overweight	>=25	n	n	n	n	no	9222.347	0	0
11507	2007-2008	43086	1	69	1	0	less than once a month	Female	42	No	1ÔÂ2ÈÕ	No	Non-Hispanic White	5	College or above	no	no	yes	24.91	0.82	4.1	12	95	215	93	103	236689.126	0	2ÔÂ5ÈÕ	<50	40-60	normal	<30	normal	<25	n	high	n	n	no	33812.73229	1	0
11512	2007-2008	43091	1	65	1	0	a few times a month	Female	47	No	1ÔÂ2ÈÕ	NA	Mexican American	1.45	College or above	IGT	no	yes	31.91	0.72	5.2	8	67	172	38	121	37904.492	0	1ÔÂ2ÈÕ	<50	40-60	Obese	>=30	Obese	>=25	n	n	low	n	no	5414.927429	3	2
11513	2007-2008	43092	1	62	1	1	a few times a month	Female	48	Yes	1ÔÂ2ÈÕ	NA	other	0.58	College or above	IGT	yes	yes	31.11	0.62	5.6	9	229	207	65	96	52329.631	1	<=1	<50	40-60	Obese	>=30	Obese	>=25	high	high	n	n	no	7475.661571	3	3
11542	2007-2008	43124	2	68	0	1	NA	Female	46	No	1ÔÂ2ÈÕ	NA	Non-Hispanic White	1.15	less than high school	no	yes	yes	44.4	0.67	4.9	14	36	219	78	134	70489.924	0	1ÔÂ2ÈÕ	<50	40-60	Obese	>=30	Obese	>=25	n	high	n	high	no	10069.98914	3	2
11552	2007-2008	43134	2	60	0	0	NA	Female	38	No	>=3	No	Non-Hispanic Black	3.94	College or above	no	no	yes	24.55	0.92	4.8	14	73	202	81	106	0	0	2ÔÂ5ÈÕ	<50	<40	normal	<30	normal	<25	n	high	n	n	no	0	1	0
11581	2007-2008	43165	2	61	1	1	a few times a month	Female	49	No	>=3	NA	Non-Hispanic White	1.14	high school or equivalent	no	no	yes	25.05	0.64	3.6	8	105	163	46	96	74600.563	1	1ÔÂ2ÈÕ	<50	40-60	overweight	<30	overweight	>=25	n	n	low	n	no	10657.22329	1	0
11594	2007-2008	43180	1	68	0	1	NA	Female	64	Yes	>=3	NA	Non-Hispanic Black	4.96	College or above	no	yes	no	35.64	0.92	7.3	20	36	168	69	92	31834.993	0	2ÔÂ5ÈÕ	>=50	>60	Obese	>=30	Obese	>=25	n	n	n	n	no	4547.856143	2	2
11607	2007-2008	43193	2	62	1	0	less than once a month	Female	28	No	1ÔÂ2ÈÕ	No	Non-Hispanic White	4.55	College or above	DM	no	yes	43.97	0.55	6	8	170	198	51	113	192271.079	0	2ÔÂ5ÈÕ	<50	<40	Obese	>=30	Obese	>=25	high	n	n	n	Diabetes	27467.297	3	3
11626	2007-2008	43214	1	59	1	1	a few times a week, or	Female	54	No	0	NA	Non-Hispanic White	4.75	College or above	DM	yes	yes	37.15	0.72	7.2	17	137	192	31	134	195359.552	1	2ÔÂ5ÈÕ	>=50	40-60	Obese	>=30	Obese	>=25	n	n	low	high	Diabetes	27908.50743	3	2
11627	2007-2008	43215	1	74	0	0	NA	Female	31	No	1ÔÂ2ÈÕ	No	Non-Hispanic Black	1.32	less than high school	no	no	no	35.1	0.69	3.9	6	40	150	64	78	53553.998	0	1ÔÂ2ÈÕ	<50	<40	Obese	>=30	Obese	>=25	n	n	n	n	no	7650.571143	2	2
11642	2007-2008	43230	2	61	0	0	NA	Female	29	No	1ÔÂ2ÈÕ	No	Non-Hispanic White	1.7	high school or equivalent	no	no	yes	19.41	0.67	4.5	7	76	227	62	150	334942.259	0	1ÔÂ2ÈÕ	<50	<40	normal	<30	normal	<25	n	high	n	high	no	47848.89414	1	0
11652	2007-2008	43240	1	62	0	0	NA	Female	72	No	>=3	NA	Other Hispanic	3.29	less than high school	IFG	yes	yes	32.79	0.82	7.6	15	157	219	58	130	15188.024	0	2ÔÂ5ÈÕ	>=50	>60	Obese	>=30	Obese	>=25	high	high	n	high	no	2169.717714	3	3
11668	2007-2008	43256	1	62	1	0	a few times a month	Female	36	No	>=3	No	Other Hispanic	0.87	less than high school	IGT	no	no	27.33	0.52	2.8	14	54	174	72	91	38494.666	0	<=1	<50	<40	overweight	<30	overweight	>=25	n	n	n	n	no	5499.238	0	0
11676	2007-2008	43264	1	68	1	0	a few times a month	Female	46	No	1ÔÂ2ÈÕ	NA	Other Hispanic	5	College or above	IGT	no	yes	26.2	0.72	3.7	8	169	256	58	164	42164.261	0	2ÔÂ5ÈÕ	<50	40-60	overweight	<30	overweight	>=25	high	high	n	high	no	6023.465857	1	1
11680	2007-2008	43268	2	65	1	1	less than once a month	Female	70	No	>=3	NA	Mexican American	0	less than high school	no	no	yes	25.19	0.61	4.1	12	75	152	67	70	0	1	<=1	>=50	>60	overweight	<30	overweight	>=25	n	n	n	n	no	0	1	0
11681	2007-2008	43269	2	69	1	0	a few times a month	Female	65	Yes	>=3	NA	Non-Hispanic White	1.16	high school or equivalent	no	yes	yes	36.76	0.92	6.2	14	166	234	42	159	68766.345	0	1ÔÂ2ÈÕ	>=50	>60	Obese	>=30	Obese	>=25	high	high	low	high	no	9823.763571	3	3
11682	2007-2008	43271	1	61	1	0	a few times a month	Female	53	No	>=3	NA	Non-Hispanic White	0.69	College or above	no	yes	yes	46.09	1.02	7.5	15	69	171	44	113	73147.543	0	<=1	>=50	40-60	Obese	>=30	Obese	>=25	n	n	low	n	no	10449.649	3	2
11684	2007-2008	43273	1	68	1	0	a few times a month	Female	28	No	0	No	Non-Hispanic Black	2.42	College or above	IGT	no	no	38.04	0.62	4.4	7	25	121	51	65	68046.103	0	2ÔÂ5ÈÕ	<50	<40	Obese	>=30	Obese	>=25	n	n	n	n	no	9720.871857	2	2
11691	2007-2008	43280	1	61	0	0	NA	Female	45	No	1ÔÂ2ÈÕ	NA	Non-Hispanic White	5	College or above	no	no	yes	20.06	0.72	4.5	8	165	194	48	113	200407.02	0	2ÔÂ5ÈÕ	<50	40-60	normal	<30	normal	<25	high	n	low	n	no	28629.57429	1	1
11704	2007-2008	43293	1	65	1	1	a few times a month	Female	52	Yes	1ÔÂ2ÈÕ	NA	Mexican American	2.42	less than high school	no	no	yes	28.12	0.52	4.6	9	120	222	46	152	26088.146	1	2ÔÂ5ÈÕ	>=50	40-60	overweight	<30	overweight	>=25	n	high	low	high	no	3726.878	1	0
11707	2007-2008	43296	1	64	0	1	NA	Female	65	Yes	1ÔÂ2ÈÕ	NA	Non-Hispanic White	2.59	high school or equivalent	no	no	yes	21.4	0.66	4.1	12	110	198	41	135	175834.967	0	2ÔÂ5ÈÕ	>=50	>60	normal	<30	normal	<25	n	n	low	high	no	25119.281	1	0
11710	2007-2008	43300	1	68	0	0	NA	Female	45	No	1ÔÂ2ÈÕ	NA	Non-Hispanic Black	3.49	less than high school	DM	yes	yes	30.23	0.62	6.2	9	65	239	78	148	78998.957	0	2ÔÂ5ÈÕ	<50	40-60	Obese	>=30	Obese	>=25	n	high	n	high	Diabetes	11285.56529	3	2
11711	2007-2008	43301	1	65	1	1	a few times a month	Female	66	No	>=3	NA	Mexican American	1.45	less than high school	DM	yes	yes	32	0.72	5.7	17	76	151	52	84	15341.011	1	1ÔÂ2ÈÕ	>=50	>60	Obese	>=30	Obese	>=25	n	n	n	n	Diabetes	2191.573	3	2
11712	2007-2008	43302	2	60	0	1	NA	Female	68	Yes	>=3	NA	Non-Hispanic White	2.83	high school or equivalent	DM	yes	yes	39.98	0.84	5.3	16	117	211	60	128	0	0	2ÔÂ5ÈÕ	>=50	>60	Obese	>=30	Obese	>=25	n	high	n	n	Diabetes	0	3	2
11727	2007-2008	43318	1	60	0	1	NA	Female	63	No	>=3	NA	Non-Hispanic White	5	College or above	no	yes	yes	25.47	1.02	7.2	7	194	240	39	162	138545.963	0	2ÔÂ5ÈÕ	>=50	>60	overweight	<30	overweight	>=25	high	high	low	high	no	19792.28043	1	1
11739	2007-2008	43330	2	59	0	1	NA	Female	72	No	>=3	NA	Non-Hispanic White	1.14	less than high school	DM	yes	yes	39.45	0.9	5.5	19	157	175	52	92	56168.303	0	1ÔÂ2ÈÕ	>=50	>60	Obese	>=30	Obese	>=25	high	n	n	n	Diabetes	8024.043286	3	3
11749	2007-2008	43340	1	71	0	1	NA	Female	34	No	>=3	No	Other Hispanic	1.99	high school or equivalent	no	no	no	20.61	0.72	5.1	16	64	165	54	98	53844.785	0	1ÔÂ2ÈÕ	<50	<40	normal	<30	normal	<25	n	n	n	n	no	7692.112143	0	0
11756	2007-2008	43347	2	72	0	0	NA	Female	37	No	1ÔÂ2ÈÕ	No	Non-Hispanic Black	4.48	College or above	no	no	no	35.63	0.7	5.4	9	49	165	65	90	65943.305	0	2ÔÂ5ÈÕ	<50	<40	Obese	>=30	Obese	>=25	n	n	n	n	no	9420.472143	2	2
11762	2007-2008	43353	1	60	1	0	less than once a month	Female	71	Yes	1ÔÂ2ÈÕ	NA	Non-Hispanic White	2.92	high school or equivalent	no	yes	yes	17.52	1.02	5.5	23	78	216	104	96	79943.895	0	2ÔÂ5ÈÕ	>=50	>60	underweight	<30	normal	<25	n	high	n	n	no	11420.55643	1	0
11765	2007-2008	43356	2	68	0	0	NA	Female	34	No	1ÔÂ2ÈÕ	No	Non-Hispanic Black	4.25	high school or equivalent	no	no	no	25.28	0.63	3.4	9	23	198	79	114	55801.413	0	2ÔÂ5ÈÕ	<50	<40	overweight	<30	overweight	>=25	n	n	n	n	no	7971.630429	0	0
11776	2007-2008	43367	2	64	0	0	NA	Female	41	No	0	NA	Non-Hispanic White	4.83	College or above	IFG	yes	no	20.72	0.74	3.2	12	78	188	56	116	205108.977	0	2ÔÂ5ÈÕ	<50	40-60	normal	<30	normal	<25	n	n	n	n	no	29301.28243	0	0
11779	2007-2008	43370	2	61	0	1	NA	Female	38	No	>=3	No	Other Hispanic	0.92	less than high school	IFG	yes	yes	35.19	0.75	5.2	18	315	256	27	166	54219.414	0	<=1	<50	<40	Obese	>=30	Obese	>=25	high	high	low	high	no	7745.630571	3	3
11784	2007-2008	43375	2	68	0	0	NA	Female	47	No	1ÔÂ2ÈÕ	NA	Non-Hispanic White	5	College or above	no	no	no	30.23	0.6	3.8	10	96	194	72	103	167005.473	0	2ÔÂ5ÈÕ	<50	40-60	Obese	>=30	Obese	>=25	n	n	n	n	no	23857.92471	2	2
11792	2007-2008	43383	2	67	0	0	NA	Female	60	Yes	1ÔÂ2ÈÕ	NA	Non-Hispanic White	5	College or above	no	yes	yes	27.6	0.84	4.9	14	86	228	66	145	155054.524	0	2ÔÂ5ÈÕ	>=50	>60	overweight	<30	overweight	>=25	n	high	n	high	no	22150.64629	1	0
11811	2007-2008	43404	2	66	1	1	a few times a week, or	Female	40	No	>=3	No	Non-Hispanic White	1.76	College or above	no	no	yes	20.68	0.57	3.3	12	34	139	47	85	106417.126	1	1ÔÂ2ÈÕ	<50	40-60	normal	<30	normal	<25	n	n	low	n	no	15202.44657	1	0
11814	2007-2008	43407	1	66	1	0	a few times a month	Female	55	No	1ÔÂ2ÈÕ	NA	Mexican American	2.15	less than high school	IGT	yes	yes	24.87	0.52	2.3	17	240	273	49	176	50348.629	0	2ÔÂ5ÈÕ	>=50	40-60	normal	<30	normal	<25	high	high	low	high	no	7192.661286	1	1
11820	2007-2008	43413	2	59	0	1	NA	Female	61	No	1ÔÂ2ÈÕ	NA	Non-Hispanic White	0.58	College or above	IFG	yes	yes	33.55	0.8	7.3	16	160	195	45	118	58193.261	0	<=1	>=50	>60	Obese	>=30	Obese	>=25	high	n	low	n	no	8313.323	3	3
11830	2007-2008	43424	2	60	0	0	NA	Female	37	No	0	No	Non-Hispanic White	3.41	College or above	IGT	no	yes	23.48	0.87	4.2	12	101	274	71	183	207932.427	0	2ÔÂ5ÈÕ	<50	<40	normal	<30	normal	<25	n	high	n	high	no	29704.63243	1	0
11831	2007-2008	43425	2	63	1	0	less than once a month	Female	32	No	>=3	No	Non-Hispanic White	2.02	College or above	no	no	no	32.7	0.64	4.8	10	71	184	62	108	181661.79	0	2ÔÂ5ÈÕ	<50	<40	Obese	>=30	Obese	>=25	n	n	n	n	no	25951.68429	2	2
11839	2007-2008	43435	2	71	1	1	a few times a month	Female	34	No	>=3	No	Mexican American	1.93	College or above	no	no	no	29.19	0.58	4	12	99	173	55	98	45732.526	1	1ÔÂ2ÈÕ	<50	<40	overweight	<30	overweight	>=25	n	n	n	n	no	6533.218	0	0
11845	2007-2008	43441	2	59	1	1	a few times a week, or	Female	63	No	>=3	NA	Non-Hispanic White	1.64	less than high school	no	yes	yes	32.66	0.63	4.9	17	135	225	66	132	57571.797	1	1ÔÂ2ÈÕ	>=50	>60	Obese	>=30	Obese	>=25	n	high	n	high	no	8224.542429	3	2
11851	2007-2008	43447	1	70	0	1	NA	Female	76	Yes	1ÔÂ2ÈÕ	NA	Non-Hispanic White	5	College or above	no	yes	no	22.49	0.72	7.1	14	105	177	72	84	68651.658	0	2ÔÂ5ÈÕ	>=50	>60	normal	<30	normal	<25	n	n	n	n	no	9807.379714	0	0
11856	2007-2008	43452	2	70	0	0	NA	Female	80	No	>=3	NA	Non-Hispanic Black	2.36	less than high school	DM	yes	yes	29.12	0.69	5.3	15	101	243	97	126	74710.231	0	2ÔÂ5ÈÕ	>=50	>60	overweight	<30	overweight	>=25	n	high	n	n	Diabetes	10672.89014	1	0
11870	2007-2008	43466	2	60	0	0	NA	Female	47	Yes	0	NA	Non-Hispanic White	5	College or above	no	no	no	29.94	0.61	4.2	9	77	166	53	98	234645.379	0	2ÔÂ5ÈÕ	<50	40-60	overweight	<30	overweight	>=25	n	n	n	n	no	33520.76843	0	0
11876	2007-2008	43474	2	63	0	1	NA	Female	69	Yes	1ÔÂ2ÈÕ	NA	Non-Hispanic White	1.25	College or above	no	yes	yes	31.14	0.68	4	10	63	182	72	97	55632.838	0	1ÔÂ2ÈÕ	>=50	>60	Obese	>=30	Obese	>=25	n	n	n	n	no	7947.548286	3	2
11893	2007-2008	43492	2	66	1	1	every day and/or night?	Female	51	Yes	0	NA	Non-Hispanic White	3.71	College or above	no	no	no	25.39	0.78	5.1	13	59	154	57	85	123797.645	1	2ÔÂ5ÈÕ	>=50	40-60	overweight	<30	overweight	>=25	n	n	n	n	no	17685.37786	0	0
11922	2007-2008	43521	1	61	1	1	every day and/or night?	Female	45	Yes	1ÔÂ2ÈÕ	NA	Non-Hispanic White	0.82	less than high school	IGT	yes	yes	26.74	0.72	5.2	10	161	225	43	150	63324.308	1	<=1	<50	40-60	overweight	<30	overweight	>=25	high	high	low	high	no	9046.329714	1	1
11946	2007-2008	43546	2	67	0	0	NA	Female	72	Yes	>=3	NA	Non-Hispanic Black	1.47	College or above	IFG	yes	yes	23.88	0.82	6.6	15	78	229	75	138	26834.81	0	1ÔÂ2ÈÕ	>=50	>60	normal	<30	normal	<25	n	high	n	high	no	3833.544286	1	0
11951	2007-2008	43552	2	68	0	0	NA	Female	45	No	0	NA	Non-Hispanic White	2.59	College or above	no	no	yes	23.48	0.62	3.7	6	90	194	46	130	197723.772	0	2ÔÂ5ÈÕ	<50	40-60	normal	<30	normal	<25	n	n	low	high	no	28246.25314	1	0
11959	2007-2008	43560	1	73	1	1	a few times a week, or	Female	47	No	>=3	NA	Non-Hispanic Black	1.46	College or above	no	yes	yes	17.93	0.72	3.9	6	80	158	53	89	49998.309	1	1ÔÂ2ÈÕ	<50	40-60	underweight	<30	normal	<25	n	n	n	n	no	7142.615571	1	0
11966	2007-2008	43567	2	61	1	0	a few times a month	Female	79	No	0	NA	Non-Hispanic White	1.81	high school or equivalent	IGT	yes	yes	30.87	0.95	4.6	22	100	172	67	85	69480.23	0	1ÔÂ2ÈÕ	>=50	>60	Obese	>=30	Obese	>=25	n	n	n	n	no	9925.747143	3	2
11982	2007-2008	43583	1	64	0	0	NA	Female	24	No	0	No	Non-Hispanic Black	1.93	College or above	no	no	no	28.79	1.02	4.8	10	122	170	57	89	76733.184	0	1ÔÂ2ÈÕ	<50	<40	overweight	<30	overweight	>=25	n	n	n	n	no	10961.88343	0	0
11987	2007-2008	43588	1	67	0	1	NA	Female	44	No	0	No	Non-Hispanic White	5	high school or equivalent	no	yes	yes	54.9	0.72	4.6	12	101	128	35	73	186425.102	0	2ÔÂ5ÈÕ	<50	40-60	Obese	>=30	Obese	>=25	n	n	low	n	no	26632.15743	3	2
11991	2007-2008	43592	2	60	0	1	NA	Female	69	Yes	1ÔÂ2ÈÕ	NA	Non-Hispanic White	1.29	high school or equivalent	no	yes	yes	27.09	0.65	5.8	9	212	172	45	85	154502.808	0	1ÔÂ2ÈÕ	>=50	>60	overweight	<30	overweight	>=25	high	n	low	n	no	22071.82971	1	1
12028	2007-2008	43632	1	62	1	1	every day and/or night?	Female	65	Yes	>=3	NA	Other Hispanic	0.53	high school or equivalent	no	no	yes	35.33	0.82	5.8	15	108	171	62	87	11151.841	1	<=1	>=50	>60	Obese	>=30	Obese	>=25	n	n	n	n	no	1593.120143	3	2
12037	2007-2008	43641	1	61	0	0	NA	Female	20	No	1ÔÂ2ÈÕ	No	Non-Hispanic White	0.46	high school or equivalent	no	no	yes	33.85	0.62	5.7	7	196	254	39	176	160689.071	0	<=1	<50	<40	Obese	>=30	Obese	>=25	high	high	low	high	no	22955.58157	3	3
12043	2007-2008	43647	2	71	0	0	NA	Female	31	No	1ÔÂ2ÈÕ	No	Other Hispanic	3.41	College or above	no	no	no	45.19	0.43	4.3	6	64	188	62	113	49887.416	0	2ÔÂ5ÈÕ	<50	<40	Obese	>=30	Obese	>=25	n	n	n	n	no	7126.773714	2	2
12076	2007-2008	43680	1	63	1	1	every day and/or night?	Female	57	No	1ÔÂ2ÈÕ	NA	Other Hispanic	5	College or above	no	no	yes	31.17	0.62	5.2	20	107	262	40	201	26065.927	1	2ÔÂ5ÈÕ	>=50	40-60	Obese	>=30	Obese	>=25	n	high	low	high	no	3723.703857	3	2
12078	2007-2008	43682	2	63	1	1	less than once a month	Female	80	Yes	>=3	NA	Non-Hispanic White	2.02	high school or equivalent	DM	yes	yes	29.83	0.77	6.1	13	372	172	33	65	75600.244	1	2ÔÂ5ÈÕ	>=50	>60	overweight	<30	overweight	>=25	high	n	low	n	Diabetes	10800.03486	1	1
12087	2007-2008	43691	1	62	0	0	NA	Female	44	No	1ÔÂ2ÈÕ	No	Non-Hispanic White	0.59	less than high school	no	no	no	20.77	0.72	3.5	13	64	197	68	116	0	0	<=1	<50	40-60	normal	<30	normal	<25	n	n	n	n	no	0	0	0
12088	2007-2008	43692	2	66	1	1	a few times a week, or	Female	47	Yes	1ÔÂ2ÈÕ	NA	Non-Hispanic Black	1.3	less than high school	DM	yes	yes	29.12	1.43	8.5	23	158	126	35	59	78624.352	1	1ÔÂ2ÈÕ	<50	40-60	overweight	<30	overweight	>=25	high	n	low	n	Diabetes	11232.05029	1	1
12122	2007-2008	43727	2	72	0	0	NA	Female	46	No	>=3	NA	Other Hispanic	0.66	less than high school	IFG	no	yes	33.1	0.72	5.1	7	129	217	55	136	61208.143	0	<=1	<50	40-60	Obese	>=30	Obese	>=25	n	high	n	high	no	8744.020429	3	2
12133	2007-2008	43740	2	70	0	0	NA	Female	34	No	1ÔÂ2ÈÕ	No	Non-Hispanic Black	4.83	College or above	no	no	no	25.84	0.84	4.7	11	36	143	54	82	56326.739	0	2ÔÂ5ÈÕ	<50	<40	overweight	<30	overweight	>=25	n	n	n	n	no	8046.677	0	0
12140	2007-2008	43748	2	59	0	0	NA	Female	80	No	>=3	NA	Non-Hispanic White	1.62	less than high school	DM	yes	yes	30.43	1.8	8.8	37	300	227	45	122	79714.11	0	1ÔÂ2ÈÕ	>=50	>60	Obese	>=30	Obese	>=25	high	high	low	n	Diabetes	11387.73	3	3
12149	2007-2008	43757	2	66	0	0	NA	Female	62	No	>=3	NA	Mexican American	0.35	less than high school	DM	no	yes	29.92	0.93	5.3	18	273	288	59	174	14455.194	0	<=1	>=50	>60	overweight	<30	overweight	>=25	high	high	n	high	Diabetes	2065.027714	1	1
12160	2007-2008	43769	2	60	1	1	every day and/or night?	Female	80	Yes	>=3	NA	Non-Hispanic White	1.18	less than high school	IGT	yes	yes	27.02	1.22	3	18	335	250	61	122	99171.285	1	1ÔÂ2ÈÕ	>=50	>60	overweight	<30	overweight	>=25	high	high	n	n	no	14167.32643	1	1
12161	2007-2008	43770	2	68	1	1	less than once a month	Female	43	No	1ÔÂ2ÈÕ	No	Non-Hispanic White	5	College or above	no	no	yes	25.19	0.55	3.9	9	74	213	73	125	167005.473	1	2ÔÂ5ÈÕ	<50	40-60	overweight	<30	overweight	>=25	n	high	n	n	no	23857.92471	1	0
12162	2007-2008	43771	1	66	0	1	NA	Female	68	No	>=3	NA	Mexican American	1.28	high school or equivalent	IGT	yes	yes	26.8	1.32	8	23	139	238	74	136	21841.954	0	1ÔÂ2ÈÕ	>=50	>60	overweight	<30	overweight	>=25	n	high	n	high	no	3120.279143	1	0
12163	2007-2008	43772	2	59	1	0	less than once a month	Female	58	No	>=3	NA	Non-Hispanic White	1.19	high school or equivalent	no	yes	yes	29.02	0.89	5.6	18	120	203	46	133	69539.119	0	1ÔÂ2ÈÕ	>=50	40-60	overweight	<30	overweight	>=25	n	high	low	high	no	9934.159857	1	0
12205	2007-2008	43816	1	68	1	1	every day and/or night?	Female	77	Yes	1ÔÂ2ÈÕ	NA	Non-Hispanic White	1.46	College or above	DM	yes	yes	36	0.62	5.5	26	117	127	45	59	63153.964	1	1ÔÂ2ÈÕ	>=50	>60	Obese	>=30	Obese	>=25	n	n	low	n	Diabetes	9021.994857	3	2
12219	2007-2008	43830	1	71	1	1	less than once a month	Female	44	No	1ÔÂ2ÈÕ	No	Mexican American	5	College or above	IFG	no	yes	34.2	0.82	5.6	9	192	217	42	137	52926.482	1	2ÔÂ5ÈÕ	<50	40-60	Obese	>=30	Obese	>=25	high	high	low	high	no	7560.926	3	3
12233	2007-2008	43844	1	70	0	0	NA	Female	36	No	1ÔÂ2ÈÕ	No	other	5	College or above	no	no	yes	19.16	0.62	4.1	13	80	203	68	119	160936.593	0	2ÔÂ5ÈÕ	<50	<40	normal	<30	normal	<25	n	high	n	n	no	22990.94186	1	0
12236	2007-2008	43847	1	71	0	1	NA	Female	65	No	>=3	NA	Mexican American	1.22	less than high school	DM	yes	yes	33.47	0.52	5.2	16	178	223	53	134	17959.045	0	1ÔÂ2ÈÕ	>=50	>60	Obese	>=30	Obese	>=25	high	high	n	high	Diabetes	2565.577857	3	3
12241	2007-2008	43852	1	59	0	0	NA	Female	52	No	1ÔÂ2ÈÕ	NA	Non-Hispanic Black	0.52	less than high school	DM	yes	yes	50.47	0.72	6.2	10	148	183	44	109	52774.713	0	<=1	>=50	40-60	Obese	>=30	Obese	>=25	n	n	low	n	Diabetes	7539.244714	3	2
12271	2007-2008	43882	2	68	0	0	NA	Female	50	Yes	1ÔÂ2ÈÕ	NA	Non-Hispanic Black	2.84	high school or equivalent	DM	yes	yes	28.86	0.7	4.7	7	93	225	48	158	57770.092	0	2ÔÂ5ÈÕ	>=50	40-60	overweight	<30	overweight	>=25	n	high	low	high	Diabetes	8252.870286	1	0
12275	2007-2008	43886	1	69	0	0	NA	Female	22	No	1ÔÂ2ÈÕ	No	Mexican American	0.58	less than high school	no	no	yes	37.94	0.62	4.4	11	128	133	48	59	65941.329	0	<=1	<50	<40	Obese	>=30	Obese	>=25	n	n	low	n	no	9420.189857	3	2
12276	2007-2008	43887	1	66	0	0	NA	Female	80	No	>=3	NA	Mexican American	1.86	less than high school	DM	no	no	21.64	0.92	6.2	9	119	175	60	91	28552.249	0	1ÔÂ2ÈÕ	>=50	>60	normal	<30	normal	<25	n	n	n	n	Diabetes	4078.892714	0	0
12284	2007-2008	43895	2	72	1	0	a few times a month	Female	50	Yes	1ÔÂ2ÈÕ	NA	Non-Hispanic White	5	College or above	no	yes	yes	36.39	0.67	4.8	11	127	173	53	95	238325.55	0	2ÔÂ5ÈÕ	>=50	40-60	Obese	>=30	Obese	>=25	n	n	n	n	no	34046.50714	3	2
12291	2007-2008	43902	1	60	0	0	NA	Female	41	No	1ÔÂ2ÈÕ	No	Non-Hispanic White	0.58	College or above	no	no	yes	19.58	0.72	4.9	9	70	223	85	124	133902.767	0	<=1	<50	40-60	normal	<30	normal	<25	n	high	n	n	no	19128.96671	1	0
12303	2007-2008	43914	2	62	1	1	a few times a month	Female	54	No	>=3	NA	Other Hispanic	0.69	College or above	IGT	yes	yes	33.47	0.67	4.4	14	214	184	49	92	27937.443	1	<=1	>=50	40-60	Obese	>=30	Obese	>=25	high	n	low	n	no	3991.063286	3	3
12304	2007-2008	43916	2	59	1	0	a few times a month	Female	55	No	1ÔÂ2ÈÕ	NA	Non-Hispanic White	2.14	less than high school	no	no	yes	24.31	0.85	5.4	8	159	188	66	90	63926.103	0	2ÔÂ5ÈÕ	>=50	40-60	normal	<30	normal	<25	high	n	n	n	no	9132.300429	1	1
12312	2007-2008	43924	1	63	0	0	NA	Female	45	No	1ÔÂ2ÈÕ	NA	Non-Hispanic White	2.92	College or above	no	no	yes	29.09	0.52	3.7	13	64	170	47	110	170827.072	0	2ÔÂ5ÈÕ	<50	40-60	overweight	<30	overweight	>=25	n	n	low	n	no	24403.86743	1	0
12330	2007-2008	43944	1	65	0	0	NA	Female	34	No	0	No	Other Hispanic	1.75	less than high school	no	no	yes	29.01	0.62	4.8	13	79	205	49	140	105155.314	0	1ÔÂ2ÈÕ	<50	<40	overweight	<30	overweight	>=25	n	high	low	high	no	15022.18771	1	0
12341	2007-2008	43955	1	70	0	0	NA	Female	27	No	1ÔÂ2ÈÕ	No	Mexican American	0.87	less than high school	no	no	no	26.15	0.72	4.4	12	81	174	59	99	36461.988	0	<=1	<50	<40	overweight	<30	overweight	>=25	n	n	n	n	no	5208.855429	0	0
12345	2007-2008	43959	2	61	1	0	less than once a month	Female	57	No	1ÔÂ2ÈÕ	NA	Non-Hispanic White	3.37	high school or equivalent	IGT	no	yes	24.18	0.68	4.7	9	153	216	60	125	269088.381	0	2ÔÂ5ÈÕ	>=50	40-60	normal	<30	normal	<25	high	high	n	n	no	38441.19729	1	1
12370	2007-2008	43986	1	74	1	0	less than once a month	Female	23	No	1ÔÂ2ÈÕ	No	Non-Hispanic Black	2.12	College or above	no	no	yes	32.18	0.75	4.2	11	106	166	47	98	58215.422	0	2ÔÂ5ÈÕ	<50	<40	Obese	>=30	Obese	>=25	n	n	low	n	no	8316.488857	3	2
12374	2007-2008	43991	2	65	1	0	less than once a month	Female	61	No	>=3	NA	Other Hispanic	1.05	less than high school	IFG	no	yes	41.43	0.68	5	10	145	170	42	99	24642.482	0	1ÔÂ2ÈÕ	>=50	>60	Obese	>=30	Obese	>=25	n	n	low	n	no	3520.354571	3	2
12375	2007-2008	43992	1	66	0	0	NA	Female	21	No	0	No	Mexican American	2.49	College or above	no	no	yes	31.32	0.52	4.4	15	141	174	36	110	48477.074	0	2ÔÂ5ÈÕ	<50	<40	Obese	>=30	Obese	>=25	n	n	low	n	no	6925.296286	3	2
12378	2007-2008	43995	1	69	1	1	less than once a month	Female	80	Yes	1ÔÂ2ÈÕ	NA	Non-Hispanic White	1.83	less than high school	DM	yes	yes	30.54	1.82	7.1	32	118	161	56	81	93389.016	1	1ÔÂ2ÈÕ	>=50	>60	Obese	>=30	Obese	>=25	n	n	n	n	Diabetes	13341.288	3	2
12393	2007-2008	44010	2	72	0	0	NA	Female	72	No	>=3	NA	Mexican American	1.42	less than high school	DM	yes	yes	33.93	0.9	5.2	32	104	165	56	88	26084.907	0	1ÔÂ2ÈÕ	>=50	>60	Obese	>=30	Obese	>=25	n	n	n	n	Diabetes	3726.415286	3	2
12395	2007-2008	44012	2	63	1	1	less than once a month	Female	48	Yes	>=3	NA	Non-Hispanic White	1.41	high school or equivalent	IFG	no	yes	35.13	0.78	6.6	11	221	209	58	107	56914.181	1	1ÔÂ2ÈÕ	<50	40-60	Obese	>=30	Obese	>=25	high	high	n	n	no	8130.597286	3	3
12402	2007-2008	44021	1	65	0	0	NA	Female	71	No	>=3	NA	Non-Hispanic White	3.65	high school or equivalent	IGT	yes	yes	24.76	0.92	7.6	18	114	187	64	100	78517.558	0	2ÔÂ5ÈÕ	>=50	>60	normal	<30	normal	<25	n	n	n	n	no	11216.794	1	0
12413	2007-2008	44032	1	74	0	1	NA	Female	47	No	0	NA	Non-Hispanic Black	3.58	College or above	IGT	yes	yes	38.43	0.86	6.5	6	102	242	49	173	57043.253	0	2ÔÂ5ÈÕ	<50	40-60	Obese	>=30	Obese	>=25	n	high	low	high	no	8149.036143	3	2
12415	2007-2008	44034	1	70	1	0	a few times a month	Female	49	No	1ÔÂ2ÈÕ	NA	Non-Hispanic White	5	College or above	no	no	yes	19.64	0.82	4.1	12	58	212	97	103	153073.41	0	2ÔÂ5ÈÕ	<50	40-60	normal	<30	normal	<25	n	high	n	n	no	21867.63	1	0
12420	2007-2008	44039	1	62	0	1	NA	Female	57	No	>=3	NA	Other Hispanic	0.87	less than high school	DM	no	no	52.59	0.62	4.8	22	59	152	61	79	22948.813	0	<=1	>=50	40-60	Obese	>=30	Obese	>=25	n	n	n	n	Diabetes	3278.401857	2	2
12431	2007-2008	44052	1	73	0	0	NA	Female	41	No	>=3	No	Mexican American	2.54	College or above	no	no	no	35.88	0.62	4.7	11	74	181	61	105	36088.498	0	2ÔÂ5ÈÕ	<50	40-60	Obese	>=30	Obese	>=25	n	n	n	n	no	5155.499714	2	2
12439	2007-2008	44060	1	67	1	1	less than once a month	Female	69	Yes	1ÔÂ2ÈÕ	NA	Non-Hispanic White	4.13	College or above	IGT	yes	yes	25.3	0.9	4.8	25	161	202	60	110	161957.417	1	2ÔÂ5ÈÕ	>=50	>60	overweight	<30	overweight	>=25	high	high	n	n	no	23136.77386	1	1
12450	2007-2008	44071	2	67	1	0	a few times a month	Female	43	No	1ÔÂ2ÈÕ	No	Non-Hispanic White	3.13	College or above	no	yes	yes	33.87	1.2	4.6	16	169	127	42	51	205573.891	0	2ÔÂ5ÈÕ	<50	40-60	Obese	>=30	Obese	>=25	high	n	low	n	no	29367.69871	3	3
12469	2007-2008	44090	2	62	1	0	a few times a month	Female	66	Yes	1ÔÂ2ÈÕ	NA	Non-Hispanic White	0.9	less than high school	no	yes	yes	35.09	0.86	6	13	108	214	80	112	148430.636	0	<=1	>=50	>60	Obese	>=30	Obese	>=25	n	high	n	n	no	21204.37657	3	2
12472	2007-2008	44093	1	64	0	1	NA	Female	36	Yes	1ÔÂ2ÈÕ	No	Non-Hispanic White	1.82	College or above	no	yes	yes	39	0.85	6	10	234	190	36	107	93899.652	0	1ÔÂ2ÈÕ	<50	<40	Obese	>=30	Obese	>=25	high	n	low	n	no	13414.236	3	3
12490	2007-2008	44112	2	72	1	0	a few times a week, or	Female	32	No	1ÔÂ2ÈÕ	No	Mexican American	1.79	College or above	no	yes	yes	34.79	0.67	4.6	6	128	216	51	139	47321.59	0	1ÔÂ2ÈÕ	<50	<40	Obese	>=30	Obese	>=25	n	high	n	high	no	6760.227143	3	2
12494	2007-2008	44117	1	59	0	0	NA	Female	67	No	>=3	NA	Non-Hispanic Black	1.46	less than high school	no	yes	yes	24.19	0.62	4.1	15	106	176	46	109	32139.631	0	1ÔÂ2ÈÕ	>=50	>60	normal	<30	normal	<25	n	n	low	n	no	4591.375857	1	0
12506	2007-2008	44129	1	60	1	0	less than once a month	Female	51	No	0	NA	Other Hispanic	1.66	College or above	DM	yes	yes	26.19	0.52	3.7	10	146	218	43	146	18640.125	0	1ÔÂ2ÈÕ	>=50	40-60	overweight	<30	overweight	>=25	n	high	low	high	Diabetes	2662.875	1	0
12518	2007-2008	44141	1	65	0	0	NA	Female	77	No	1ÔÂ2ÈÕ	NA	Mexican American	1.33	less than high school	IFG	yes	yes	25.1	0.82	5.4	11	179	135	36	63	16840.034	0	1ÔÂ2ÈÕ	>=50	>60	overweight	<30	overweight	>=25	high	n	low	n	no	2405.719143	1	1
12525	2007-2008	44149	2	68	0	1	NA	Female	80	No	1ÔÂ2ÈÕ	NA	Non-Hispanic White	5	high school or equivalent	IFG	yes	yes	24.6	0.68	4.6	8	100	195	80	95	80408.284	0	2ÔÂ5ÈÕ	>=50	>60	normal	<30	normal	<25	n	n	n	n	no	11486.89771	1	0
12538	2007-2008	44162	2	66	1	0	less than once a month	Female	72	No	0	NA	Non-Hispanic White	1.65	College or above	IGT	no	yes	25.45	0.75	4.9	11	73	203	69	119	92524.543	0	1ÔÂ2ÈÕ	>=50	>60	overweight	<30	overweight	>=25	n	high	n	n	no	13217.79186	1	0
12539	2007-2008	44163	2	63	0	0	NA	Female	45	No	1ÔÂ2ÈÕ	NA	Non-Hispanic White	1.25	less than high school	IGT	no	no	21.02	0.51	3.5	5	133	189	98	64	65507.745	0	1ÔÂ2ÈÕ	<50	40-60	normal	<30	normal	<25	n	n	n	n	no	9358.249286	0	0
12547	2007-2008	44171	1	69	1	0	less than once a month	Female	27	No	1ÔÂ2ÈÕ	No	Non-Hispanic White	1.94	College or above	no	no	yes	26.89	0.72	3.4	7	59	142	37	93	0	0	1ÔÂ2ÈÕ	<50	<40	overweight	<30	overweight	>=25	n	n	low	n	no	0	1	0
12553	2007-2008	44177	1	68	1	0	less than once a month	Female	26	No	0	No	Non-Hispanic Black	2.64	College or above	no	no	no	27.05	0.82	3	9	35	121	69	45	0	0	2ÔÂ5ÈÕ	<50	<40	overweight	<30	overweight	>=25	n	n	n	n	no	0	0	0
12566	2007-2008	44190	1	73	0	1	NA	Female	71	Yes	>=3	NA	Non-Hispanic Black	2.92	less than high school	DM	yes	yes	21.89	0.96	6.4	15	92	181	74	89	25763.909	0	2ÔÂ5ÈÕ	>=50	>60	normal	<30	normal	<25	n	n	n	n	Diabetes	3680.558429	1	0
12572	2007-2008	44197	1	59	0	0	NA	Female	23	No	0	No	Non-Hispanic Black	0.47	high school or equivalent	no	no	no	46.67	0.72	4.8	10	47	184	59	116	0	0	<=1	<50	<40	Obese	>=30	Obese	>=25	n	n	n	n	no	0	2	2
12588	2007-2008	44213	1	70	1	0	less than once a month	Female	50	Yes	>=3	NA	Non-Hispanic White	5	College or above	no	no	yes	22.59	0.72	4.5	9	112	212	58	132	172813.384	0	2ÔÂ5ÈÕ	>=50	40-60	normal	<30	normal	<25	n	high	n	high	no	24687.62629	1	0
12603	2007-2008	44229	2	63	0	0	NA	Female	72	No	>=3	NA	Non-Hispanic White	2.41	high school or equivalent	DM	yes	no	25.04	0.62	5.6	12	84	187	71	99	67175.123	0	2ÔÂ5ÈÕ	>=50	>60	overweight	<30	overweight	>=25	n	n	n	n	Diabetes	9596.446143	0	0
12611	2007-2008	44237	1	68	0	0	NA	Female	29	No	1ÔÂ2ÈÕ	No	Non-Hispanic Black	3.49	high school or equivalent	no	yes	no	29.03	0.92	3.4	10	54	190	74	105	70286.095	0	2ÔÂ5ÈÕ	<50	<40	overweight	<30	overweight	>=25	n	n	n	n	no	10040.87071	0	0
12618	2007-2008	44245	2	63	0	0	NA	Female	40	No	1ÔÂ2ÈÕ	No	Non-Hispanic White	3.64	College or above	no	no	yes	23.25	1.02	4.9	12	65	243	63	167	203643.513	0	2ÔÂ5ÈÕ	<50	40-60	normal	<30	normal	<25	n	high	n	high	no	29091.93043	1	0
12620	2007-2008	44247	1	63	1	0	less than once a month	Female	37	No	0	No	Non-Hispanic White	3.78	College or above	no	no	no	26.07	0.72	3.2	13	64	169	61	95	192896.016	0	2ÔÂ5ÈÕ	<50	<40	overweight	<30	overweight	>=25	n	n	n	n	no	27556.57371	0	0
12623	2007-2008	44250	2	74	1	1	a few times a month	Female	33	Yes	0	No	Mexican American	3.13	College or above	IGT	no	yes	30.19	0.52	4.4	11	84	245	51	177	50592.316	1	2ÔÂ5ÈÕ	<50	<40	Obese	>=30	Obese	>=25	n	high	n	high	no	7227.473714	3	2
12642	2007-2008	44269	1	61	0	0	NA	Female	40	No	>=3	No	Non-Hispanic White	0.58	less than high school	no	no	yes	23.4	0.72	3.8	11	104	211	41	149	61235.064	0	<=1	<50	40-60	normal	<30	normal	<25	n	high	low	high	no	8747.866286	1	0
12663	2007-2008	44291	2	60	1	1	less than once a month	Female	39	Yes	>=3	NA	Non-Hispanic White	0.75	College or above	DM	no	yes	23.02	0.57	4.7	5	177	308	35	238	81263.045	1	<=1	<50	<40	normal	<30	normal	<25	high	high	low	high	Diabetes	11609.00643	1	1
12668	2007-2008	44296	2	63	1	1	less than once a month	Female	73	Yes	>=3	NA	Non-Hispanic White	2.14	high school or equivalent	DM	yes	yes	33.43	0.97	6.9	18	84	171	70	84	106540.371	1	2ÔÂ5ÈÕ	>=50	>60	Obese	>=30	Obese	>=25	n	n	n	n	Diabetes	15220.053	3	2
12679	2007-2008	44307	1	61	0	0	NA	Female	57	No	0	NA	Other Hispanic	1.71	high school or equivalent	DM	yes	yes	29.96	0.99	8	22	61	126	45	69	28819.051	0	1ÔÂ2ÈÕ	>=50	40-60	overweight	<30	overweight	>=25	n	n	low	n	Diabetes	4117.007286	1	0
12696	2007-2008	44324	1	72	0	1	NA	Female	80	Yes	1ÔÂ2ÈÕ	NA	Other Hispanic	2.45	high school or equivalent	no	yes	yes	24.07	NA	NA	NA	68	167	74	79	21789.046	0	2ÔÂ5ÈÕ	>=50	>60	normal	<30	normal	<25	n	n	n	n	no	3112.720857	1	0
12710	2007-2008	44338	1	73	1	0	less than once a month	Female	32	No	>=3	No	Non-Hispanic Black	0.87	College or above	no	no	no	24.26	0.72	4.5	13	62	164	64	88	46939.983	0	<=1	<50	<40	normal	<30	normal	<25	n	n	n	n	no	6705.711857	0	0
12717	2007-2008	44345	1	60	1	1	a few times a month	Female	74	Yes	>=3	NA	Non-Hispanic White	3.65	high school or equivalent	no	yes	yes	20.08	0.72	5.1	15	86	232	73	142	114237.306	1	2ÔÂ5ÈÕ	>=50	>60	normal	<30	normal	<25	n	high	n	high	no	16319.61514	1	0
12729	2007-2008	44358	1	66	0	0	NA	Female	25	No	1ÔÂ2ÈÕ	No	Mexican American	2.21	College or above	IGT	no	yes	22.12	0.52	3.8	10	85	219	65	137	64301.917	0	2ÔÂ5ÈÕ	<50	<40	normal	<30	normal	<25	n	high	n	high	no	9185.988143	1	0
12740	2007-2008	44369	1	63	0	0	NA	Female	56	No	1ÔÂ2ÈÕ	NA	Non-Hispanic White	5	College or above	DM	yes	yes	33.49	0.82	5.9	18	166	172	53	86	195968.111	0	2ÔÂ5ÈÕ	>=50	40-60	Obese	>=30	Obese	>=25	high	n	n	n	Diabetes	27995.44443	3	3
12753	2007-2008	44382	2	70	0	0	NA	Female	39	No	0	No	Non-Hispanic Black	5	College or above	no	yes	yes	40.11	0.81	5.5	7	84	217	48	152	140816.846	0	2ÔÂ5ÈÕ	<50	<40	Obese	>=30	Obese	>=25	n	high	low	high	no	20116.69229	3	2
12758	2007-2008	44387	1	62	1	0	a few times a month	Female	43	No	>=3	No	Non-Hispanic White	2.54	College or above	no	no	no	23.84	0.62	4.5	9	61	169	69	88	52989.164	0	2ÔÂ5ÈÕ	<50	40-60	normal	<30	normal	<25	n	n	n	n	no	7569.880571	0	0
12774	2007-2008	44405	1	66	0	0	NA	Female	64	No	>=3	NA	Mexican American	2.62	less than high school	no	yes	yes	32.04	0.42	4.6	17	93	215	69	127	18686.635	0	2ÔÂ5ÈÕ	>=50	>60	Obese	>=30	Obese	>=25	n	high	n	n	no	2669.519286	3	2
12779	2007-2008	44410	2	68	0	1	NA	Female	65	Yes	1ÔÂ2ÈÕ	NA	Non-Hispanic Black	2.56	less than high school	DM	yes	yes	21.44	0.75	5.4	9	190	191	51	102	0	0	2ÔÂ5ÈÕ	>=50	>60	normal	<30	normal	<25	high	n	n	n	Diabetes	0	1	1
12784	2007-2008	44415	1	59	0	0	NA	Female	48	No	>=3	NA	Non-Hispanic White	5	College or above	no	no	yes	20.74	0.72	3.4	11	39	217	72	137	178780.709	0	2ÔÂ5ÈÕ	<50	40-60	normal	<30	normal	<25	n	high	n	high	no	25540.10129	1	0
12793	2007-2008	44424	2	67	1	1	less than once a month	Female	62	No	>=3	NA	Non-Hispanic Black	2.69	high school or equivalent	IGT	yes	yes	37.38	0.86	4	11	87	231	99	115	35630.75	1	2ÔÂ5ÈÕ	>=50	>60	Obese	>=30	Obese	>=25	n	high	n	n	no	5090.107143	3	2
12832	2007-2008	44465	2	65	1	1	a few times a month	Female	63	No	>=3	NA	Other Hispanic	2.31	College or above	no	yes	yes	38.45	0.57	4.7	16	161	182	42	108	18310.322	1	2ÔÂ5ÈÕ	>=50	>60	Obese	>=30	Obese	>=25	high	n	low	n	no	2615.760286	3	3
12841	2007-2008	44474	1	72	0	0	NA	Female	73	No	0	NA	Other Hispanic	0.88	College or above	DM	yes	yes	26.46	0.72	5.5	21	161	205	56	117	28015.99	0	<=1	>=50	>60	overweight	<30	overweight	>=25	high	high	n	n	Diabetes	4002.284286	1	1
12848	2007-2008	44481	1	73	1	0	less than once a month	Female	51	No	1ÔÂ2ÈÕ	NA	Other Hispanic	1.96	less than high school	no	no	yes	25.61	0.55	3.7	12	233	259	60	152	24224.264	0	1ÔÂ2ÈÕ	>=50	40-60	overweight	<30	overweight	>=25	high	high	n	high	no	3460.609143	1	1
12880	2007-2008	44514	1	70	1	1	less than once a month	Female	58	No	1ÔÂ2ÈÕ	NA	Non-Hispanic White	5	College or above	IFG	no	yes	24.44	0.72	2.9	11	81	232	69	147	181945.439	1	2ÔÂ5ÈÕ	>=50	40-60	normal	<30	normal	<25	n	high	n	high	no	25992.20557	1	0
12912	2007-2008	44550	2	63	0	0	NA	Female	66	No	>=3	NA	Other Hispanic	1.14	College or above	no	no	yes	29.71	0.72	4.7	10	96	214	80	115	16716.175	0	1ÔÂ2ÈÕ	>=50	>60	overweight	<30	overweight	>=25	n	high	n	n	no	2388.025	1	0
12921	2007-2008	44559	1	73	0	0	NA	Female	45	No	1ÔÂ2ÈÕ	NA	Other Hispanic	1.21	less than high school	no	no	no	30.56	0.42	4.6	10	134	187	53	107	38954.763	0	1ÔÂ2ÈÕ	<50	40-60	Obese	>=30	Obese	>=25	n	n	n	n	no	5564.966143	2	2
12930	2007-2008	44568	1	61	1	0	less than once a month	Female	35	No	1ÔÂ2ÈÕ	No	Non-Hispanic White	0.77	College or above	DM	no	yes	39.74	0.92	6.3	17	136	182	33	122	95115.466	0	<=1	<50	<40	Obese	>=30	Obese	>=25	n	n	low	n	Diabetes	13587.92371	3	2
12938	2007-2008	44576	1	71	0	0	NA	Female	45	No	>=3	NA	Mexican American	2.27	less than high school	no	no	yes	31.66	0.62	6.7	11	170	263	62	167	54267.995	0	2ÔÂ5ÈÕ	<50	40-60	Obese	>=30	Obese	>=25	high	high	n	high	no	7752.570714	3	3
12943	2007-2008	44582	1	67	0	1	NA	Female	80	No	1ÔÂ2ÈÕ	NA	Non-Hispanic White	1.24	high school or equivalent	DM	yes	no	22.53	0.92	6.7	19	96	141	50	72	66422.39	0	1ÔÂ2ÈÕ	>=50	>60	normal	<30	normal	<25	n	n	n	n	Diabetes	9488.912857	0	0
12945	2007-2008	44586	1	65	0	0	NA	Female	30	No	1ÔÂ2ÈÕ	No	Mexican American	0.73	less than high school	no	yes	no	28.19	0.52	4.7	17	105	189	51	117	40041.287	0	<=1	<50	<40	overweight	<30	overweight	>=25	n	n	n	n	no	5720.183857	0	0
12961	2007-2008	44603	1	59	1	1	less than once a month	Female	52	No	>=3	NA	Non-Hispanic Black	0.46	less than high school	DM	yes	yes	30.93	0.93	4.6	5	182	169	31	102	63024.097	1	<=1	>=50	40-60	Obese	>=30	Obese	>=25	high	n	low	n	Diabetes	9003.442429	3	3
12966	2007-2008	44608	2	65	0	0	NA	Female	20	No	1ÔÂ2ÈÕ	No	Mexican American	3.4	high school or equivalent	no	no	yes	18.64	0.63	4.4	8	148	147	42	75	69946.945	0	2ÔÂ5ÈÕ	<50	<40	normal	<30	normal	<25	n	n	low	n	no	9992.420714	1	0
12972	2007-2008	44614	1	67	0	0	NA	Female	62	No	1ÔÂ2ÈÕ	NA	Non-Hispanic Black	0.88	less than high school	no	yes	yes	26.01	0.92	6.6	15	51	255	114	131	0	0	<=1	>=50	>60	overweight	<30	overweight	>=25	n	high	n	high	no	0	1	0
12975	2007-2008	44617	2	65	1	0	a few times a week, or	Female	53	Yes	0	NA	Non-Hispanic Black	5	College or above	no	yes	no	33.6	0.91	9	13	130	188	59	103	89761.497	0	2ÔÂ5ÈÕ	>=50	40-60	Obese	>=30	Obese	>=25	n	n	n	n	no	12823.071	2	2
13016	2007-2008	44661	2	71	1	0	less than once a month	Female	60	Yes	1ÔÂ2ÈÕ	NA	Non-Hispanic White	0.33	College or above	no	no	yes	34.2	0.77	4.1	16	274	251	73	123	81792.016	0	<=1	>=50	>60	Obese	>=30	Obese	>=25	high	high	n	n	no	11684.57371	3	3
13028	2007-2008	44673	1	59	1	0	less than once a month	Female	64	Yes	1ÔÂ2ÈÕ	NA	Non-Hispanic White	2.41	high school or equivalent	IFG	yes	yes	31.44	0.82	7.3	20	86	187	47	123	141752.074	0	2ÔÂ5ÈÕ	>=50	>60	Obese	>=30	Obese	>=25	n	n	low	n	no	20250.29629	3	2
13034	2007-2008	44679	2	60	1	0	less than once a month	Female	80	Yes	1ÔÂ2ÈÕ	NA	Non-Hispanic White	1.92	high school or equivalent	no	yes	yes	25.84	1.41	7.9	26	130	192	38	128	109172.851	0	1ÔÂ2ÈÕ	>=50	>60	overweight	<30	overweight	>=25	n	n	low	n	no	15596.12157	1	0
13049	2007-2008	44695	1	63	0	0	NA	Female	41	No	1ÔÂ2ÈÕ	No	Non-Hispanic Black	4.84	College or above	no	yes	yes	41.76	0.82	5.9	12	84	219	72	130	62789.59	0	2ÔÂ5ÈÕ	<50	40-60	Obese	>=30	Obese	>=25	n	high	n	high	no	8969.941429	3	2
13064	2007-2008	44711	2	68	0	0	NA	Female	44	No	>=3	NA	Other Hispanic	1.65	less than high school	no	no	yes	38.22	0.57	5.5	14	162	238	55	151	39954.112	0	1ÔÂ2ÈÕ	<50	40-60	Obese	>=30	Obese	>=25	high	high	n	high	no	5707.730286	3	3
13108	2007-2008	44758	1	62	1	0	less than once a month	Female	59	No	>=3	NA	Other Hispanic	4.25	less than high school	DM	yes	yes	29.5	0.52	4.2	11	80	180	77	87	22948.813	0	2ÔÂ5ÈÕ	>=50	NA	overweight	<30	overweight	>=25	n	n	n	n	Diabetes	3278.401857	1	0
13128	2007-2008	44778	1	73	0	0	NA	Female	53	No	1ÔÂ2ÈÕ	NA	Non-Hispanic White	0.73	high school or equivalent	no	no	no	29.25	0.52	4.2	11	67	189	79	97	74622.338	0	<=1	>=50	40-60	overweight	<30	overweight	>=25	n	n	n	n	no	10660.334	0	0
13139	2007-2008	44789	1	61	1	1	less than once a month	Female	36	No	>=3	No	Non-Hispanic White	3.11	College or above	no	no	yes	27.93	0.82	4.4	14	44	134	49	76	201823.075	1	2ÔÂ5ÈÕ	<50	<40	overweight	<30	overweight	>=25	n	n	low	n	no	28831.86786	1	0
13140	2007-2008	44790	1	61	0	0	NA	Female	50	No	1ÔÂ2ÈÕ	NA	Non-Hispanic White	5	College or above	no	no	yes	23.95	0.82	4.8	10	74	220	55	150	223983.284	0	2ÔÂ5ÈÕ	>=50	40-60	normal	<30	normal	<25	n	high	n	high	no	31997.612	1	0
13142	2007-2008	44792	1	61	1	1	less than once a month	Female	53	Yes	>=3	NA	Non-Hispanic White	1.03	high school or equivalent	no	no	yes	18.43	0.92	4.3	8	77	201	50	136	62778.686	1	1ÔÂ2ÈÕ	>=50	40-60	underweight	<30	normal	<25	n	high	n	high	no	8968.383714	1	0
13143	2007-2008	44793	2	60	0	0	NA	Female	51	No	>=3	NA	other	5	high school or equivalent	no	no	yes	28.55	0.52	3.9	8	155	189	54	104	188360.71	0	2ÔÂ5ÈÕ	>=50	40-60	overweight	<30	overweight	>=25	high	n	n	n	no	26908.67286	1	1
13152	2007-2008	44802	1	60	0	0	NA	Female	31	No	1ÔÂ2ÈÕ	No	Non-Hispanic White	1.07	College or above	no	no	no	22.73	0.82	3.3	12	75	170	55	100	66251.463	0	1ÔÂ2ÈÕ	<50	<40	normal	<30	normal	<25	n	n	n	n	no	9464.494714	0	0
13153	2007-2008	44804	2	63	0	1	NA	Female	80	No	>=3	NA	Non-Hispanic White	2.31	high school or equivalent	IFG	yes	yes	21.88	1.21	6.8	23	139	101	34	39	84870.805	0	2ÔÂ5ÈÕ	>=50	>60	normal	<30	normal	<25	n	n	low	n	no	12124.40071	1	0
13160	2007-2008	44811	2	60	1	1	every day and/or night?	Female	67	Yes	>=3	NA	Non-Hispanic White	2.16	less than high school	DM	yes	yes	37.92	0.85	7	15	204	215	44	130	136373.154	1	2ÔÂ5ÈÕ	>=50	>60	Obese	>=30	Obese	>=25	high	high	low	high	Diabetes	19481.87914	3	3
13172	2007-2008	44824	2	72	1	0	less than once a month	Female	26	No	>=3	No	Other Hispanic	0.66	less than high school	no	no	yes	37.97	0.8	4.3	10	91	142	38	86	44025.393	0	<=1	<50	<40	Obese	>=30	Obese	>=25	n	n	low	n	no	6289.341857	3	2
13173	2007-2008	44825	2	63	1	0	less than once a month	Female	50	No	1ÔÂ2ÈÕ	NA	Non-Hispanic White	2.95	high school or equivalent	no	no	yes	20.07	0.75	3.8	10	75	178	47	116	227600.523	0	2ÔÂ5ÈÕ	>=50	40-60	normal	<30	normal	<25	n	n	low	n	no	32514.36043	1	0
13185	2007-2008	44838	1	61	0	1	NA	Female	71	No	>=3	NA	Non-Hispanic White	1.17	high school or equivalent	no	yes	yes	22.97	0.72	3.6	18	151	253	43	180	43421.638	0	1ÔÂ2ÈÕ	>=50	>60	normal	<30	normal	<25	high	high	low	high	no	6203.091143	1	1
13186	2007-2008	44839	2	69	0	0	NA	Female	75	No	>=3	NA	other	1.11	less than high school	DM	yes	yes	30.42	1.91	8.8	47	102	113	43	50	36975.073	0	1ÔÂ2ÈÕ	>=50	>60	Obese	>=30	Obese	>=25	n	n	low	n	Diabetes	5282.153286	3	2
13215	2007-2008	44869	2	59	0	0	NA	Female	45	No	>=3	NA	Non-Hispanic White	0.25	high school or equivalent	no	yes	yes	29.53	0.76	5.4	10	192	269	53	178	160126.686	0	<=1	<50	40-60	overweight	<30	overweight	>=25	high	high	n	high	no	22875.24086	1	1
13222	2007-2008	44876	1	65	1	1	less than once a month	Female	55	No	>=3	NA	Mexican American	0.8	less than high school	DM	yes	yes	25.35	0.42	3.2	8	194	281	37	205	23981.686	1	<=1	>=50	40-60	overweight	<30	overweight	>=25	high	high	low	high	Diabetes	3425.955143	1	1
13236	2007-2008	44891	2	71	1	1	a few times a month	Female	50	No	0	NA	Non-Hispanic White	5	College or above	no	no	no	35.62	0.62	4.8	12	81	160	58	86	65885.961	1	2ÔÂ5ÈÕ	>=50	40-60	Obese	>=30	Obese	>=25	n	n	n	n	no	9412.280143	2	2
13238	2007-2008	44893	1	61	1	0	a few times a week, or	Female	44	No	>=3	No	Non-Hispanic White	0.27	College or above	IGT	yes	yes	33.11	0.62	4.3	8	299	196	47	89	65762.309	0	<=1	<50	40-60	Obese	>=30	Obese	>=25	high	n	low	n	no	9394.615571	3	3
13254	2007-2008	44909	1	60	0	0	NA	Female	22	No	1ÔÂ2ÈÕ	No	Non-Hispanic White	1.16	high school or equivalent	no	no	no	33.28	0.62	5.8	18	74	164	52	97	114175.449	0	1ÔÂ2ÈÕ	<50	<40	Obese	>=30	Obese	>=25	n	n	n	n	no	16310.77843	2	2
13314	2007-2008	44971	2	62	0	1	NA	Female	74	No	1ÔÂ2ÈÕ	NA	Non-Hispanic Black	0.95	less than high school	no	yes	yes	28.67	0.62	4.3	16	63	222	70	139	31184.538	0	<=1	>=50	>60	overweight	<30	overweight	>=25	n	high	n	high	no	4454.934	1	0
13316	2007-2008	44973	1	70	1	0	a few times a month	Female	47	No	>=3	NA	Mexican American	0.15	less than high school	IGT	no	yes	28.35	0.42	3	9	67	218	63	142	36834.987	0	<=1	<50	40-60	overweight	<30	overweight	>=25	n	high	n	high	no	5262.141	1	0
13325	2007-2008	44984	1	66	0	0	NA	Female	80	Yes	1ÔÂ2ÈÕ	NA	Other Hispanic	0.59	high school or equivalent	DM	yes	yes	17.8	0.72	3.2	22	271	174	43	77	26402.455	0	<=1	>=50	>60	underweight	<30	normal	<25	high	n	low	n	Diabetes	3771.779286	1	1
13337	2007-2008	44996	2	61	1	0	a few times a week, or	Female	41	No	1ÔÂ2ÈÕ	No	Other Hispanic	1.45	high school or equivalent	no	no	yes	31.28	0.52	4.8	9	168	232	80	118	60721.784	0	1ÔÂ2ÈÕ	<50	40-60	Obese	>=30	Obese	>=25	high	high	n	n	no	8674.540571	3	3
13350	2007-2008	45009	1	67	1	1	a few times a month	Female	60	Yes	>=3	NA	Non-Hispanic White	0.9	less than high school	DM	yes	yes	30.39	0.92	9	15	282	192	29	107	0	1	<=1	>=50	>60	Obese	>=30	Obese	>=25	high	n	low	n	Diabetes	0	3	3
13353	2007-2008	45012	1	60	1	0	a few times a month	Female	44	No	>=3	No	Non-Hispanic White	0.81	College or above	no	yes	no	30.05	0.92	5.7	10	72	161	51	96	120941.625	0	<=1	<50	40-60	Obese	>=30	Obese	>=25	n	n	n	n	no	17277.375	2	2
13364	2007-2008	45023	1	61	1	0	a few times a week, or	Female	52	No	1ÔÂ2ÈÕ	NA	Non-Hispanic White	5	high school or equivalent	DM	no	yes	35.89	0.82	6.1	10	130	240	55	159	211012.553	0	2ÔÂ5ÈÕ	>=50	40-60	Obese	>=30	Obese	>=25	n	high	n	high	Diabetes	30144.65043	3	2
13370	2007-2008	45029	2	66	0	1	NA	Female	68	Yes	>=3	NA	Mexican American	1.65	less than high school	IFG	no	yes	31.87	0.74	4.1	14	149	255	79	146	16481.675	0	1ÔÂ2ÈÕ	>=50	>60	Obese	>=30	Obese	>=25	n	high	n	high	no	2354.525	3	2
13372	2007-2008	45031	2	65	1	1	less than once a month	Female	50	No	1ÔÂ2ÈÕ	NA	Mexican American	3.82	College or above	no	no	yes	30.41	0.62	4.6	10	149	248	78	140	40571.078	1	2ÔÂ5ÈÕ	>=50	40-60	Obese	>=30	Obese	>=25	n	high	n	high	no	5795.868286	3	2
13375	2007-2008	45034	2	60	1	1	less than once a month	Female	47	Yes	1ÔÂ2ÈÕ	NA	Non-Hispanic White	5	less than high school	no	no	yes	27.73	0.89	5.1	18	238	249	61	140	181503.58	1	2ÔÂ5ÈÕ	<50	40-60	overweight	<30	overweight	>=25	high	high	n	high	no	25929.08286	1	1
13376	2007-2008	45035	2	68	1	1	less than once a month	Female	45	No	0	NA	Non-Hispanic Black	2.14	College or above	DM	yes	no	29.62	0.76	4.1	9	58	171	52	107	65645.632	1	2ÔÂ5ÈÕ	<50	40-60	overweight	<30	overweight	>=25	n	n	n	n	Diabetes	9377.947429	0	0
13377	2007-2008	45036	2	69	1	0	less than once a month	Female	42	No	1ÔÂ2ÈÕ	No	Non-Hispanic White	4.55	College or above	no	no	no	23.02	0.8	4.4	14	67	155	51	91	163970.001	0	2ÔÂ5ÈÕ	<50	40-60	normal	<30	normal	<25	n	n	n	n	no	23424.28586	0	0
13385	2007-2008	45044	1	61	1	0	a few times a month	Female	42	No	0	No	Non-Hispanic White	2.33	less than high school	no	no	no	31.4	0.62	5.4	12	90	183	54	111	192032.337	0	2ÔÂ5ÈÕ	<50	40-60	Obese	>=30	Obese	>=25	n	n	n	n	no	27433.191	2	2
13386	2007-2008	45045	1	71	0	0	NA	Female	45	No	1ÔÂ2ÈÕ	NA	Other Hispanic	3.24	high school or equivalent	IGT	no	yes	32.59	0.52	4.4	9	82	201	64	121	52926.482	0	2ÔÂ5ÈÕ	<50	40-60	Obese	>=30	Obese	>=25	n	high	n	n	no	7560.926	3	2
13393	2007-2008	45052	2	65	1	0	less than once a month	Female	40	No	1ÔÂ2ÈÕ	No	Non-Hispanic White	1.93	College or above	no	no	yes	26.38	0.82	4.7	10	76	213	68	130	305888.62	0	1ÔÂ2ÈÕ	<50	40-60	overweight	<30	overweight	>=25	n	high	n	high	no	43698.37429	1	0
13397	2007-2008	45056	2	63	0	1	NA	Female	60	No	1ÔÂ2ÈÕ	NA	Non-Hispanic White	1.44	less than high school	no	no	yes	42.67	0.51	3.6	9	106	239	85	133	136178.617	0	1ÔÂ2ÈÕ	>=50	>60	Obese	>=30	Obese	>=25	n	high	n	high	no	19454.08814	3	2
13414	2007-2008	45074	1	63	0	0	NA	Female	23	No	1ÔÂ2ÈÕ	No	Non-Hispanic White	4.08	College or above	no	no	no	23.23	0.72	4.3	13	102	166	59	87	264381.576	0	2ÔÂ5ÈÕ	<50	<40	normal	<30	normal	<25	n	n	n	n	no	37768.79657	0	0
13427	2007-2008	45087	1	65	0	1	NA	Female	63	No	>=3	NA	other	1.18	College or above	no	no	yes	34.83	0.62	6.3	19	122	246	77	145	0	0	1ÔÂ2ÈÕ	>=50	>60	Obese	>=30	Obese	>=25	n	high	n	high	no	0	3	2
13439	2007-2008	45099	1	59	0	0	NA	Female	70	Yes	>=3	NA	Non-Hispanic Black	1.76	high school or equivalent	no	yes	yes	35.52	0.72	5.5	10	198	275	51	184	32946.311	0	1ÔÂ2ÈÕ	>=50	>60	Obese	>=30	Obese	>=25	high	high	n	high	no	4706.615857	3	3
13440	2007-2008	45100	1	72	0	0	NA	Female	31	No	1ÔÂ2ÈÕ	No	Other Hispanic	1.09	high school or equivalent	no	no	no	19.44	0.72	3.8	11	97	189	70	100	55931.777	0	1ÔÂ2ÈÕ	<50	<40	normal	<30	normal	<25	n	n	n	n	no	7990.253857	0	0
13453	2007-2008	45113	2	63	1	0	less than once a month	Female	78	No	>=3	NA	Non-Hispanic White	2.29	College or above	IGT	no	yes	31.52	0.78	4.1	13	130	200	63	111	77366.852	0	2ÔÂ5ÈÕ	>=50	>60	Obese	>=30	Obese	>=25	n	high	n	n	no	11052.40743	3	2
13456	2007-2008	45116	1	70	0	0	NA	Female	43	No	0	No	Mexican American	3.63	College or above	no	no	no	23.05	0.62	4	7	120	191	60	107	34889.936	0	2ÔÂ5ÈÕ	<50	40-60	normal	<30	normal	<25	n	n	n	n	no	4984.276571	0	0
13465	2007-2008	45125	2	65	0	0	NA	Female	26	No	0	No	Mexican American	0.31	College or above	no	yes	yes	25.23	0.53	3.7	6	198	201	41	120	52732.848	0	<=1	<50	<40	overweight	<30	overweight	>=25	high	high	low	n	no	7533.264	1	1
13477	2007-2008	45137	2	73	0	0	NA	Female	51	No	0	NA	Non-Hispanic Black	3.39	less than high school	DM	yes	yes	33.72	0.62	4.7	10	177	306	59	212	49766.197	0	2ÔÂ5ÈÕ	>=50	40-60	Obese	>=30	Obese	>=25	high	high	n	high	Diabetes	7109.456714	3	3
13482	2007-2008	45142	2	66	1	1	a few times a month	Female	61	Yes	>=3	NA	Non-Hispanic White	0.81	less than high school	no	yes	yes	20.7	0.83	5.8	12	120	236	95	117	0	1	<=1	>=50	>60	normal	<30	normal	<25	n	high	n	n	no	0	1	0
13484	2007-2008	45144	1	73	0	0	NA	Female	46	No	>=3	NA	Other Hispanic	0.73	College or above	no	yes	yes	40.44	0.92	7.5	17	209	162	51	69	38954.763	0	<=1	<50	40-60	Obese	>=30	Obese	>=25	high	n	n	n	no	5564.966143	3	3
13491	2007-2008	45152	2	70	1	1	every day and/or night?	Female	64	No	>=3	NA	Other Hispanic	1.69	less than high school	DM	yes	yes	27.15	0.64	6	11	227	237	46	146	14383.238	1	1ÔÂ2ÈÕ	>=50	>60	overweight	<30	overweight	>=25	high	high	low	high	Diabetes	2054.748286	1	1
13502	2007-2008	45163	2	66	0	0	NA	Female	25	No	>=3	No	Mexican American	0.81	less than high school	no	no	no	37.11	0.57	3.6	11	72	159	53	92	45450.171	0	<=1	<50	<40	Obese	>=30	Obese	>=25	n	n	n	n	no	6492.881571	2	2
13513	2007-2008	45174	2	59	0	0	NA	Female	74	Yes	>=3	NA	Non-Hispanic White	1.75	high school or equivalent	no	no	yes	18.81	1.02	4.2	11	172	241	54	153	0	0	1ÔÂ2ÈÕ	>=50	>60	normal	<30	normal	<25	high	high	n	high	no	0	1	1
13529	2007-2008	45190	2	72	0	0	NA	Female	60	Yes	1ÔÂ2ÈÕ	NA	Non-Hispanic Black	3.85	College or above	DM	yes	yes	36.98	1.06	6.1	16	220	237	44	149	29895.534	0	2ÔÂ5ÈÕ	>=50	>60	Obese	>=30	Obese	>=25	high	high	low	high	Diabetes	4270.790571	3	3
13555	2007-2008	45217	1	69	0	0	NA	Female	34	No	1ÔÂ2ÈÕ	No	Non-Hispanic White	0.5	College or above	no	no	no	26.33	0.72	3.2	8	71	169	79	76	100701.066	0	<=1	<50	<40	overweight	<30	overweight	>=25	n	n	n	n	no	14385.86657	0	0
13561	2007-2008	45223	1	68	0	0	NA	Female	61	Yes	1ÔÂ2ÈÕ	NA	Non-Hispanic Black	1.05	less than high school	DM	yes	yes	35.79	1.62	8	26	111	188	58	108	31040.363	0	1ÔÂ2ÈÕ	>=50	>60	Obese	>=30	Obese	>=25	n	n	n	n	Diabetes	4434.337571	3	2
13569	2007-2008	45231	1	64	0	0	NA	Female	32	No	1ÔÂ2ÈÕ	No	Non-Hispanic White	0.77	high school or equivalent	no	no	yes	24.82	0.81	4.3	12	77	133	42	76	109094.562	0	<=1	<50	<40	normal	<30	normal	<25	n	n	low	n	no	15584.93743	1	0
13571	2007-2008	45233	1	60	1	1	every day and/or night?	Female	51	No	>=3	NA	Non-Hispanic White	1.36	high school or equivalent	DM	no	yes	36.6	0.72	5.6	9	105	200	51	128	45046.984	1	1ÔÂ2ÈÕ	>=50	40-60	Obese	>=30	Obese	>=25	n	high	n	n	Diabetes	6435.283429	3	2
13572	2007-2008	45234	2	68	1	0	a few times a month	Female	51	No	>=3	NA	Non-Hispanic Black	1.63	College or above	no	no	yes	34.93	0.66	4.4	9	102	223	52	151	58816.245	0	1ÔÂ2ÈÕ	>=50	40-60	Obese	>=30	Obese	>=25	n	high	n	high	no	8402.320714	3	2
13605	2007-2008	45268	2	67	1	1	less than once a month	Female	42	No	0	NA	Mexican American	0.7	less than high school	DM	no	yes	35.05	0.62	5.8	13	101	189	61	108	35640.158	1	<=1	<50	40-60	Obese	>=30	Obese	>=25	n	n	n	n	Diabetes	5091.451143	3	2
13608	2007-2008	45271	2	65	0	0	NA	Female	47	No	1ÔÂ2ÈÕ	NA	Non-Hispanic Black	5	College or above	no	no	no	29.37	0.76	5.1	7	68	129	53	62	105812.098	0	2ÔÂ5ÈÕ	<50	40-60	overweight	<30	overweight	>=25	n	n	n	n	no	15116.014	0	0
13620	2007-2008	45283	2	70	1	1	less than once a month	Female	22	No	1ÔÂ2ÈÕ	No	Mexican American	0.63	high school or equivalent	no	no	no	22.37	0.62	2.9	9	111	143	63	58	56770.629	1	<=1	<50	<40	normal	<30	normal	<25	n	n	n	n	no	8110.089857	0	0
13623	2007-2008	45286	1	67	1	1	less than once a month	Female	58	No	1ÔÂ2ÈÕ	NA	Non-Hispanic White	5	College or above	no	no	yes	22.35	0.82	4.5	12	54	215	68	136	191538.513	1	2ÔÂ5ÈÕ	>=50	40-60	normal	<30	normal	<25	n	high	n	high	no	27362.64471	1	0
13630	2007-2008	45293	1	66	0	1	NA	Female	76	No	0	NA	Mexican American	0.73	high school or equivalent	IGT	yes	yes	19.11	0.62	4.6	17	113	165	39	103	24999.466	0	<=1	>=50	>60	normal	<30	normal	<25	n	n	low	n	no	3571.352286	1	0
13635	2007-2008	45298	1	61	1	1	a few times a week, or	Female	67	No	0	NA	Non-Hispanic White	1.97	less than high school	no	yes	yes	32.24	0.72	6.3	12	110	216	62	132	115295.675	1	1ÔÂ2ÈÕ	>=50	>60	Obese	>=30	Obese	>=25	n	high	n	high	no	16470.81071	3	2
13640	2007-2008	45303	1	61	1	0	a few times a week, or	Female	45	No	1ÔÂ2ÈÕ	NA	Non-Hispanic White	0.97	high school or equivalent	no	no	yes	18.24	0.62	4.1	7	55	150	48	91	64466.635	0	<=1	<50	40-60	underweight	<30	normal	<25	n	n	low	n	no	9209.519286	1	0
13650	2007-2008	45313	1	66	1	0	a few times a month	Female	51	No	>=3	NA	Mexican American	5	less than high school	DM	no	yes	40.25	0.52	4.9	3	158	178	41	105	37631.389	0	2ÔÂ5ÈÕ	>=50	40-60	Obese	>=30	Obese	>=25	high	n	low	n	Diabetes	5375.912714	3	3
13651	2007-2008	45314	2	66	1	0	a few times a month	Female	80	No	>=3	NA	Non-Hispanic White	1.65	College or above	DM	no	no	31.84	1.02	6.3	9	77	152	64	73	89789.053	0	1ÔÂ2ÈÕ	>=50	>60	Obese	>=30	Obese	>=25	n	n	n	n	Diabetes	12827.00757	2	2
13653	2007-2008	45316	2	67	0	1	NA	Female	38	No	0	No	Non-Hispanic White	5	College or above	no	no	no	23.66	0.86	3.6	14	62	160	50	98	246658.702	0	2ÔÂ5ÈÕ	<50	<40	normal	<30	normal	<25	n	n	n	n	no	35236.95743	0	0
13654	2007-2008	45317	1	70	1	0	less than once a month	Female	43	No	1ÔÂ2ÈÕ	No	Mexican American	1.07	high school or equivalent	no	no	yes	21.64	0.62	3.6	6	86	217	67	133	37381.302	0	1ÔÂ2ÈÕ	<50	40-60	normal	<30	normal	<25	n	high	n	high	no	5340.186	1	0
13663	2007-2008	45326	1	61	0	0	NA	Female	78	No	>=3	NA	Non-Hispanic White	0.93	high school or equivalent	IFG	yes	yes	23	0.59	3.7	8	67	158	76	69	57330.595	0	<=1	>=50	>60	normal	<30	normal	<25	n	n	n	n	no	8190.085	1	0
13667	2007-2008	45330	1	63	1	0	less than once a month	Female	31	No	1ÔÂ2ÈÕ	No	Non-Hispanic Black	2.49	high school or equivalent	no	no	yes	31.38	0.72	4.7	10	183	148	45	66	0	0	2ÔÂ5ÈÕ	<50	<40	Obese	>=30	Obese	>=25	high	n	low	n	no	0	3	3
13681	2007-2008	45344	2	60	1	1	less than once a month	Female	34	Yes	1ÔÂ2ÈÕ	NA	Non-Hispanic White	4.83	College or above	no	no	no	27.19	0.81	4.7	15	61	178	62	104	242002.421	1	2ÔÂ5ÈÕ	<50	<40	overweight	<30	overweight	>=25	n	n	n	n	no	34571.77443	0	0
13685	2007-2008	45348	1	63	0	0	NA	Female	67	Yes	1ÔÂ2ÈÕ	NA	Non-Hispanic White	5	College or above	IGT	no	yes	24.96	0.62	3.1	14	150	242	60	152	142199.221	0	2ÔÂ5ÈÕ	>=50	>60	normal	<30	normal	<25	high	high	n	high	no	20314.17443	1	1
13694	2007-2008	45357	1	68	0	0	NA	Female	22	No	0	No	Non-Hispanic Black	3.53	high school or equivalent	no	no	no	30.65	0.72	3.5	10	19	163	61	98	87767.04	0	2ÔÂ5ÈÕ	<50	<40	Obese	>=30	Obese	>=25	n	n	n	n	no	12538.14857	2	2
13702	2007-2008	45366	1	64	0	0	NA	Female	75	No	1ÔÂ2ÈÕ	NA	Non-Hispanic Black	1.76	less than high school	DM	yes	yes	38.73	0.82	6.1	17	64	169	56	100	29447.266	0	1ÔÂ2ÈÕ	>=50	>60	Obese	>=30	Obese	>=25	n	n	n	n	Diabetes	4206.752286	3	2
13711	2007-2008	45375	2	61	0	1	NA	Female	51	No	>=3	NA	Other Hispanic	2.88	College or above	no	yes	yes	23.74	0.59	5.2	7	118	228	45	159	43851.261	0	2ÔÂ5ÈÕ	>=50	40-60	normal	<30	normal	<25	n	high	low	high	no	6264.465857	1	0
13723	2007-2008	45387	2	63	1	0	less than once a month	Female	80	No	1ÔÂ2ÈÕ	NA	Non-Hispanic White	0.87	College or above	no	no	yes	22.68	0.92	3.9	16	116	254	78	153	61380.216	0	<=1	>=50	>60	normal	<30	normal	<25	n	high	n	high	no	8768.602286	1	0
13727	2007-2008	45391	1	59	0	0	NA	Female	78	Yes	1ÔÂ2ÈÕ	NA	Non-Hispanic Black	0.63	high school or equivalent	IGT	yes	yes	21.27	1.32	7.6	34	46	202	79	114	26834.81	0	<=1	>=50	>60	normal	<30	normal	<25	n	high	n	n	no	3833.544286	1	0
13742	2007-2008	45407	1	65	0	0	NA	Female	80	Yes	1ÔÂ2ÈÕ	NA	Non-Hispanic White	1.37	less than high school	DM	yes	yes	28.24	1.12	6.2	21	240	186	42	96	99911.867	0	1ÔÂ2ÈÕ	>=50	>60	overweight	<30	overweight	>=25	high	n	low	n	Diabetes	14273.12386	1	1
13751	2007-2008	45416	2	70	1	0	less than once a month	Female	39	No	0	No	Non-Hispanic White	1.42	high school or equivalent	no	no	yes	28.95	0.67	3.6	13	109	218	60	136	105154.021	0	1ÔÂ2ÈÕ	<50	<40	overweight	<30	overweight	>=25	n	high	n	high	no	15022.003	1	0
13752	2007-2008	45417	1	59	0	1	NA	Female	80	Yes	>=3	NA	Non-Hispanic Black	3.49	less than high school	no	yes	yes	19.54	0.72	5.9	15	73	120	50	55	37681.307	0	2ÔÂ5ÈÕ	>=50	>60	normal	<30	normal	<25	n	n	n	n	no	5383.043857	1	0
13756	2007-2008	45421	1	66	1	1	a few times a month	Female	69	Yes	1ÔÂ2ÈÕ	NA	Mexican American	0.88	high school or equivalent	IGT	yes	yes	26.19	0.62	3.5	10	104	223	65	137	17850.087	1	<=1	>=50	>60	overweight	<30	overweight	>=25	n	high	n	high	no	2550.012429	1	0
13768	2007-2008	45433	1	61	1	0	less than once a month	Female	49	No	0	NA	Non-Hispanic White	0.94	College or above	DM	yes	yes	42.85	2.42	7	72	165	155	55	67	70044.287	0	<=1	<50	40-60	Obese	>=30	Obese	>=25	high	n	n	n	Diabetes	10006.32671	3	3
13787	2007-2008	45452	2	61	1	0	less than once a month	Female	36	No	>=3	No	Other Hispanic	0.15	high school or equivalent	no	no	yes	22.96	0.31	5.9	9	65	114	47	54	60013.564	0	<=1	<50	<40	normal	<30	normal	<25	n	n	low	n	no	8573.366286	1	0
13807	2007-2008	45473	2	62	0	0	NA	Female	38	No	>=3	No	Other Hispanic	0.29	less than high school	no	no	no	25.46	0.65	4.3	12	53	141	64	66	40871.131	0	<=1	<50	<40	overweight	<30	overweight	>=25	n	n	n	n	no	5838.733	0	0
13821	2007-2008	45488	1	62	1	1	a few times a month	Female	80	Yes	>=3	NA	Other Hispanic	3.86	less than high school	no	yes	yes	25.85	1.12	7	20	221	295	81	170	0	1	2ÔÂ5ÈÕ	>=50	>60	overweight	<30	overweight	>=25	high	high	n	high	no	0	1	1
13829	2007-2008	45496	2	63	1	0	less than once a month	Female	67	Yes	>=3	NA	Non-Hispanic White	5	College or above	IFG	yes	yes	26.2	1.02	6	14	228	260	50	164	137648.608	0	2ÔÂ5ÈÕ	>=50	>60	overweight	<30	overweight	>=25	high	high	n	high	no	19664.08686	1	1
13838	2007-2008	45505	2	65	1	0	less than once a month	Female	51	No	1ÔÂ2ÈÕ	NA	Non-Hispanic White	5	College or above	no	no	yes	22.04	0.67	5.2	16	87	216	86	113	374928.453	0	2ÔÂ5ÈÕ	>=50	40-60	normal	<30	normal	<25	n	high	n	n	no	53561.20757	1	0
13851	2007-2008	45518	2	69	0	0	NA	Female	36	No	1ÔÂ2ÈÕ	No	Non-Hispanic Black	1.08	College or above	no	no	yes	35.77	0.85	3.8	6	190	207	49	120	57041.698	0	1ÔÂ2ÈÕ	<50	<40	Obese	>=30	Obese	>=25	high	high	low	n	no	8148.814	3	3
13853	2007-2008	45520	1	61	0	1	NA	Female	78	No	>=3	NA	Non-Hispanic White	2.33	less than high school	IGT	no	yes	29.64	0.92	6.6	22	193	199	56	104	97131.886	0	2ÔÂ5ÈÕ	>=50	>60	overweight	<30	overweight	>=25	high	n	n	n	no	13875.98371	1	1
13855	2007-2008	45523	2	61	1	1	a few times a month	Female	71	No	>=3	NA	Non-Hispanic Black	0.65	College or above	IFG	yes	yes	29.47	1.46	6	19	63	180	81	86	51136.796	1	<=1	>=50	>60	overweight	<30	overweight	>=25	n	n	n	n	no	7305.256571	1	0
13866	2007-2008	45534	1	64	1	0	less than once a month	Female	55	No	>=3	NA	Non-Hispanic Black	2.45	College or above	DM	yes	yes	52.91	1.02	7.9	14	238	141	30	63	51353.104	0	2ÔÂ5ÈÕ	>=50	40-60	Obese	>=30	Obese	>=25	high	n	low	n	Diabetes	7336.157714	3	3
13885	2007-2008	45553	2	66	0	1	NA	Female	68	Yes	>=3	NA	Non-Hispanic White	4.64	College or above	no	yes	yes	22.75	0.86	4.2	17	267	313	91	169	101980.903	0	2ÔÂ5ÈÕ	>=50	>60	normal	<30	normal	<25	high	high	n	high	no	14568.70043	1	1
13893	2007-2008	45561	1	61	1	1	every day and/or night?	Female	79	Yes	1ÔÂ2ÈÕ	NA	Non-Hispanic White	1.52	high school or equivalent	IFG	yes	yes	31.47	0.82	4.5	20	220	213	41	128	47978.498	1	1ÔÂ2ÈÕ	>=50	>60	Obese	>=30	Obese	>=25	high	high	low	n	no	6854.071143	3	3
13905	2007-2008	45573	1	63	0	0	NA	Female	52	No	1ÔÂ2ÈÕ	NA	Non-Hispanic White	1.16	College or above	no	no	yes	18.11	0.62	3.9	12	51	258	99	149	63533.097	0	1ÔÂ2ÈÕ	>=50	40-60	underweight	<30	normal	<25	n	high	n	high	no	9076.156714	1	0
13915	2007-2008	45583	2	71	0	0	NA	Female	36	No	0	No	Mexican American	5	College or above	no	no	yes	25.16	0.58	4.5	8	163	149	52	64	44113.046	0	2ÔÂ5ÈÕ	<50	<40	overweight	<30	overweight	>=25	high	n	n	n	no	6301.863714	1	1
13925	2007-2008	45593	2	59	1	1	a few times a month	Female	50	No	>=3	NA	Non-Hispanic White	0.94	less than high school	no	no	yes	18.7	0.75	4.3	11	89	259	64	177	75872.66	1	<=1	>=50	40-60	normal	<30	normal	<25	n	high	n	high	no	10838.95143	1	0
13942	2007-2008	45610	1	65	0	0	NA	Female	42	No	>=3	No	Non-Hispanic Black	2.04	College or above	no	no	no	22.62	0.62	3.9	10	20	135	59	72	62881.65	0	2ÔÂ5ÈÕ	<50	40-60	normal	<30	normal	<25	n	n	n	n	no	8983.092857	0	0
13972	2007-2008	45641	1	68	0	0	NA	Female	62	No	1ÔÂ2ÈÕ	NA	other	2.92	College or above	no	yes	yes	24.72	0.72	4.8	16	97	179	55	105	159462.872	0	2ÔÂ5ÈÕ	>=50	>60	normal	<30	normal	<25	n	n	n	n	no	22780.41029	1	0
13978	2007-2008	45648	1	72	0	0	NA	Female	62	Yes	1ÔÂ2ÈÕ	NA	Non-Hispanic Black	0.83	less than high school	IGT	yes	yes	39.86	0.72	6.9	11	93	283	72	192	36454.171	0	<=1	>=50	>60	Obese	>=30	Obese	>=25	n	high	n	high	no	5207.738714	3	2
13983	2007-2008	45653	1	68	0	0	NA	Female	46	No	0	NA	Non-Hispanic Black	0.82	College or above	DM	yes	no	33.57	0.82	3.7	7	116	183	78	82	77593.818	0	<=1	<50	40-60	Obese	>=30	Obese	>=25	n	n	n	n	Diabetes	11084.83114	2	2
13984	2007-2008	45654	1	67	1	0	every day and/or night?	Female	42	No	>=3	No	Non-Hispanic White	3.49	College or above	no	no	yes	26.14	0.52	4.4	6	202	136	34	62	0	0	2ÔÂ5ÈÕ	<50	40-60	overweight	<30	overweight	>=25	high	n	low	n	no	0	1	1
13989	2007-2008	45659	1	63	0	0	NA	Female	27	No	>=3	No	Other Hispanic	1.99	high school or equivalent	no	no	yes	25.21	0.72	5.4	11	186	198	66	95	42160.873	0	1ÔÂ2ÈÕ	<50	<40	overweight	<30	overweight	>=25	high	n	n	n	no	6022.981857	1	1
13993	2007-2008	45663	2	65	1	0	less than once a month	Female	46	Yes	1ÔÂ2ÈÕ	NA	Mexican American	1.73	less than high school	DM	yes	yes	30.03	0.45	3.4	13	146	273	50	194	50804.209	0	1ÔÂ2ÈÕ	<50	40-60	Obese	>=30	Obese	>=25	n	high	n	high	Diabetes	7257.744143	3	2
13994	2007-2008	45664	2	67	1	1	less than once a month	Female	72	No	1ÔÂ2ÈÕ	NA	Non-Hispanic White	0.87	high school or equivalent	DM	yes	yes	22.12	0.78	6.2	13	138	158	48	82	63939.294	1	<=1	>=50	>60	normal	<30	normal	<25	n	n	low	n	Diabetes	9134.184857	1	0
14003	2007-2008	45674	2	71	0	0	NA	Female	46	No	0	NA	Mexican American	1.88	College or above	no	no	yes	30.62	0.59	4	10	112	203	58	123	44389.33	0	1ÔÂ2ÈÕ	<50	40-60	Obese	>=30	Obese	>=25	n	high	n	n	no	6341.332857	3	2
14028	2007-2008	45702	2	68	0	0	NA	Female	34	No	0	No	Other Hispanic	1.25	less than high school	no	no	yes	30.19	0.64	4.4	9	68	201	76	111	41163.1	0	1ÔÂ2ÈÕ	<50	<40	Obese	>=30	Obese	>=25	n	high	n	n	no	5880.442857	3	2
14043	2007-2008	45717	2	65	1	1	a few times a month	Female	46	No	1ÔÂ2ÈÕ	NA	Non-Hispanic White	5	high school or equivalent	IGT	no	yes	26.22	0.79	4.8	10	49	221	73	138	270482.617	1	2ÔÂ5ÈÕ	<50	40-60	overweight	<30	overweight	>=25	n	high	n	high	no	38640.37386	1	0
14047	2007-2008	45721	1	65	1	1	less than once a month	Female	31	No	>=3	No	Non-Hispanic Black	0.97	less than high school	no	no	no	38.46	0.72	4.4	17	18	150	64	82	0	1	<=1	<50	<40	Obese	>=30	Obese	>=25	n	n	n	n	no	0	2	2
14049	2007-2008	45723	1	68	0	0	NA	Female	45	Yes	1ÔÂ2ÈÕ	NA	Non-Hispanic Black	5	College or above	no	no	no	28.36	0.62	5.3	15	28	172	79	87	72584.822	0	2ÔÂ5ÈÕ	<50	40-60	overweight	<30	overweight	>=25	n	n	n	n	no	10369.26029	0	0
14053	2007-2008	45727	1	60	1	1	a few times a month	Female	43	Yes	1ÔÂ2ÈÕ	NA	Non-Hispanic White	5	College or above	no	no	yes	27.79	0.92	5.9	17	102	201	61	120	135224.899	1	2ÔÂ5ÈÕ	<50	40-60	overweight	<30	overweight	>=25	n	high	n	n	no	19317.84271	1	0
14054	2007-2008	45728	1	67	1	0	a few times a week, or	Female	62	Yes	0	NA	Non-Hispanic White	2.7	College or above	IGT	yes	yes	29.58	0.62	6.1	17	262	248	57	139	124046.698	0	2ÔÂ5ÈÕ	>=50	>60	overweight	<30	overweight	>=25	high	high	n	high	no	17720.95686	1	1
14067	2007-2008	45741	2	66	0	1	NA	Female	43	No	1ÔÂ2ÈÕ	No	Non-Hispanic White	2.36	College or above	DM	yes	yes	35.22	0.7	5.5	15	164	171	32	106	202897.56	0	2ÔÂ5ÈÕ	<50	40-60	Obese	>=30	Obese	>=25	high	n	low	n	Diabetes	28985.36571	3	3
14072	2007-2008	45746	2	68	1	1	less than once a month	Female	61	No	1ÔÂ2ÈÕ	NA	Non-Hispanic Black	0.63	less than high school	no	no	yes	16.64	0.61	5.3	6	69	226	63	149	31114.435	1	<=1	>=50	>60	underweight	<30	normal	<25	n	high	n	high	no	4444.919286	1	0
14074	2007-2008	45750	1	66	0	0	NA	Female	45	No	0	NA	Mexican American	1.16	College or above	no	no	yes	26.78	0.62	3	10	90	194	35	141	51077.122	0	1ÔÂ2ÈÕ	<50	40-60	overweight	<30	overweight	>=25	n	n	low	high	no	7296.731714	1	0
14075	2007-2008	45751	2	68	0	0	NA	Female	45	No	1ÔÂ2ÈÕ	NA	Other Hispanic	4.44	less than high school	no	no	yes	26.24	0.69	4.6	13	69	209	61	134	34528.128	0	2ÔÂ5ÈÕ	<50	40-60	overweight	<30	overweight	>=25	n	high	n	high	no	4932.589714	1	0
14077	2007-2008	45753	1	74	1	0	less than once a month	Female	67	No	1ÔÂ2ÈÕ	NA	Non-Hispanic Black	5	College or above	IGT	yes	yes	28.8	0.74	6.4	14	230	183	45	92	25382.831	0	2ÔÂ5ÈÕ	>=50	>60	overweight	<30	overweight	>=25	high	n	low	n	no	3626.118714	1	1
14095	2007-2008	45772	1	67	1	0	a few times a month	Female	52	No	1ÔÂ2ÈÕ	NA	Non-Hispanic White	1.1	less than high school	no	yes	yes	33.51	0.72	4.8	11	66	242	69	160	47129.64	0	1ÔÂ2ÈÕ	>=50	40-60	Obese	>=30	Obese	>=25	n	high	n	high	no	6732.805714	3	2
14099	2007-2008	45777	2	66	1	0	a few times a month	Female	67	Yes	>=3	NA	Non-Hispanic White	1.76	College or above	no	yes	yes	24.59	0.68	5.1	13	116	222	89	110	90187.789	0	1ÔÂ2ÈÕ	>=50	>60	normal	<30	normal	<25	n	high	n	n	no	12883.96986	1	0
14106	2007-2008	45784	2	69	0	0	NA	Female	36	No	1ÔÂ2ÈÕ	No	Other Hispanic	5	College or above	no	no	no	32.27	0.61	4.5	10	58	133	56	65	36779.616	0	2ÔÂ5ÈÕ	<50	<40	Obese	>=30	Obese	>=25	n	n	n	n	no	5254.230857	2	2
14130	2007-2008	45808	2	60	1	1	every day and/or night?	Female	80	No	>=3	NA	Non-Hispanic White	2.55	College or above	IFG	yes	no	29.54	0.88	5.3	15	72	178	66	98	135134.637	1	2ÔÂ5ÈÕ	>=50	>60	overweight	<30	overweight	>=25	n	n	n	n	no	19304.94814	0	0
14144	2007-2008	45823	1	73	0	1	NA	Female	78	No	>=3	NA	other	1.47	College or above	IFG	yes	yes	28.1	0.82	3.6	11	191	215	73	104	40201.848	0	1ÔÂ2ÈÕ	>=50	>60	overweight	<30	overweight	>=25	high	high	n	n	no	5743.121143	1	1
14147	2007-2008	45826	1	67	0	0	NA	Female	62	Yes	>=3	NA	Non-Hispanic White	1.49	College or above	IGT	yes	yes	30.94	0.72	6.9	12	155	273	51	191	51970.507	0	1ÔÂ2ÈÕ	>=50	>60	Obese	>=30	Obese	>=25	high	high	n	high	no	7424.358143	3	3
14160	2007-2008	45839	1	60	1	1	less than once a month	Female	44	No	>=3	No	Non-Hispanic White	1.23	high school or equivalent	no	no	no	20.21	0.72	3.2	10	69	193	80	99	41012.04	1	1ÔÂ2ÈÕ	<50	40-60	normal	<30	normal	<25	n	n	n	n	no	5858.862857	0	0
14170	2007-2008	45850	2	66	0	0	NA	Female	53	No	>=3	NA	other	5	less than high school	IGT	no	yes	22.35	0.62	4.7	10	178	217	44	137	293136.947	0	2ÔÂ5ÈÕ	>=50	40-60	normal	<30	normal	<25	high	high	low	high	no	41876.70671	1	1
14171	2007-2008	45851	2	68	0	0	NA	Female	55	No	1ÔÂ2ÈÕ	NA	Non-Hispanic Black	2.73	less than high school	IFG	no	yes	22.57	0.77	3.8	8	62	219	57	150	53989.813	0	2ÔÂ5ÈÕ	>=50	40-60	normal	<30	normal	<25	n	high	n	high	no	7712.830429	1	0
14176	2007-2008	45856	1	60	1	0	less than once a month	Female	55	No	1ÔÂ2ÈÕ	NA	Non-Hispanic White	4.11	high school or equivalent	IFG	no	yes	21.91	0.72	6.2	17	380	252	55	121	193095.153	0	2ÔÂ5ÈÕ	>=50	40-60	normal	<30	normal	<25	high	high	n	n	no	27585.02186	1	1
14206	2007-2008	45887	1	67	1	0	less than once a month	Female	49	No	>=3	NA	Non-Hispanic White	1.9	less than high school	DM	no	no	19.6	0.72	3.9	9	22	107	60	43	56585.028	0	1ÔÂ2ÈÕ	<50	40-60	normal	<30	normal	<25	n	n	n	n	Diabetes	8083.575429	0	0
14207	2007-2008	45889	2	64	1	1	a few times a month	Female	67	Yes	1ÔÂ2ÈÕ	NA	Mexican American	0.88	less than high school	DM	yes	no	26.72	1.11	4.4	14	106	166	62	83	14864.625	1	<=1	>=50	>60	overweight	<30	overweight	>=25	n	n	n	n	Diabetes	2123.517857	0	0
14220	2007-2008	45903	2	64	0	1	NA	Female	71	Yes	>=3	NA	Non-Hispanic White	3.57	College or above	no	yes	yes	21.94	0.78	5.2	16	135	187	59	101	86470.808	0	2ÔÂ5ÈÕ	>=50	>60	normal	<30	normal	<25	n	n	n	n	no	12352.97257	1	0
14227	2007-2008	45910	2	65	1	1	less than once a month	Female	55	No	>=3	NA	Non-Hispanic Black	1.42	less than high school	DM	yes	yes	34.36	0.68	5	14	77	221	77	129	80987.786	1	1ÔÂ2ÈÕ	>=50	40-60	Obese	>=30	Obese	>=25	n	high	n	n	Diabetes	11569.68371	3	2
14262	2007-2008	45946	2	63	0	0	NA	Female	43	No	>=3	No	other	0.74	high school or equivalent	no	no	yes	37.91	0.94	4.7	8	88	201	62	121	63405.806	0	<=1	<50	40-60	Obese	>=30	Obese	>=25	n	high	n	n	no	9057.972286	3	2
14267	2007-2008	45951	2	61	1	0	less than once a month	Female	58	Yes	1ÔÂ2ÈÕ	NA	Other Hispanic	2.39	high school or equivalent	IGT	yes	yes	28.21	0.84	6.8	11	177	268	39	194	34452.383	0	2ÔÂ5ÈÕ	>=50	40-60	overweight	<30	overweight	>=25	high	high	low	high	no	4921.769	1	1
14269	2007-2008	45953	1	67	0	1	NA	Female	80	Yes	1ÔÂ2ÈÕ	NA	Non-Hispanic Black	2	less than high school	IGT	yes	no	18.85	1.72	6.2	24	31	171	82	83	36102.221	0	1ÔÂ2ÈÕ	>=50	>60	normal	<30	normal	<25	n	n	n	n	no	5157.460143	0	0
14283	2007-2008	45967	2	59	0	0	NA	Female	40	No	>=3	No	Non-Hispanic White	0.31	less than high school	no	no	yes	20.44	0.8	4.6	8	84	177	49	111	76585.009	0	<=1	<50	40-60	normal	<30	normal	<25	n	n	low	n	no	10940.71557	1	0
14286	2007-2008	45970	2	63	1	0	less than once a month	Female	43	No	0	No	Non-Hispanic White	4.72	College or above	no	yes	no	31.26	0.72	5.1	9	53	130	67	52	205654.251	0	2ÔÂ5ÈÕ	<50	40-60	Obese	>=30	Obese	>=25	n	n	n	n	no	29379.17871	2	2
14295	2007-2008	45979	2	74	0	0	NA	Female	28	No	>=3	No	Non-Hispanic White	2.02	College or above	no	no	yes	19.56	0.84	4.3	13	54	118	39	68	206914.411	0	2ÔÂ5ÈÕ	<50	<40	normal	<30	normal	<25	n	n	low	n	no	29559.20157	1	0
14304	2007-2008	45989	2	60	0	0	NA	Female	80	Yes	>=3	NA	Non-Hispanic White	1.44	high school or equivalent	DM	yes	yes	29.71	0.97	7.8	22	252	149	42	57	85668.674	0	1ÔÂ2ÈÕ	>=50	>60	overweight	<30	overweight	>=25	high	n	low	n	Diabetes	12238.382	1	1
14318	2007-2008	46004	2	64	0	0	NA	Female	30	No	1ÔÂ2ÈÕ	NA	Non-Hispanic White	4.26	less than high school	no	no	no	31.57	0.68	4.8	11	91	194	62	114	249721.279	0	2ÔÂ5ÈÕ	<50	<40	Obese	>=30	Obese	>=25	n	n	n	n	no	35674.46843	2	2
14329	2007-2008	46017	2	67	1	1	a few times a week, or	Female	51	Yes	1ÔÂ2ÈÕ	NA	other	5	high school or equivalent	DM	yes	yes	40.67	0.74	5.5	13	180	247	45	166	233750.234	1	2ÔÂ5ÈÕ	>=50	40-60	Obese	>=30	Obese	>=25	high	high	low	high	Diabetes	33392.89057	3	3
14330	2007-2008	46018	1	72	1	0	a few times a month	Female	23	No	1ÔÂ2ÈÕ	No	Other Hispanic	1.05	high school or equivalent	no	no	yes	31.64	0.62	4.3	9	253	172	40	81	49785.404	0	1ÔÂ2ÈÕ	<50	<40	Obese	>=30	Obese	>=25	high	n	low	n	no	7112.200571	3	3
14333	2007-2008	46023	2	64	0	0	NA	Female	27	No	>=3	No	Non-Hispanic Black	1.81	less than high school	no	no	yes	29.36	0.74	3.7	13	124	161	36	100	63300.959	0	1ÔÂ2ÈÕ	<50	<40	overweight	<30	overweight	>=25	n	n	low	n	no	9042.994143	1	0
14356	2007-2008	46047	2	65	1	0	a few times a month	Female	55	Yes	>=3	NA	Mexican American	3.57	College or above	no	no	yes	26.36	0.71	4.9	10	225	225	48	132	39503.984	0	2ÔÂ5ÈÕ	>=50	40-60	overweight	<30	overweight	>=25	high	high	low	high	no	5643.426286	1	1
14360	2007-2008	46051	2	63	0	1	NA	Female	80	Yes	>=3	NA	Non-Hispanic White	1.06	high school or equivalent	IFG	yes	yes	29.14	1.01	6.3	18	102	274	79	175	67821.729	0	1ÔÂ2ÈÕ	>=50	>60	overweight	<30	overweight	>=25	n	high	n	high	no	9688.818429	1	0
14368	2007-2008	46059	2	59	1	0	less than once a month	Female	73	No	>=3	NA	other	3.36	high school or equivalent	no	yes	yes	23.88	1.23	6.6	17	89	145	73	54	82236.894	0	2ÔÂ5ÈÕ	>=50	>60	normal	<30	normal	<25	n	n	n	n	no	11748.12771	1	0
14370	2007-2008	46061	2	66	0	0	NA	Female	41	Yes	0	NA	Non-Hispanic Black	3.3	College or above	no	yes	yes	36.2	0.61	4.2	16	60	210	75	123	91819.944	0	2ÔÂ5ÈÕ	<50	40-60	Obese	>=30	Obese	>=25	n	high	n	n	no	13117.13486	3	2
14374	2007-2008	46065	2	70	1	1	a few times a month	Female	31	No	>=3	No	Mexican American	1.09	less than high school	no	no	no	19.35	0.46	4.3	8	106	148	52	75	50579.462	1	1ÔÂ2ÈÕ	<50	<40	normal	<30	normal	<25	n	n	n	n	no	7225.637429	0	0
14378	2007-2008	46069	1	61	1	0	a few times a month	Female	74	Yes	>=3	NA	Non-Hispanic White	1.43	high school or equivalent	IFG	yes	yes	32.57	1.22	5.5	18	205	202	49	112	51020.249	0	1ÔÂ2ÈÕ	>=50	>60	Obese	>=30	Obese	>=25	high	high	low	n	no	7288.607	3	3
14383	2007-2008	46074	1	71	1	1	a few times a month	Female	61	Yes	>=3	NA	Mexican American	1.46	less than high school	no	yes	no	32.15	0.82	7.2	14	94	185	54	112	17174.448	1	1ÔÂ2ÈÕ	>=50	>60	Obese	>=30	Obese	>=25	n	n	n	n	no	2453.492571	2	2
14385	2007-2008	46076	2	62	0	0	NA	Female	80	No	>=3	NA	Non-Hispanic White	5	high school or equivalent	DM	yes	yes	24.18	0.96	5.3	28	155	159	56	72	67292.938	0	2ÔÂ5ÈÕ	>=50	>60	normal	<30	normal	<25	high	n	n	n	Diabetes	9613.276857	1	1
14433	2007-2008	46126	1	67	0	0	NA	Female	65	Yes	>=3	NA	Non-Hispanic White	1.13	less than high school	no	yes	yes	26.8	0.72	3.4	16	66	233	84	136	0	0	1ÔÂ2ÈÕ	>=50	>60	overweight	<30	overweight	>=25	n	high	n	high	no	0	1	0
14436	2007-2008	46129	1	62	1	1	every day and/or night?	Female	64	Yes	1ÔÂ2ÈÕ	NA	Other Hispanic	1.17	less than high school	DM	yes	yes	39.68	1.22	5.4	31	150	184	43	111	11412.571	1	1ÔÂ2ÈÕ	>=50	>60	Obese	>=30	Obese	>=25	high	n	low	n	Diabetes	1630.367286	3	3
14451	2007-2008	46145	2	66	1	0	less than once a month	Female	80	Yes	>=3	NA	Non-Hispanic White	5	College or above	DM	yes	yes	23	0.89	7.3	19	130	191	47	118	104090.637	0	2ÔÂ5ÈÕ	>=50	>60	normal	<30	normal	<25	n	n	low	n	Diabetes	14870.091	1	0
14485	2007-2008	46180	1	71	1	1	less than once a month	Female	50	Yes	1ÔÂ2ÈÕ	NA	Mexican American	1.46	College or above	DM	yes	yes	39.29	0.52	3.5	10	144	171	47	95	35526.696	1	1ÔÂ2ÈÕ	>=50	40-60	Obese	>=30	Obese	>=25	n	n	low	n	Diabetes	5075.242286	3	2
14495	2007-2008	46190	1	72	0	0	NA	Female	56	No	>=3	NA	Other Hispanic	1.05	College or above	IFG	no	yes	27.47	0.72	3.2	11	98	231	68	143	30779.788	0	1ÔÂ2ÈÕ	>=50	40-60	overweight	<30	overweight	>=25	n	high	n	high	no	4397.112571	1	0
14498	2007-2008	46193	2	59	0	0	NA	Female	57	Yes	1ÔÂ2ÈÕ	NA	Non-Hispanic White	5	College or above	no	yes	yes	24.01	0.72	3.1	13	126	260	89	146	191538.513	0	2ÔÂ5ÈÕ	>=50	40-60	normal	<30	normal	<25	n	high	n	high	no	27362.64471	1	0
14500	2007-2008	46195	2	65	1	1	every day and/or night?	Female	45	No	>=3	NA	Non-Hispanic White	3.77	College or above	no	no	yes	24.07	0.67	4.2	12	97	188	40	129	311028.346	1	2ÔÂ5ÈÕ	<50	40-60	normal	<30	normal	<25	n	n	low	n	no	44432.62086	1	0
14536	2007-2008	46236	1	59	1	1	a few times a month	Female	80	No	>=3	NA	other	1.17	less than high school	IFG	yes	yes	27.63	0.92	5	11	217	308	45	220	35180.276	1	1ÔÂ2ÈÕ	>=50	>60	overweight	<30	overweight	>=25	high	high	low	high	no	5025.753714	1	1
14538	2007-2008	46238	2	59	1	0	less than once a month	Female	56	Yes	>=3	NA	Non-Hispanic White	0.66	less than high school	no	no	yes	17.91	0.48	3.5	8	92	228	54	156	0	0	<=1	>=50	40-60	underweight	<30	normal	<25	n	high	n	high	no	0	1	0
14552	2007-2008	46252	2	60	0	1	NA	Female	80	No	>=3	NA	Non-Hispanic White	1.5	high school or equivalent	DM	yes	yes	24.01	0.86	4.9	11	68	230	70	146	150260.699	0	1ÔÂ2ÈÕ	>=50	>60	normal	<30	normal	<25	n	high	n	high	Diabetes	21465.81414	1	0
14563	2007-2008	46264	1	65	1	1	a few times a month	Female	80	No	>=3	NA	Non-Hispanic White	4.95	College or above	DM	yes	yes	31.8	0.82	7.4	22	123	122	39	58	86360.333	1	2ÔÂ5ÈÕ	>=50	>60	Obese	>=30	Obese	>=25	n	n	low	n	Diabetes	12337.19043	3	2
14574	2007-2008	46275	2	66	0	0	NA	Female	73	Yes	1ÔÂ2ÈÕ	NA	Non-Hispanic Black	1.06	high school or equivalent	DM	yes	yes	29.36	1.28	6.4	12	94	149	43	87	42479.305	0	1ÔÂ2ÈÕ	>=50	>60	overweight	<30	overweight	>=25	n	n	low	n	Diabetes	6068.472143	1	0
14582	2007-2008	46283	2	59	1	0	a few times a month	Female	80	Yes	1ÔÂ2ÈÕ	NA	Non-Hispanic White	0.77	less than high school	IFG	yes	no	28.29	0.93	6.3	15	147	157	50	78	65325.023	0	<=1	>=50	>60	overweight	<30	overweight	>=25	n	n	n	n	no	9332.146143	0	0
14615	2007-2008	46317	1	73	1	0	less than once a month	Female	71	No	1ÔÂ2ÈÕ	NA	Non-Hispanic Black	2.23	less than high school	DM	no	yes	35.63	0.72	6	17	82	246	78	152	28432.952	0	2ÔÂ5ÈÕ	>=50	>60	Obese	>=30	Obese	>=25	n	high	n	high	Diabetes	4061.850286	3	2
14618	2007-2008	46320	2	67	1	1	less than once a month	Female	45	No	1ÔÂ2ÈÕ	NA	Non-Hispanic Black	3.03	high school or equivalent	DM	no	yes	31.33	0.62	3.2	7	91	215	65	132	63188.498	1	2ÔÂ5ÈÕ	<50	40-60	Obese	>=30	Obese	>=25	n	high	n	high	Diabetes	9026.928286	3	2
14620	2007-2008	46322	1	70	1	1	every day and/or night?	Female	80	Yes	1ÔÂ2ÈÕ	NA	Non-Hispanic White	5	College or above	IGT	no	no	20.65	0.82	5.1	17	125	187	67	95	86632.761	1	2ÔÂ5ÈÕ	>=50	>60	normal	<30	normal	<25	n	n	n	n	no	12376.10871	0	0
14631	2007-2008	46334	1	71	1	0	a few times a month	Female	75	No	1ÔÂ2ÈÕ	NA	Mexican American	3.23	College or above	DM	yes	yes	30.29	0.82	6.2	18	285	201	59	85	25797.246	0	2ÔÂ5ÈÕ	>=50	>60	Obese	>=30	Obese	>=25	high	high	n	n	Diabetes	3685.320857	3	3
14634	2007-2008	46337	1	60	0	1	NA	Female	70	No	>=3	NA	Non-Hispanic White	1.83	College or above	no	no	yes	24.06	0.82	4.3	13	75	206	66	125	78398.739	0	1ÔÂ2ÈÕ	>=50	>60	normal	<30	normal	<25	n	high	n	n	no	11199.81986	1	0
14640	2007-2008	46343	1	59	0	0	NA	Female	65	Yes	>=3	NA	Non-Hispanic Black	2.92	less than high school	DM	yes	yes	42.52	1.22	8.4	19	324	231	50	116	28073.596	0	2ÔÂ5ÈÕ	>=50	>60	Obese	>=30	Obese	>=25	high	high	n	n	Diabetes	4010.513714	3	3
14655	2007-2008	46358	1	70	0	0	NA	Female	39	No	0	No	Mexican American	1.09	less than high school	IGT	no	yes	31.19	0.52	5.5	9	121	140	37	79	38866.365	0	1ÔÂ2ÈÕ	<50	<40	Obese	>=30	Obese	>=25	n	n	low	n	no	5552.337857	3	2
14657	2007-2008	46360	2	71	1	1	less than once a month	Female	48	No	>=3	NA	Non-Hispanic White	3.77	high school or equivalent	no	no	yes	37.84	0.65	5.3	10	190	221	53	130	194750.319	1	2ÔÂ5ÈÕ	<50	40-60	Obese	>=30	Obese	>=25	high	high	n	high	no	27821.47414	3	3
14660	2007-2008	46363	1	59	0	0	NA	Female	63	No	>=3	NA	Non-Hispanic White	1.08	high school or equivalent	DM	yes	yes	21.57	8.32	5.5	63	83	239	103	119	56731.165	0	1ÔÂ2ÈÕ	>=50	>60	normal	<30	normal	<25	n	high	n	n	Diabetes	8104.452143	1	0
14665	2007-2008	46368	1	72	1	1	a few times a month	Female	68	Yes	1ÔÂ2ÈÕ	NA	Other Hispanic	5	College or above	IGT	yes	yes	33.52	0.82	4.9	21	127	195	59	111	23527.421	1	2ÔÂ5ÈÕ	>=50	>60	Obese	>=30	Obese	>=25	n	n	n	n	no	3361.060143	3	2
14673	2007-2008	46376	1	60	0	0	NA	Female	80	No	>=3	NA	other	0.59	high school or equivalent	no	yes	yes	25.3	0.74	5.8	11	72	211	85	112	61801.47	0	<=1	>=50	>60	overweight	<30	overweight	>=25	n	high	n	n	no	8828.781429	1	0
14680	2007-2008	46383	1	59	0	1	NA	Female	28	No	1ÔÂ2ÈÕ	No	Non-Hispanic Black	0.52	high school or equivalent	no	no	no	48.01	0.82	4.8	5	93	187	55	113	65654.732	0	<=1	<50	<40	Obese	>=30	Obese	>=25	n	n	n	n	no	9379.247429	2	2
14709	2007-2008	46412	1	62	1	1	a few times a week, or	Female	68	Yes	>=3	NA	other	0.58	less than high school	IFG	yes	yes	34	0.72	6.5	14	198	182	67	75	47996.453	1	<=1	>=50	>60	Obese	>=30	Obese	>=25	high	n	n	n	no	6856.636143	3	3
14716	2007-2008	46419	1	66	1	0	less than once a month	Female	72	No	>=3	NA	Mexican American	0.59	less than high school	DM	yes	yes	30.12	0.92	6.4	17	178	209	37	136	27864.588	0	<=1	>=50	>60	Obese	>=30	Obese	>=25	high	high	low	high	Diabetes	3980.655429	3	3
14742	2007-2008	46447	2	71	0	0	NA	Female	65	No	1ÔÂ2ÈÕ	NA	Mexican American	1.97	less than high school	IGT	yes	yes	23.15	0.63	4.4	14	246	236	52	135	14164.755	0	1ÔÂ2ÈÕ	>=50	>60	normal	<30	normal	<25	high	high	n	high	no	2023.536429	1	1
14761	2007-2008	46468	1	59	0	1	NA	Female	60	No	>=3	NA	Non-Hispanic Black	2.77	less than high school	IFG	yes	yes	24.51	0.92	5.9	15	109	311	105	184	32471.762	0	2ÔÂ5ÈÕ	>=50	>60	normal	<30	normal	<25	n	high	n	high	no	4638.823143	1	0
14776	2007-2008	46484	2	62	1	0	less than once a month	Female	54	No	0	NA	Non-Hispanic White	4.84	high school or equivalent	no	no	yes	40.66	0.76	7	14	153	199	40	128	213395.376	0	2ÔÂ5ÈÕ	>=50	40-60	Obese	>=30	Obese	>=25	high	n	low	n	no	30485.05371	3	3
14785	2007-2008	46493	1	61	0	0	NA	Female	66	Yes	>=3	NA	Non-Hispanic Black	2.1	high school or equivalent	DM	yes	yes	29.86	1.32	4.9	15	70	234	78	142	0	0	2ÔÂ5ÈÕ	>=50	>60	overweight	<30	overweight	>=25	n	high	n	high	Diabetes	0	1	0
14793	2007-2008	46501	1	69	1	0	less than once a month	Female	74	No	1ÔÂ2ÈÕ	NA	Non-Hispanic White	2.01	less than high school	no	no	yes	30.74	0.92	5.6	11	134	224	51	146	112168.853	0	2ÔÂ5ÈÕ	>=50	>60	Obese	>=30	Obese	>=25	n	high	n	high	no	16024.12186	3	2
14818	2007-2008	46526	1	60	1	1	less than once a month	Female	55	No	1ÔÂ2ÈÕ	NA	Non-Hispanic White	5	College or above	no	no	yes	24.39	0.92	4.8	8	130	204	69	109	193095.153	1	2ÔÂ5ÈÕ	>=50	40-60	normal	<30	normal	<25	n	high	n	n	no	27585.02186	1	0
14859	2007-2008	46569	1	64	1	0	less than once a month	Female	63	No	>=3	NA	Non-Hispanic White	1.24	high school or equivalent	IGT	yes	yes	31.63	0.82	6.1	6	174	151	53	63	70255.062	0	1ÔÂ2ÈÕ	>=50	>60	Obese	>=30	Obese	>=25	high	n	n	n	no	10036.43743	3	3
14864	2007-2008	46574	1	69	0	0	NA	Female	41	No	1ÔÂ2ÈÕ	No	Mexican American	4.66	College or above	no	no	no	23.87	0.62	4.1	9	64	173	51	109	53948.419	0	2ÔÂ5ÈÕ	<50	40-60	normal	<30	normal	<25	n	n	n	n	no	7706.917	0	0
14880	2007-2008	46590	1	65	1	1	a few times a month	Female	74	Yes	>=3	NA	Mexican American	3.43	less than high school	DM	yes	yes	21.89	0.72	3.5	14	156	304	51	222	21198.736	1	2ÔÂ5ÈÕ	>=50	>60	normal	<30	normal	<25	high	high	n	high	Diabetes	3028.390857	1	1
14883	2007-2008	46594	2	74	1	1	a few times a week, or	Female	60	Yes	>=3	NA	Non-Hispanic Black	3.86	high school or equivalent	DM	yes	yes	28.36	0.8	6.7	11	301	197	43	94	22003.674	1	2ÔÂ5ÈÕ	>=50	>60	overweight	<30	overweight	>=25	high	n	low	n	Diabetes	3143.382	1	1
14888	2007-2008	46599	1	72	1	1	every day and/or night?	Female	59	No	1ÔÂ2ÈÕ	NA	Other Hispanic	1.31	less than high school	no	yes	yes	24.3	0.82	3.1	13	266	242	43	146	41551.007	1	1ÔÂ2ÈÕ	>=50	NA	normal	<30	normal	<25	high	high	low	high	no	5935.858143	1	1
14889	2007-2008	46600	2	65	0	1	NA	Female	47	No	1ÔÂ2ÈÕ	NA	Non-Hispanic White	5	College or above	no	no	yes	26.87	0.67	4.4	7	214	321	53	225	305888.62	0	2ÔÂ5ÈÕ	<50	40-60	overweight	<30	overweight	>=25	high	high	n	high	no	43698.37429	1	1
14898	2007-2008	46610	1	74	0	0	NA	Female	37	No	1ÔÂ2ÈÕ	No	Non-Hispanic Black	0.5	less than high school	no	no	yes	26.8	0.57	3.2	8	91	226	71	137	52961.342	0	<=1	<50	<40	overweight	<30	overweight	>=25	n	high	n	high	no	7565.906	1	0
14913	2007-2008	46627	2	71	1	0	less than once a month	Female	73	No	>=3	NA	Mexican American	2.63	less than high school	DM	no	yes	27.43	0.83	6.5	14	172	246	48	164	19276.025	0	2ÔÂ5ÈÕ	>=50	>60	overweight	<30	overweight	>=25	high	high	low	high	Diabetes	2753.717857	1	1
14918	2007-2008	46633	2	59	0	0	NA	Female	33	No	1ÔÂ2ÈÕ	No	Non-Hispanic White	0.63	high school or equivalent	no	no	yes	18.38	0.69	5.5	9	198	215	52	123	116675.853	0	<=1	<50	<40	underweight	<30	normal	<25	high	high	n	n	no	16667.979	1	1
14932	2007-2008	46647	2	59	0	0	NA	Female	38	No	1ÔÂ2ÈÕ	No	Non-Hispanic White	0	less than high school	no	yes	no	31.05	0.72	3.5	6	81	176	57	103	94836.858	0	<=1	<50	<40	Obese	>=30	Obese	>=25	n	n	n	n	no	13548.12257	2	2
14934	2007-2008	46649	1	67	0	0	NA	Female	42	No	1ÔÂ2ÈÕ	No	Non-Hispanic White	5	College or above	no	no	yes	22.09	0.72	4.1	14	105	202	82	99	163948.707	0	2ÔÂ5ÈÕ	<50	40-60	normal	<30	normal	<25	n	high	n	n	no	23421.24386	1	0
14994	2007-2008	46711	2	69	0	1	NA	Female	34	No	>=3	No	Non-Hispanic Black	1.44	less than high school	IFG	yes	yes	40.67	0.85	4.2	8	65	102	44	45	53710.613	0	1ÔÂ2ÈÕ	<50	<40	Obese	>=30	Obese	>=25	n	n	low	n	no	7672.944714	3	2
14995	2007-2008	46712	2	69	0	0	NA	Female	80	Yes	1ÔÂ2ÈÕ	NA	Non-Hispanic White	2.12	College or above	no	no	yes	25.73	0.5	4.3	10	140	295	59	208	0	0	2ÔÂ5ÈÕ	>=50	>60	overweight	<30	overweight	>=25	n	high	n	high	no	0	1	0
14996	2007-2008	46713	1	60	1	0	a few times a month	Female	51	Yes	>=3	NA	Non-Hispanic White	5	high school or equivalent	no	yes	yes	33.06	0.72	4.4	12	143	227	63	135	196976.051	0	2ÔÂ5ÈÕ	>=50	40-60	Obese	>=30	Obese	>=25	n	high	n	high	no	28139.43586	3	2
15008	2007-2008	46725	2	64	1	0	less than once a month	Female	35	No	0	No	other	2.42	College or above	IGT	no	yes	31.19	0.65	6.3	13	94	202	47	136	187060.005	0	2ÔÂ5ÈÕ	<50	<40	Obese	>=30	Obese	>=25	n	high	low	high	no	26722.85786	3	2
15038	2007-2008	46756	1	61	0	0	NA	Female	77	No	>=3	NA	Non-Hispanic White	0.77	high school or equivalent	DM	yes	yes	28.44	0.69	7.5	6	228	285	48	191	77366.852	0	<=1	>=50	>60	overweight	<30	overweight	>=25	high	high	low	high	Diabetes	11052.40743	1	1
15043	2007-2008	46761	2	70	1	0	less than once a month	Female	65	Yes	1ÔÂ2ÈÕ	NA	Non-Hispanic Black	1.68	College or above	no	no	yes	27.17	0.89	4.5	16	63	223	60	150	32334.827	0	1ÔÂ2ÈÕ	>=50	>60	overweight	<30	overweight	>=25	n	high	n	high	no	4619.261	1	0
15045	2007-2008	46763	2	72	0	0	NA	Female	34	No	0	No	Mexican American	0.66	less than high school	no	no	yes	23.31	0.51	2.7	8	84	209	76	116	47125.886	0	<=1	<50	<40	normal	<30	normal	<25	n	high	n	n	no	6732.269429	1	0
15050	2007-2008	46768	2	63	1	0	a few times a week, or	Female	59	No	1ÔÂ2ÈÕ	NA	Non-Hispanic White	5	College or above	no	yes	yes	26.57	0.67	3.6	9	79	212	52	144	189470.037	0	2ÔÂ5ÈÕ	>=50	NA	overweight	<30	overweight	>=25	n	high	n	high	no	27067.14814	1	0
15058	2007-2008	46776	1	60	0	0	NA	Female	73	Yes	>=3	NA	Non-Hispanic White	5	high school or equivalent	no	no	yes	22.06	0.62	5.9	14	115	140	61	56	78398.739	0	2ÔÂ5ÈÕ	>=50	>60	normal	<30	normal	<25	n	n	n	n	no	11199.81986	1	0
15063	2007-2008	46781	2	65	1	0	a few times a month	Female	71	No	>=3	NA	Non-Hispanic Black	1.42	less than high school	DM	yes	yes	29.79	1.16	6.7	20	98	225	93	112	53566.502	0	1ÔÂ2ÈÕ	>=50	>60	overweight	<30	overweight	>=25	n	high	n	n	Diabetes	7652.357429	1	0
15066	2007-2008	46784	2	61	1	0	less than once a month	Female	41	No	0	No	Mexican American	0.47	less than high school	DM	yes	yes	31.27	0.59	3.5	7	200	118	28	50	54592.548	0	<=1	<50	40-60	Obese	>=30	Obese	>=25	high	n	low	n	Diabetes	7798.935429	3	3
15075	2007-2008	46794	2	61	1	1	a few times a month	Female	51	No	1ÔÂ2ÈÕ	NA	Non-Hispanic White	0.17	College or above	no	yes	yes	33.98	0.85	7.4	12	363	199	37	89	81259.924	1	<=1	>=50	40-60	Obese	>=30	Obese	>=25	high	n	low	n	no	11608.56057	3	3
15084	2007-2008	46804	1	64	0	1	NA	Female	40	No	1ÔÂ2ÈÕ	No	Non-Hispanic Black	1.75	College or above	no	yes	no	41.72	0.82	5.4	12	116	138	57	58	60604.786	0	1ÔÂ2ÈÕ	<50	40-60	Obese	>=30	Obese	>=25	n	n	n	n	no	8657.826571	2	2
15093	2007-2008	46814	1	61	1	1	a few times a month	Female	71	No	>=3	NA	Non-Hispanic White	0.05	less than high school	DM	yes	yes	44.5	1.02	5.8	21	122	191	79	88	64519.963	1	<=1	>=50	>60	Obese	>=30	Obese	>=25	n	n	n	n	Diabetes	9217.137571	3	2
15098	2007-2008	46819	1	66	1	0	a few times a month	Female	58	Yes	>=3	NA	Mexican American	0.71	less than high school	DM	no	yes	41.17	0.52	3.2	13	72	155	48	93	36641.614	0	<=1	>=50	40-60	Obese	>=30	Obese	>=25	n	n	low	n	Diabetes	5234.516286	3	2
15101	2007-2008	46822	1	61	0	0	NA	Female	80	Yes	>=3	NA	Non-Hispanic White	2.12	high school or equivalent	DM	yes	yes	28.3	1.72	9.6	44	93	112	38	55	77690.786	0	2ÔÂ5ÈÕ	>=50	>60	overweight	<30	overweight	>=25	n	n	low	n	Diabetes	11098.68371	1	0
15124	2007-2008	46846	2	66	0	0	NA	Female	78	No	1ÔÂ2ÈÕ	NA	Non-Hispanic White	1.09	less than high school	no	yes	no	25.02	0.6	4.9	10	137	183	54	102	27025.808	0	1ÔÂ2ÈÕ	>=50	>60	overweight	<30	overweight	>=25	n	n	n	n	no	3860.829714	0	0
15130	2007-2008	46852	2	64	0	0	NA	Female	31	No	>=3	No	Non-Hispanic White	1.41	College or above	no	no	no	22.63	0.65	4.4	8	87	156	69	70	0	0	1ÔÂ2ÈÕ	<50	<40	normal	<30	normal	<25	n	n	n	n	no	0	0	0
15135	2007-2008	46857	2	60	0	1	NA	Female	72	Yes	>=3	NA	Non-Hispanic White	3.92	less than high school	IGT	yes	yes	28.32	0.69	4.8	12	188	141	42	61	92042.044	0	2ÔÂ5ÈÕ	>=50	>60	overweight	<30	overweight	>=25	high	n	low	n	no	13148.86343	1	1
15142	2007-2008	46864	1	64	0	0	NA	Female	46	No	>=3	NA	Non-Hispanic White	2.49	College or above	no	no	yes	22.41	0.72	4.6	13	69	226	90	122	177839.607	0	2ÔÂ5ÈÕ	<50	40-60	normal	<30	normal	<25	n	high	n	n	no	25405.65814	1	0
15151	2007-2008	46874	1	63	1	0	less than once a month	Female	80	No	>=3	NA	Non-Hispanic White	4.75	high school or equivalent	no	yes	yes	32.25	1.12	7.8	40	68	132	44	74	81928.413	0	2ÔÂ5ÈÕ	>=50	>60	Obese	>=30	Obese	>=25	n	n	low	n	no	11704.059	3	2
15160	2007-2008	46883	2	63	1	0	less than once a month	Female	55	No	>=3	NA	Mexican American	3.13	less than high school	no	no	yes	26.92	0.59	5.6	14	139	242	46	168	23094.043	0	2ÔÂ5ÈÕ	>=50	40-60	overweight	<30	overweight	>=25	n	high	low	high	no	3299.149	1	0
15174	2007-2008	46897	1	63	0	1	NA	Female	36	No	0	No	Non-Hispanic White	1.75	College or above	no	no	yes	29.85	0.72	5.3	9	104	172	47	104	192896.016	0	1ÔÂ2ÈÕ	<50	<40	overweight	<30	overweight	>=25	n	n	low	n	no	27556.57371	1	0
15188	2007-2008	46911	1	67	0	1	NA	Female	77	Yes	1ÔÂ2ÈÕ	NA	Non-Hispanic White	5	high school or equivalent	DM	yes	yes	21.05	1.02	5.3	27	86	120	52	51	76617.635	0	2ÔÂ5ÈÕ	>=50	>60	normal	<30	normal	<25	n	n	n	n	Diabetes	10945.37643	1	0
15200	2007-2008	46925	2	63	1	0	less than once a month	Female	37	No	1ÔÂ2ÈÕ	No	Non-Hispanic White	4.01	College or above	no	no	yes	27.07	0.73	4.6	9	100	210	50	140	296073.284	0	2ÔÂ5ÈÕ	<50	<40	overweight	<30	overweight	>=25	n	high	n	high	no	42296.18343	1	0
15224	2007-2008	46950	2	73	0	0	NA	Female	74	No	>=3	NA	Other Hispanic	0.61	less than high school	DM	yes	yes	31.25	NA	NA	NA	134	191	55	109	20846.39	0	<=1	>=50	>60	Obese	>=30	Obese	>=25	n	n	n	n	Diabetes	2978.055714	3	2
15235	2007-2008	46961	2	61	1	1	a few times a month	Female	74	Yes	0	NA	Non-Hispanic White	1.14	less than high school	DM	yes	yes	36.15	0.85	8.6	17	242	238	39	151	114615.947	1	1ÔÂ2ÈÕ	>=50	>60	Obese	>=30	Obese	>=25	high	high	low	high	Diabetes	16373.70671	3	3
15245	2007-2008	46971	1	68	0	0	NA	Female	67	No	1ÔÂ2ÈÕ	NA	Non-Hispanic White	3.72	College or above	no	no	yes	24.94	0.72	6.1	14	45	205	88	108	159462.872	0	2ÔÂ5ÈÕ	>=50	>60	normal	<30	normal	<25	n	high	n	n	no	22780.41029	1	0
15253	2007-2008	46979	2	60	0	0	NA	Female	61	Yes	1ÔÂ2ÈÕ	NA	Non-Hispanic White	2.14	high school or equivalent	no	no	yes	28.15	0.65	5.6	12	115	240	72	145	209057.868	0	2ÔÂ5ÈÕ	>=50	>60	overweight	<30	overweight	>=25	n	high	n	high	no	29865.40971	1	0
15254	2007-2008	46980	2	60	0	0	NA	Female	24	No	1ÔÂ2ÈÕ	No	Non-Hispanic White	0.7	College or above	no	yes	yes	21.11	0.64	6.2	5	124	156	36	95	137080.689	0	<=1	<50	<40	normal	<30	normal	<25	n	n	low	n	no	19582.95557	1	0
15269	2007-2008	46995	1	60	0	0	NA	Female	79	Yes	>=3	NA	Non-Hispanic White	1.96	College or above	IGT	no	yes	26.87	0.92	4.6	15	103	286	70	195	93928.521	0	1ÔÂ2ÈÕ	>=50	>60	overweight	<30	overweight	>=25	n	high	n	high	no	13418.36014	1	0
15270	2007-2008	46996	2	62	1	0	less than once a month	Female	77	No	>=3	NA	Non-Hispanic White	1.3	College or above	DM	yes	yes	30.87	0.94	6.3	19	156	151	55	65	57172.169	0	1ÔÂ2ÈÕ	>=50	>60	Obese	>=30	Obese	>=25	high	n	n	n	Diabetes	8167.452714	3	3
15279	2007-2008	47006	2	65	1	0	a few times a week, or	Female	32	No	1ÔÂ2ÈÕ	No	Other Hispanic	1.79	College or above	no	no	no	25.32	0.52	3.6	7	70	150	50	86	63325.787	0	1ÔÂ2ÈÕ	<50	<40	overweight	<30	overweight	>=25	n	n	n	n	no	9046.541	0	0
15305	2007-2008	47033	2	64	0	0	NA	Female	34	No	>=3	No	Non-Hispanic White	1.09	high school or equivalent	no	no	yes	21.08	0.72	2.8	8	74	248	52	181	93241.464	0	1ÔÂ2ÈÕ	<50	<40	normal	<30	normal	<25	n	high	n	high	no	13320.20914	1	0
15311	2007-2008	47039	2	69	1	0	a few times a month	Female	30	No	1ÔÂ2ÈÕ	No	Mexican American	0.85	less than high school	no	no	yes	26.43	0.42	3.3	11	34	125	42	76	33006.704	0	<=1	<50	<40	overweight	<30	overweight	>=25	n	n	low	n	no	4715.243429	1	0
15313	2007-2008	47041	1	70	0	0	NA	Female	33	No	1ÔÂ2ÈÕ	No	Mexican American	1.74	less than high school	no	no	yes	29.22	0.52	5.4	10	165	157	42	82	34578.149	0	1ÔÂ2ÈÕ	<50	<40	overweight	<30	overweight	>=25	high	n	low	n	no	4939.735571	1	1
15319	2007-2008	47047	1	69	0	0	NA	Female	26	No	0	No	Non-Hispanic White	5	College or above	no	no	no	23.89	0.72	3.7	5	70	138	52	72	322424.524	0	2ÔÂ5ÈÕ	<50	<40	normal	<30	normal	<25	n	n	n	n	no	46060.64629	0	0
15326	2007-2008	47055	2	68	1	1	less than once a month	Female	70	No	>=3	NA	Non-Hispanic White	5	College or above	no	no	yes	26.91	0.79	5.3	19	72	154	59	81	77447.898	1	2ÔÂ5ÈÕ	>=50	>60	overweight	<30	overweight	>=25	n	n	n	n	no	11063.98543	1	0
15334	2007-2008	47063	2	68	0	0	NA	Female	40	No	>=3	No	Mexican American	1.41	high school or equivalent	IGT	no	yes	29.12	0.65	4.9	6	299	248	47	141	34551.672	0	1ÔÂ2ÈÕ	<50	40-60	overweight	<30	overweight	>=25	high	high	low	high	no	4935.953143	1	1
15339	2007-2008	47068	2	62	0	0	NA	Female	62	Yes	1ÔÂ2ÈÕ	NA	Non-Hispanic Black	1.15	less than high school	DM	yes	yes	23.88	7.8	3.6	42	153	214	91	92	0	0	1ÔÂ2ÈÕ	>=50	>60	normal	<30	normal	<25	high	high	n	n	Diabetes	0	1	1
15341	2007-2008	47070	2	66	0	1	NA	Female	80	No	>=3	NA	Non-Hispanic Black	1.14	College or above	DM	yes	no	33.05	1.1	7.5	27	104	193	53	119	0	0	1ÔÂ2ÈÕ	>=50	>60	Obese	>=30	Obese	>=25	n	n	n	n	Diabetes	0	2	2
15366	2007-2008	47096	2	63	1	0	less than once a month	Female	46	No	>=3	NA	Non-Hispanic White	4.83	College or above	no	yes	yes	22.99	0.98	5.5	15	226	216	52	119	201602.372	0	2ÔÂ5ÈÕ	<50	40-60	normal	<30	normal	<25	high	high	n	n	no	28800.33886	1	1
15406	2007-2008	47137	1	69	0	0	NA	Female	30	No	1ÔÂ2ÈÕ	No	Non-Hispanic White	1.49	less than high school	no	no	yes	35.93	0.62	5.7	7	200	237	60	137	0	0	1ÔÂ2ÈÕ	<50	<40	Obese	>=30	Obese	>=25	high	high	n	high	no	0	3	3
15412	2007-2008	47144	2	67	0	0	NA	Female	33	No	0	No	Non-Hispanic Black	5	College or above	no	no	no	31.04	0.68	3.5	8	67	179	76	90	66255.861	0	2ÔÂ5ÈÕ	<50	<40	Obese	>=30	Obese	>=25	n	n	n	n	no	9465.123	2	2
15414	2007-2008	47147	1	60	0	0	NA	Female	22	No	1ÔÂ2ÈÕ	No	Mexican American	1.34	College or above	no	no	yes	21.7	0.62	5.5	11	164	227	73	121	0	0	1ÔÂ2ÈÕ	<50	<40	normal	<30	normal	<25	high	high	n	n	no	0	1	1
15418	2007-2008	47151	2	60	0	0	NA	Female	50	No	1ÔÂ2ÈÕ	NA	Non-Hispanic White	3.37	College or above	no	yes	no	22.88	0.67	3.4	9	117	194	70	101	209887.209	0	2ÔÂ5ÈÕ	>=50	40-60	normal	<30	normal	<25	n	n	n	n	no	29983.887	0	0
15426	2007-2008	47159	1	60	1	0	less than once a month	Female	47	No	1ÔÂ2ÈÕ	NA	other	4.24	less than high school	no	yes	yes	37.89	0.92	7.5	10	299	258	45	153	172612.762	0	2ÔÂ5ÈÕ	<50	40-60	Obese	>=30	Obese	>=25	high	high	low	high	no	24658.966	3	3
15448	2007-2008	47183	1	60	1	0	a few times a month	Female	37	No	1ÔÂ2ÈÕ	No	Non-Hispanic White	4.84	College or above	no	no	yes	19.53	0.82	3.6	9	70	207	93	100	148156.54	0	2ÔÂ5ÈÕ	<50	<40	normal	<30	normal	<25	n	high	n	n	no	21165.22	1	0
15451	2007-2008	47186	1	68	0	1	NA	Female	60	No	0	NA	Non-Hispanic Black	2.18	College or above	no	no	yes	23.3	1.02	4.5	9	119	164	50	90	0	0	2ÔÂ5ÈÕ	>=50	>60	normal	<30	normal	<25	n	n	n	n	no	0	1	0
15469	2007-2008	47205	1	68	0	1	NA	Female	29	No	>=3	No	Non-Hispanic Black	0.79	high school or equivalent	no	no	no	26.96	0.62	5.1	7	22	160	68	88	28857.944	0	<=1	<50	<40	overweight	<30	overweight	>=25	n	n	n	n	no	4122.563429	0	0
15473	2007-2008	47209	2	65	1	0	a few times a month	Female	30	No	>=3	No	Non-Hispanic Black	3.22	College or above	no	yes	yes	38.2	0.59	4.8	8	156	154	41	82	99076.747	0	2ÔÂ5ÈÕ	<50	<40	Obese	>=30	Obese	>=25	high	n	low	n	no	14153.821	3	3
15474	2007-2008	47210	1	67	1	1	less than once a month	Female	80	Yes	0	NA	Non-Hispanic Black	1.46	College or above	DM	yes	yes	29.68	2.52	11.5	50	142	263	74	161	37683.813	1	1ÔÂ2ÈÕ	>=50	>60	overweight	<30	overweight	>=25	n	high	n	high	Diabetes	5383.401857	1	0
15475	2007-2008	47212	1	67	1	1	a few times a month	Female	58	Yes	>=3	NA	Non-Hispanic Black	0.83	less than high school	DM	yes	yes	29.97	0.62	5.7	9	119	168	46	98	45641.183	1	<=1	>=50	40-60	overweight	<30	overweight	>=25	n	n	low	n	Diabetes	6520.169	1	0
15496	2007-2008	47233	2	72	1	1	every day and/or night?	Female	61	Yes	>=3	NA	Mexican American	0.65	less than high school	DM	yes	yes	31.13	0.56	4.8	14	300	236	44	132	14413.629	1	<=1	>=50	>60	Obese	>=30	Obese	>=25	high	high	low	high	Diabetes	2059.089857	3	3
15518	2007-2008	47255	1	62	1	1	every day and/or night?	Female	37	No	0	No	Other Hispanic	4.08	high school or equivalent	no	no	yes	26.49	0.62	4.2	12	334	246	56	123	0	1	2ÔÂ5ÈÕ	<50	<40	overweight	<30	overweight	>=25	high	high	n	n	no	0	1	1
15526	2007-2008	47264	2	60	0	1	NA	Female	80	Yes	>=3	NA	Non-Hispanic White	2.5	less than high school	no	yes	yes	22.58	1.17	4.4	14	219	270	45	181	86892.364	0	2ÔÂ5ÈÕ	>=50	>60	normal	<30	normal	<25	high	high	low	high	no	12413.19486	1	1
15527	2007-2008	47265	2	66	1	0	less than once a month	Female	69	Yes	>=3	NA	Other Hispanic	1.93	high school or equivalent	DM	yes	yes	25.69	0.93	7.7	21	127	146	48	73	16215.361	0	1ÔÂ2ÈÕ	>=50	>60	overweight	<30	overweight	>=25	n	n	low	n	Diabetes	2316.480143	1	0
15532	2007-2008	47271	1	63	1	1	every day and/or night?	Female	80	Yes	>=3	NA	Non-Hispanic White	3.43	College or above	DM	no	yes	28.15	1.32	6.8	32	145	189	62	98	75564.297	1	2ÔÂ5ÈÕ	>=50	>60	overweight	<30	overweight	>=25	n	n	n	n	Diabetes	10794.89957	1	0
15535	2007-2008	47274	1	65	1	1	a few times a week, or	Female	62	No	>=3	NA	Mexican American	5	College or above	DM	yes	yes	39.76	0.72	6.2	15	125	234	66	143	11254.02	1	2ÔÂ5ÈÕ	>=50	>60	Obese	>=30	Obese	>=25	n	high	n	high	Diabetes	1607.717143	3	2
15541	2007-2008	47280	1	70	0	0	NA	Female	45	No	1ÔÂ2ÈÕ	NA	Non-Hispanic White	0.96	less than high school	DM	no	no	29.06	0.72	5.2	9	76	193	82	96	58988.422	0	<=1	<50	40-60	overweight	<30	overweight	>=25	n	n	n	n	Diabetes	8426.917429	0	0
15544	2007-2008	47283	1	60	1	1	less than once a month	Female	80	No	1ÔÂ2ÈÕ	NA	Non-Hispanic White	1.47	College or above	DM	yes	yes	26.09	0.92	5.6	11	220	189	34	111	83966.645	1	1ÔÂ2ÈÕ	>=50	>60	overweight	<30	overweight	>=25	high	n	low	n	Diabetes	11995.235	1	1
15548	2007-2008	47287	2	72	1	1	less than once a month	Female	22	No	1ÔÂ2ÈÕ	No	Other Hispanic	1.88	high school or equivalent	no	no	yes	26.89	0.73	4.3	11	261	189	50	87	44471.53	1	1ÔÂ2ÈÕ	<50	<40	overweight	<30	overweight	>=25	high	n	n	n	no	6353.075714	1	1
15550	2007-2008	47289	1	61	0	0	NA	Female	40	No	>=3	No	Non-Hispanic Black	0.69	less than high school	no	no	yes	22.74	0.92	5.4	8	111	210	62	126	54971.952	0	<=1	<50	40-60	normal	<30	normal	<25	n	high	n	n	no	7853.136	1	0
15555	2007-2008	47295	2	68	0	0	NA	Female	79	Yes	>=3	NA	Non-Hispanic White	4.81	College or above	IFG	yes	yes	21.91	0.76	3.2	11	139	201	67	106	82821.507	0	2ÔÂ5ÈÕ	>=50	>60	normal	<30	normal	<25	n	high	n	n	no	11831.64386	1	0
15564	2007-2008	47304	2	60	0	1	NA	Female	56	No	1ÔÂ2ÈÕ	NA	Non-Hispanic White	0.7	College or above	DM	no	yes	32.8	0.56	5.3	8	132	158	33	99	56061.203	0	<=1	>=50	40-60	Obese	>=30	Obese	>=25	n	n	low	n	Diabetes	8008.743286	3	2
15568	2007-2008	47308	1	68	0	0	NA	Female	61	No	>=3	NA	Non-Hispanic Black	0.76	less than high school	DM	yes	yes	22.81	0.82	3.5	11	182	205	50	119	30655.708	0	<=1	>=50	>60	normal	<30	normal	<25	high	high	n	n	Diabetes	4379.386857	1	1
15569	2007-2008	47309	1	74	0	1	NA	Female	64	No	>=3	NA	Mexican American	0	College or above	DM	no	yes	32.58	0.71	4.7	12	86	130	71	42	12254.755	0	<=1	>=50	>60	Obese	>=30	Obese	>=25	n	n	n	n	Diabetes	1750.679286	3	2
15579	2007-2008	47319	2	65	1	0	less than once a month	Female	62	Yes	>=3	NA	Mexican American	2.14	College or above	IGT	no	yes	34.86	0.63	6.5	12	144	181	44	108	19077.665	0	2ÔÂ5ÈÕ	>=50	>60	Obese	>=30	Obese	>=25	n	n	low	n	no	2725.380714	3	2
15596	2007-2008	47337	2	67	0	0	NA	Female	48	No	1ÔÂ2ÈÕ	NA	Non-Hispanic Black	0.68	high school or equivalent	DM	yes	yes	44.93	0.74	6.4	14	130	226	45	155	64815.994	0	<=1	<50	40-60	Obese	>=30	Obese	>=25	n	high	low	high	Diabetes	9259.427714	3	2
15611	2007-2008	47352	2	69	0	0	NA	Female	66	No	>=3	NA	Other Hispanic	0.88	less than high school	DM	yes	yes	21.33	1.62	8.3	36	240	253	30	175	14470.739	0	<=1	>=50	>60	normal	<30	normal	<25	high	high	low	high	Diabetes	2067.248429	1	1
15652	2007-2008	47396	1	72	0	0	NA	Female	75	No	1ÔÂ2ÈÕ	NA	Other Hispanic	1.27	College or above	no	yes	yes	23.82	0.92	5	11	112	227	73	132	20622.125	0	1ÔÂ2ÈÕ	>=50	>60	normal	<30	normal	<25	n	high	n	high	no	2946.017857	1	0
15682	2007-2008	47426	1	64	1	0	less than once a month	Female	78	No	>=3	NA	Non-Hispanic White	1.14	high school or equivalent	no	no	yes	29.64	1.17	5.6	13	98	165	71	74	85229.906	0	1ÔÂ2ÈÕ	>=50	>60	overweight	<30	overweight	>=25	n	n	n	n	no	12175.70086	1	0
15716	2007-2008	47460	2	60	0	0	NA	Female	46	No	1ÔÂ2ÈÕ	NA	Non-Hispanic White	0.51	less than high school	DM	yes	yes	44.45	0.6	6.8	10	257	239	39	149	61371.723	0	<=1	<50	40-60	Obese	>=30	Obese	>=25	high	high	low	high	Diabetes	8767.389	3	3
15721	2007-2008	47466	2	65	0	0	NA	Female	47	No	1ÔÂ2ÈÕ	NA	Mexican American	1.73	high school or equivalent	no	no	yes	26.58	0.72	4.5	12	128	258	57	175	50352.515	0	1ÔÂ2ÈÕ	<50	40-60	overweight	<30	overweight	>=25	n	high	n	high	no	7193.216429	1	0
15739	2007-2008	47485	1	60	1	1	a few times a month	Female	61	Yes	1ÔÂ2ÈÕ	NA	Non-Hispanic White	5	College or above	no	yes	yes	37.84	0.82	5.3	10	147	213	53	131	130241.684	1	2ÔÂ5ÈÕ	>=50	>60	Obese	>=30	Obese	>=25	n	high	n	high	no	18605.95486	3	2
15752	2007-2008	47498	1	64	1	0	a few times a month	Female	46	Yes	>=3	NA	Non-Hispanic White	4.97	high school or equivalent	no	no	yes	25.46	0.82	7.5	11	94	197	69	109	160936.502	0	2ÔÂ5ÈÕ	<50	40-60	overweight	<30	overweight	>=25	n	n	n	n	no	22990.92886	1	0
15776	2007-2008	47523	2	66	0	0	NA	Female	54	No	0	NA	Non-Hispanic White	0.87	College or above	no	no	yes	21.87	0.5	1.7	7	94	253	86	148	80732.378	0	<=1	>=50	40-60	normal	<30	normal	<25	n	high	n	high	no	11533.19686	1	0
15781	2007-2008	47528	1	74	0	0	NA	Female	40	No	0	No	Non-Hispanic Black	2.5	College or above	no	no	yes	24.26	0.77	3.9	6	67	231	69	149	49271.454	0	2ÔÂ5ÈÕ	<50	40-60	normal	<30	normal	<25	n	high	n	high	no	7038.779143	1	0
15785	2007-2008	47533	1	67	1	0	less than once a month	Female	63	No	1ÔÂ2ÈÕ	NA	Non-Hispanic White	2.92	College or above	no	no	yes	30.58	0.62	5.8	8	149	173	49	94	122009.005	0	2ÔÂ5ÈÕ	>=50	>60	Obese	>=30	Obese	>=25	n	n	low	n	no	17429.85786	3	2
15787	2007-2008	47535	2	70	1	0	a few times a month	Female	30	No	>=3	No	Mexican American	1.09	less than high school	no	no	no	20.91	0.5	3.6	11	106	167	55	91	63458.8	0	1ÔÂ2ÈÕ	<50	<40	normal	<30	normal	<25	n	n	n	n	no	9065.542857	0	0
15815	2007-2008	47564	1	67	0	0	NA	Female	46	No	>=3	NA	Non-Hispanic White	0.52	College or above	IGT	no	yes	32.23	0.82	3.6	10	90	150	43	89	54343.432	0	<=1	<50	40-60	Obese	>=30	Obese	>=25	n	n	low	n	no	7763.347429	3	2
15836	2007-2008	47586	1	72	0	0	NA	Female	27	No	1ÔÂ2ÈÕ	No	Other Hispanic	3.87	College or above	no	no	no	36.67	0.52	4.5	12	54	159	74	74	89609.035	0	2ÔÂ5ÈÕ	<50	<40	Obese	>=30	Obese	>=25	n	n	n	n	no	12801.29071	2	2
15840	2007-2008	47590	2	60	0	0	NA	Female	49	No	1ÔÂ2ÈÕ	NA	Non-Hispanic White	2.31	College or above	IGT	no	yes	21	0.81	5.1	9	167	185	50	102	187794.684	0	2ÔÂ5ÈÕ	<50	40-60	normal	<30	normal	<25	high	n	n	n	no	26827.812	1	1
15852	2007-2008	47602	1	73	0	0	NA	Female	53	No	>=3	NA	other	1.39	College or above	IFG	no	yes	20.14	0.82	5.1	14	74	197	71	111	177782.895	0	1ÔÂ2ÈÕ	>=50	40-60	normal	<30	normal	<25	n	n	n	n	no	25397.55643	1	0
15862	2007-2008	47613	1	61	0	0	NA	Female	80	No	>=3	NA	Non-Hispanic White	5	College or above	no	yes	yes	23.32	0.72	5.6	13	130	283	74	183	0	0	2ÔÂ5ÈÕ	>=50	>60	normal	<30	normal	<25	n	high	n	high	no	0	1	0
15863	2007-2008	47614	2	60	0	0	NA	Female	75	No	0	NA	Non-Hispanic White	1.56	less than high school	IGT	yes	yes	29.63	0.87	5.8	13	248	343	58	235	91100.61	0	1ÔÂ2ÈÕ	>=50	>60	overweight	<30	overweight	>=25	high	high	n	high	no	13014.37286	1	1
15869	2007-2008	47620	1	73	1	1	every day and/or night?	Female	71	No	1ÔÂ2ÈÕ	NA	Mexican American	0.87	less than high school	IFG	no	yes	33.41	0.52	3.6	14	211	223	64	117	0	1	<=1	>=50	>60	Obese	>=30	Obese	>=25	high	high	n	n	no	0	3	3
15870	2007-2008	47621	2	64	0	1	NA	Female	58	Yes	0	NA	Mexican American	1.62	less than high school	no	yes	yes	37.84	0.66	5.4	12	162	175	37	106	28851.385	0	1ÔÂ2ÈÕ	>=50	40-60	Obese	>=30	Obese	>=25	high	n	low	n	no	4121.626429	3	3
15875	2007-2008	47626	2	63	1	1	less than once a month	Female	67	No	>=3	NA	Non-Hispanic White	2.86	College or above	no	yes	yes	22.93	0.68	3.4	13	68	237	83	140	137190.202	1	2ÔÂ5ÈÕ	>=50	>60	normal	<30	normal	<25	n	high	n	high	no	19598.60029	1	0
15882	2007-2008	47633	2	61	0	0	NA	Female	33	No	>=3	No	Other Hispanic	1.21	less than high school	no	no	yes	27.69	0.88	4.4	11	107	190	43	126	67796.131	0	1ÔÂ2ÈÕ	<50	<40	overweight	<30	overweight	>=25	n	n	low	n	no	9685.161571	1	0
15896	2007-2008	47648	2	69	0	0	NA	Female	72	Yes	0	NA	Non-Hispanic Black	5	College or above	no	yes	no	21.02	0.52	4.1	15	39	190	99	83	0	0	2ÔÂ5ÈÕ	>=50	>60	normal	<30	normal	<25	n	n	n	n	no	0	0	0
15898	2007-2008	47650	2	69	1	0	less than once a month	Female	63	No	1ÔÂ2ÈÕ	NA	Non-Hispanic White	5	College or above	IFG	yes	yes	31.29	0.86	9.2	23	132	204	39	139	134140.715	0	2ÔÂ5ÈÕ	>=50	>60	Obese	>=30	Obese	>=25	n	high	low	high	no	19162.95929	3	2
15914	2007-2008	47668	2	65	0	1	NA	Female	68	No	>=3	NA	Non-Hispanic Black	1.15	less than high school	no	no	yes	27.49	0.92	4.8	12	146	256	74	153	44722.936	0	1ÔÂ2ÈÕ	>=50	>60	overweight	<30	overweight	>=25	n	high	n	high	no	6388.990857	1	0
15923	2007-2008	47677	2	64	1	0	less than once a month	Female	57	No	0	NA	Non-Hispanic Black	0.57	less than high school	no	yes	yes	37.68	0.85	5.8	8	208	279	62	175	55971.054	0	<=1	>=50	40-60	Obese	>=30	Obese	>=25	high	high	n	high	no	7995.864857	3	3
15946	2007-2008	47702	2	59	1	1	less than once a month	Female	29	No	0	No	Non-Hispanic White	0.74	College or above	no	no	yes	38.26	0.73	5.8	11	210	181	47	92	158118.196	1	<=1	<50	<40	Obese	>=30	Obese	>=25	high	n	low	n	no	22588.31371	3	3
15950	2007-2008	47706	1	60	1	0	less than once a month	Female	44	No	>=3	No	Non-Hispanic White	3.32	College or above	no	no	yes	21.32	0.92	4.6	7	74	202	66	121	124950.909	0	2ÔÂ5ÈÕ	<50	40-60	normal	<30	normal	<25	n	high	n	n	no	17850.12986	1	0
15952	2007-2008	47708	1	65	0	0	NA	Female	35	No	>=3	No	Mexican American	1.3	less than high school	IFG	no	no	30.13	0.42	3.7	9	96	192	59	114	34603.465	0	1ÔÂ2ÈÕ	<50	<40	Obese	>=30	Obese	>=25	n	n	n	n	no	4943.352143	2	2
15959	2007-2008	47715	2	59	0	1	NA	Female	80	Yes	1ÔÂ2ÈÕ	NA	Non-Hispanic White	5	high school or equivalent	no	yes	yes	20.09	0.65	5.8	28	85	209	60	132	103451.847	0	2ÔÂ5ÈÕ	>=50	>60	normal	<30	normal	<25	n	high	n	high	no	14778.83529	1	0
15971	2007-2008	47727	2	67	0	0	NA	Female	42	No	0	No	Non-Hispanic White	5	College or above	no	no	no	23.31	0.62	3.6	9	103	193	96	76	178780.709	0	2ÔÂ5ÈÕ	<50	40-60	normal	<30	normal	<25	n	n	n	n	no	25540.10129	0	0
15992	2007-2008	47749	2	64	0	0	NA	Female	31	No	>=3	No	Non-Hispanic Black	0.36	less than high school	no	yes	no	31.48	0.79	3.7	10	56	182	57	114	60149.26	0	<=1	<50	<40	Obese	>=30	Obese	>=25	n	n	n	n	no	8592.751429	2	2
16012	2007-2008	47771	2	60	1	1	every day and/or night?	Female	79	No	>=3	NA	Non-Hispanic White	1.67	less than high school	IGT	yes	yes	22.71	1.42	4.1	21	122	191	46	121	88737.083	1	1ÔÂ2ÈÕ	>=50	>60	normal	<30	normal	<25	n	n	low	n	no	12676.72614	1	0
16019	2007-2008	47778	2	62	1	1	less than once a month	Female	67	Yes	>=3	NA	Non-Hispanic White	1	less than high school	DM	yes	yes	31.54	0.77	4.8	9	64	133	49	71	50179.408	1	<=1	>=50	>60	Obese	>=30	Obese	>=25	n	n	low	n	Diabetes	7168.486857	3	2
16041	2007-2008	47803	1	65	0	0	NA	Female	35	No	1ÔÂ2ÈÕ	No	Mexican American	1.45	high school or equivalent	IGT	no	yes	47.47	0.62	4.7	12	91	195	48	129	42599.362	0	1ÔÂ2ÈÕ	<50	<40	Obese	>=30	Obese	>=25	n	n	low	n	no	6085.623143	3	2
16062	2007-2008	47825	1	72	0	0	NA	Female	69	Yes	1ÔÂ2ÈÕ	NA	Other Hispanic	2.05	high school or equivalent	DM	yes	yes	21.97	0.72	5.1	22	147	206	54	123	24339.283	0	2ÔÂ5ÈÕ	>=50	>60	normal	<30	normal	<25	n	high	n	n	Diabetes	3477.040429	1	0
16069	2007-2008	47832	2	72	0	1	NA	Female	42	No	>=3	No	Non-Hispanic Black	2.98	high school or equivalent	no	yes	no	23.77	0.74	3.7	8	57	179	61	107	49990.091	0	2ÔÂ5ÈÕ	<50	40-60	normal	<30	normal	<25	n	n	n	n	no	7141.441571	0	0
16079	2007-2008	47842	1	68	0	0	NA	Female	37	No	1ÔÂ2ÈÕ	No	Non-Hispanic Black	3.39	College or above	no	no	no	20.53	0.62	2.4	6	64	188	66	109	76899.77	0	2ÔÂ5ÈÕ	<50	<40	normal	<30	normal	<25	n	n	n	n	no	10985.68143	0	0
16086	2007-2008	47850	2	63	1	0	less than once a month	Female	49	No	>=3	NA	Non-Hispanic White	1.23	high school or equivalent	IFG	no	yes	27.63	0.65	5.9	5	86	219	62	140	157133.628	0	1ÔÂ2ÈÕ	<50	40-60	overweight	<30	overweight	>=25	n	high	n	high	no	22447.66114	1	0
16108	2007-2008	47872	1	68	0	0	NA	Female	72	Yes	>=3	NA	Non-Hispanic Black	2.04	College or above	DM	yes	yes	32.06	0.72	6.4	9	107	226	60	145	37324.142	0	2ÔÂ5ÈÕ	>=50	>60	Obese	>=30	Obese	>=25	n	high	n	high	Diabetes	5332.020286	3	2
16110	2007-2008	47874	2	69	1	0	less than once a month	Female	79	Yes	>=3	NA	Non-Hispanic White	1.12	high school or equivalent	DM	yes	yes	20.36	0.82	5.1	17	70	243	87	142	57236.249	0	1ÔÂ2ÈÕ	>=50	>60	normal	<30	normal	<25	n	high	n	high	Diabetes	8176.607	1	0
16123	2007-2008	47887	1	60	0	1	NA	Female	80	Yes	>=3	NA	Non-Hispanic White	2.92	less than high school	no	yes	yes	24.32	0.82	3.5	11	114	195	69	103	77580.352	0	2ÔÂ5ÈÕ	>=50	>60	normal	<30	normal	<25	n	n	n	n	no	11082.90743	1	0
16145	2007-2008	47911	2	65	0	1	NA	Female	61	No	0	NA	Non-Hispanic Black	5	high school or equivalent	DM	yes	yes	32.4	0.87	6.1	16	124	185	54	106	48255.635	0	2ÔÂ5ÈÕ	>=50	>60	Obese	>=30	Obese	>=25	n	n	n	n	Diabetes	6893.662143	3	2
16162	2007-2008	47929	1	70	0	1	NA	Female	72	Yes	1ÔÂ2ÈÕ	NA	Non-Hispanic White	3.65	College or above	no	yes	yes	25.51	0.92	4.9	20	62	190	88	90	62126.53	0	2ÔÂ5ÈÕ	>=50	>60	overweight	<30	overweight	>=25	n	n	n	n	no	8875.218571	1	0
16168	2007-2008	47936	1	71	0	0	NA	Female	46	Yes	1ÔÂ2ÈÕ	NA	Non-Hispanic White	5	College or above	IGT	no	no	24.06	0.92	4.7	12	73	192	73	104	247507.521	0	2ÔÂ5ÈÕ	<50	40-60	normal	<30	normal	<25	n	n	n	n	no	35358.21729	0	0
16181	2007-2008	47949	2	60	1	1	every day and/or night?	Female	49	No	>=3	NA	Non-Hispanic White	3.41	College or above	no	yes	yes	37.52	0.74	4.5	9	111	206	61	123	78616.923	1	2ÔÂ5ÈÕ	<50	40-60	Obese	>=30	Obese	>=25	n	high	n	n	no	11230.989	3	2
16188	2007-2008	47957	1	61	0	0	NA	Female	59	Yes	1ÔÂ2ÈÕ	NA	Non-Hispanic White	1.51	less than high school	no	no	yes	24.99	0.84	4.2	16	104	267	59	187	67159.073	0	1ÔÂ2ÈÕ	>=50	NA	normal	<30	normal	<25	n	high	n	high	no	9594.153286	1	0
16189	2007-2008	47958	1	63	0	0	NA	Female	49	No	0	NA	Non-Hispanic White	5	College or above	IFG	no	yes	33.24	0.62	4.6	11	133	224	46	151	172590.561	0	2ÔÂ5ÈÕ	<50	40-60	Obese	>=30	Obese	>=25	n	high	low	high	no	24655.79443	3	2
16224	2007-2008	47994	2	62	0	1	NA	Female	80	No	1ÔÂ2ÈÕ	NA	Non-Hispanic White	2.14	high school or equivalent	no	no	yes	24.82	1.01	4.5	20	114	202	74	105	83297.511	0	2ÔÂ5ÈÕ	>=50	>60	normal	<30	normal	<25	n	high	n	n	no	11899.64443	1	0
16233	2007-2008	48005	2	61	1	1	less than once a month	Female	73	Yes	>=3	NA	Non-Hispanic White	1.79	high school or equivalent	DM	yes	yes	31.14	1.96	5.9	41	309	264	33	169	108663.486	1	1ÔÂ2ÈÕ	>=50	>60	Obese	>=30	Obese	>=25	high	high	low	high	Diabetes	15523.35514	3	3
16240	2007-2008	48012	1	67	1	0	less than once a month	Female	27	No	1ÔÂ2ÈÕ	No	Non-Hispanic White	0.9	less than high school	no	no	yes	31.59	0.82	5.4	5	128	213	44	143	118229.009	0	<=1	<50	<40	Obese	>=30	Obese	>=25	n	high	low	high	no	16889.85843	3	2
16248	2007-2008	48020	2	67	1	0	a few times a month	Female	37	No	>=3	No	Non-Hispanic Black	0.01	less than high school	IGT	yes	no	31.93	0.52	6.9	3	57	181	60	110	68436.921	0	<=1	<50	<40	Obese	>=30	Obese	>=25	n	n	n	n	no	9776.703	2	2
16265	2007-2008	48040	1	74	0	0	NA	Female	62	Yes	1ÔÂ2ÈÕ	NA	Non-Hispanic Black	1.73	high school or equivalent	DM	yes	yes	25.43	0.74	6.8	14	70	250	76	160	22887.118	0	1ÔÂ2ÈÕ	>=50	>60	overweight	<30	overweight	>=25	n	high	n	high	Diabetes	3269.588286	1	0
16267	2007-2008	48042	1	69	0	0	NA	Female	79	Yes	>=3	NA	Non-Hispanic White	1.47	less than high school	no	yes	yes	23.59	0.92	4	16	83	212	73	122	122954.065	0	1ÔÂ2ÈÕ	>=50	>60	normal	<30	normal	<25	n	high	n	n	no	17564.86643	1	0
16279	2007-2008	48054	1	68	1	1	less than once a month	Female	45	No	>=3	NA	Non-Hispanic Black	4.96	College or above	no	yes	no	42.36	0.62	6.3	8	63	153	51	89	78998.957	1	2ÔÂ5ÈÕ	<50	40-60	Obese	>=30	Obese	>=25	n	n	n	n	no	11285.56529	2	2
16310	2007-2008	48087	2	67	1	0	less than once a month	Female	33	No	>=3	No	Non-Hispanic Black	3.11	College or above	no	yes	no	33.89	0.72	4.3	8	34	151	77	67	58946.719	0	2ÔÂ5ÈÕ	<50	<40	Obese	>=30	Obese	>=25	n	n	n	n	no	8420.959857	2	2
16328	2007-2008	48107	1	64	0	0	NA	Female	25	No	1ÔÂ2ÈÕ	No	Non-Hispanic Black	2.45	less than high school	DM	no	yes	45.43	0.62	4.6	12	150	191	35	126	73281.197	0	2ÔÂ5ÈÕ	<50	<40	Obese	>=30	Obese	>=25	high	n	low	n	Diabetes	10468.74243	3	3
16354	2007-2008	48134	2	63	0	0	NA	Female	29	No	>=3	No	Non-Hispanic White	1.9	high school or equivalent	no	no	yes	24.22	0.95	6.4	9	75	223	56	152	131376.622	0	1ÔÂ2ÈÕ	<50	<40	normal	<30	normal	<25	n	high	n	high	no	18768.08886	1	0
16361	2007-2008	48141	2	66	0	0	NA	Female	27	Yes	1ÔÂ2ÈÕ	No	Other Hispanic	0.67	less than high school	no	no	yes	17.96	0.85	3.5	8	90	406	47	341	0	0	<=1	<50	<40	underweight	<30	normal	<25	n	high	low	high	no	0	1	0
16364	2007-2008	48144	2	61	1	1	every day and/or night?	Female	28	No	1ÔÂ2ÈÕ	No	Non-Hispanic White	3.52	College or above	no	no	yes	42.42	0.71	6.4	12	95	181	49	113	293291.79	1	2ÔÂ5ÈÕ	<50	<40	Obese	>=30	Obese	>=25	n	n	low	n	no	41898.82714	3	2
16375	2007-2008	48155	1	72	0	0	NA	Female	38	Yes	>=3	NA	Non-Hispanic Black	1.27	College or above	no	yes	yes	49.82	0.72	4.7	7	95	167	46	102	68413.285	0	1ÔÂ2ÈÕ	<50	<40	Obese	>=30	Obese	>=25	n	n	low	n	no	9773.326429	3	2
16382	2007-2008	48162	2	60	0	0	NA	Female	80	Yes	1ÔÂ2ÈÕ	NA	Non-Hispanic White	1.5	less than high school	DM	yes	no	16.77	0.65	4.1	25	61	194	74	108	91890.295	0	1ÔÂ2ÈÕ	>=50	>60	underweight	<30	normal	<25	n	n	n	n	Diabetes	13127.185	0	0
16389	2007-2008	48169	2	66	0	0	NA	Female	48	No	0	NA	Mexican American	5	College or above	no	no	yes	28.74	1.05	6.2	10	221	187	43	100	49007.23	0	2ÔÂ5ÈÕ	<50	40-60	overweight	<30	overweight	>=25	high	n	low	n	no	7001.032857	1	1
16392	2007-2008	48173	1	74	0	0	NA	Female	22	No	0	No	Non-Hispanic Black	0.5	less than high school	no	no	no	40.82	0.7	4.2	12	73	156	53	88	57571.18	0	<=1	<50	<40	Obese	>=30	Obese	>=25	n	n	n	n	no	8224.454286	2	2
16394	2007-2008	48175	2	65	0	1	NA	Female	59	No	0	NA	Non-Hispanic Black	5	College or above	no	yes	yes	31.71	0.65	6.5	11	56	161	70	80	86900.832	0	2ÔÂ5ÈÕ	>=50	NA	Obese	>=30	Obese	>=25	n	n	n	n	no	12414.40457	3	2
16408	2007-2008	48189	1	64	0	0	NA	Female	38	Yes	0	NA	Non-Hispanic White	3.39	high school or equivalent	no	no	yes	33.14	0.92	5.2	17	168	297	57	206	186184.076	0	2ÔÂ5ÈÕ	<50	<40	Obese	>=30	Obese	>=25	high	high	n	high	no	26597.72514	3	3
16410	2007-2008	48191	2	70	1	1	a few times a month	Female	48	Yes	1ÔÂ2ÈÕ	NA	Mexican American	4.62	College or above	no	yes	yes	38.93	0.8	4.8	18	141	209	45	136	54564.348	1	2ÔÂ5ÈÕ	<50	40-60	Obese	>=30	Obese	>=25	n	high	low	high	no	7794.906857	3	2
16413	2007-2008	48194	1	61	0	0	NA	Female	64	No	1ÔÂ2ÈÕ	NA	Non-Hispanic White	1.02	high school or equivalent	no	yes	yes	22.7	0.72	3.7	8	128	259	76	157	48947.369	0	1ÔÂ2ÈÕ	>=50	>60	normal	<30	normal	<25	n	high	n	high	no	6992.481286	1	0
16428	2007-2008	48211	1	68	0	0	NA	Female	54	No	1ÔÂ2ÈÕ	NA	Non-Hispanic Black	1.99	College or above	DM	yes	yes	27.28	3.12	7.6	34	95	223	64	140	54967.641	0	1ÔÂ2ÈÕ	>=50	40-60	overweight	<30	overweight	>=25	n	high	n	high	Diabetes	7852.520143	1	0
16475	2007-2008	48260	1	68	1	0	less than once a month	Female	68	No	>=3	NA	Non-Hispanic Black	3.07	College or above	no	yes	yes	33.93	0.82	5.7	13	71	242	70	158	0	0	2ÔÂ5ÈÕ	>=50	>60	Obese	>=30	Obese	>=25	n	high	n	high	no	0	3	2
16479	2007-2008	48264	2	60	1	1	less than once a month	Female	44	No	1ÔÂ2ÈÕ	No	Other Hispanic	3.13	College or above	no	yes	yes	39.85	0.57	5.4	9	115	235	50	162	38013.53	1	2ÔÂ5ÈÕ	<50	40-60	Obese	>=30	Obese	>=25	n	high	n	high	no	5430.504286	3	2
16487	2007-2008	48272	2	59	0	1	NA	Female	70	No	>=3	NA	Non-Hispanic White	2.86	high school or equivalent	no	yes	yes	18.53	0.6	4.9	8	75	214	61	138	52794.086	0	2ÔÂ5ÈÕ	>=50	>60	normal	<30	normal	<25	n	high	n	high	no	7542.012286	1	0
16502	2007-2008	48287	1	69	0	1	NA	Female	40	No	1ÔÂ2ÈÕ	No	Non-Hispanic White	5	College or above	no	no	yes	28.22	0.82	3.4	11	114	233	62	148	214192.556	0	2ÔÂ5ÈÕ	<50	40-60	overweight	<30	overweight	>=25	n	high	n	high	no	30598.93657	1	0
16528	2007-2008	48314	1	63	1	1	every day and/or night?	Female	60	Yes	1ÔÂ2ÈÕ	NA	Non-Hispanic White	0.78	College or above	DM	no	yes	27.4	1.02	4.2	15	54	208	69	128	58636.937	1	<=1	>=50	>60	overweight	<30	overweight	>=25	n	high	n	n	Diabetes	8376.705286	1	0
16547	2007-2008	48335	1	61	1	1	a few times a month	Female	66	Yes	>=3	NA	Non-Hispanic White	2.42	less than high school	no	yes	yes	31.12	1.12	6.2	19	220	255	44	167	52839.319	1	2ÔÂ5ÈÕ	>=50	>60	Obese	>=30	Obese	>=25	high	high	low	high	no	7548.474143	3	3
16548	2007-2008	48336	2	59	0	0	NA	Female	44	Yes	1ÔÂ2ÈÕ	NA	Non-Hispanic White	4.07	high school or equivalent	no	no	yes	26.91	0.81	4.1	13	90	117	32	67	216018.341	0	2ÔÂ5ÈÕ	<50	40-60	overweight	<30	overweight	>=25	n	n	low	n	no	30859.763	1	0
16567	2007-2008	48356	2	63	1	0	less than once a month	Female	30	No	>=3	No	Non-Hispanic White	2.42	College or above	no	no	no	22.88	0.73	4.7	8	43	148	64	75	172160.416	0	2ÔÂ5ÈÕ	<50	<40	normal	<30	normal	<25	n	n	n	n	no	24594.34514	0	0
16576	2007-2008	48365	1	66	1	0	less than once a month	Female	53	No	>=3	NA	Mexican American	1.83	less than high school	DM	no	yes	36.06	0.52	5.6	14	270	240	36	150	38603.347	0	1ÔÂ2ÈÕ	>=50	40-60	Obese	>=30	Obese	>=25	high	high	low	high	Diabetes	5514.763857	3	3
16577	2007-2008	48366	1	61	1	0	a few times a month	Female	33	No	1ÔÂ2ÈÕ	No	Non-Hispanic White	4.12	College or above	IFG	no	no	25.3	0.62	4.6	13	116	178	71	84	214625.136	0	2ÔÂ5ÈÕ	<50	<40	overweight	<30	overweight	>=25	n	n	n	n	no	30660.73371	0	0
16585	2007-2008	48374	1	71	1	0	a few times a month	Female	50	Yes	>=3	NA	Mexican American	0.89	less than high school	no	yes	yes	21.42	0.82	5	17	93	228	82	127	37586.604	0	<=1	>=50	40-60	normal	<30	normal	<25	n	high	n	n	no	5369.514857	1	0
16590	2007-2008	48379	1	60	0	0	NA	Female	31	No	0	No	Non-Hispanic White	0.58	College or above	no	no	yes	23.46	0.72	6.7	7	118	253	135	94	66251.463	0	<=1	<50	<40	normal	<30	normal	<25	n	high	n	n	no	9464.494714	1	0
16600	2007-2008	48391	1	65	0	0	NA	Female	64	No	>=3	NA	Non-Hispanic Black	2.56	high school or equivalent	no	no	yes	24.42	0.62	8.2	16	115	236	85	128	29423.51	0	2ÔÂ5ÈÕ	>=50	>60	normal	<30	normal	<25	n	high	n	n	no	4203.358571	1	0
16605	2007-2008	48396	2	66	1	0	less than once a month	Female	37	No	0	No	Mexican American	1.81	College or above	no	no	no	26.34	0.69	3.6	9	75	156	57	84	43606.508	0	1ÔÂ2ÈÕ	<50	<40	overweight	<30	overweight	>=25	n	n	n	n	no	6229.501143	0	0
16609	2007-2008	48401	2	61	0	0	NA	Female	60	No	0	NA	Non-Hispanic White	5	College or above	no	yes	yes	28.07	0.88	6.3	14	106	162	43	98	170665.824	0	2ÔÂ5ÈÕ	>=50	>60	overweight	<30	overweight	>=25	n	n	low	n	no	24380.832	1	0
16622	2007-2008	48414	2	60	1	1	a few times a month	Female	58	No	1ÔÂ2ÈÕ	NA	Non-Hispanic White	0.87	College or above	DM	no	yes	33.95	0.65	3.8	10	182	126	34	56	71559.104	1	<=1	>=50	40-60	Obese	>=30	Obese	>=25	high	n	low	n	Diabetes	10222.72914	3	3
16623	2007-2008	48415	2	70	1	0	less than once a month	Female	49	No	>=3	NA	Non-Hispanic Black	2.36	high school or equivalent	no	yes	yes	27.71	0.8	6	11	75	208	72	121	149991.621	0	2ÔÂ5ÈÕ	<50	40-60	overweight	<30	overweight	>=25	n	high	n	n	no	21427.37443	1	0
16632	2007-2008	48424	2	61	0	0	NA	Female	80	No	1ÔÂ2ÈÕ	NA	Non-Hispanic White	3.61	College or above	IGT	yes	yes	26.29	1.03	7.3	25	107	227	66	140	95055.415	0	2ÔÂ5ÈÕ	>=50	>60	overweight	<30	overweight	>=25	n	high	n	high	no	13579.345	1	0
16644	2007-2008	48438	2	72	1	1	less than once a month	Female	54	Yes	1ÔÂ2ÈÕ	NA	Mexican American	5	College or above	DM	yes	yes	23.87	0.77	5.5	14	128	243	57	160	28664.708	1	2ÔÂ5ÈÕ	>=50	40-60	normal	<30	normal	<25	n	high	n	high	Diabetes	4094.958286	1	0
16649	2007-2008	48443	1	61	0	0	NA	Female	47	No	1ÔÂ2ÈÕ	NA	Non-Hispanic Black	1.08	College or above	no	yes	yes	29.23	0.82	4.4	8	47	203	75	119	72067.903	0	1ÔÂ2ÈÕ	<50	40-60	overweight	<30	overweight	>=25	n	high	n	n	no	10295.41471	1	0
16679	2007-2008	48474	1	65	1	1	a few times a month	Female	39	No	1ÔÂ2ÈÕ	No	Mexican American	2.28	less than high school	no	yes	yes	26.03	0.52	4.6	9	266	205	52	100	34603.465	1	2ÔÂ5ÈÕ	<50	<40	overweight	<30	overweight	>=25	high	high	n	n	no	4943.352143	1	1
16698	2007-2008	48495	2	61	1	0	less than once a month	Female	57	No	1ÔÂ2ÈÕ	NA	Non-Hispanic White	5	College or above	IGT	yes	yes	32.94	0.68	3.8	16	122	222	57	141	243512.362	0	2ÔÂ5ÈÕ	>=50	40-60	Obese	>=30	Obese	>=25	n	high	n	high	no	34787.48029	3	2
16700	2007-2008	48497	1	63	0	1	NA	Female	45	No	0	NA	Non-Hispanic White	5	College or above	IGT	yes	no	29.58	0.62	5.3	14	98	126	72	34	164777.744	0	2ÔÂ5ÈÕ	<50	40-60	overweight	<30	overweight	>=25	n	n	n	n	no	23539.67771	0	0
16704	2007-2008	48501	1	61	0	0	NA	Female	76	Yes	>=3	NA	Non-Hispanic White	1.83	less than high school	no	no	yes	28.95	0.82	6	13	243	317	57	211	76342.41	0	1ÔÂ2ÈÕ	>=50	>60	overweight	<30	overweight	>=25	high	high	n	high	no	10906.05857	1	1
16707	2007-2008	48504	2	63	0	1	NA	Female	70	No	1ÔÂ2ÈÕ	NA	Non-Hispanic White	1.01	less than high school	DM	yes	yes	20.78	0.81	4.1	9	96	125	43	63	70970.888	0	1ÔÂ2ÈÕ	>=50	>60	normal	<30	normal	<25	n	n	low	n	Diabetes	10138.69829	1	0
16751	2007-2008	48552	2	62	0	0	NA	Female	52	No	0	NA	Non-Hispanic White	5	College or above	no	no	yes	21.22	0.9	3.5	16	78	229	80	133	202772.438	0	2ÔÂ5ÈÕ	>=50	40-60	normal	<30	normal	<25	n	high	n	high	no	28967.49114	1	0
16767	2007-2008	48569	1	63	0	1	NA	Female	46	No	1ÔÂ2ÈÕ	NA	Non-Hispanic White	5	College or above	no	no	yes	25.59	0.82	3.7	16	115	205	77	105	178926.714	0	2ÔÂ5ÈÕ	<50	40-60	overweight	<30	overweight	>=25	n	high	n	n	no	25560.95914	1	0
16773	2007-2008	48576	1	67	1	0	a few times a week, or	Female	67	Yes	>=3	NA	Non-Hispanic White	0.86	high school or equivalent	IGT	no	yes	32.27	0.6	3.9	17	125	241	53	163	59969.575	0	<=1	>=50	>60	Obese	>=30	Obese	>=25	n	high	n	high	no	8567.082143	3	2
16774	2007-2008	48577	1	68	0	0	NA	Female	30	No	1ÔÂ2ÈÕ	No	Other Hispanic	1.16	less than high school	IGT	no	yes	26.58	0.72	4.6	9	217	188	49	96	46673.498	0	1ÔÂ2ÈÕ	<50	<40	overweight	<30	overweight	>=25	high	n	low	n	no	6667.642571	1	1
16776	2007-2008	48579	1	68	0	1	NA	Female	38	No	>=3	No	Non-Hispanic Black	3.62	less than high school	no	yes	yes	35.29	0.62	4.4	16	36	154	47	100	62907.308	0	2ÔÂ5ÈÕ	<50	<40	Obese	>=30	Obese	>=25	n	n	low	n	no	8986.758286	3	2
16786	2007-2008	48589	1	64	0	1	NA	Female	55	No	1ÔÂ2ÈÕ	NA	Non-Hispanic Black	1.69	College or above	DM	yes	yes	47.71	0.72	5.7	14	77	212	60	137	54373.874	0	1ÔÂ2ÈÕ	>=50	40-60	Obese	>=30	Obese	>=25	n	high	n	high	Diabetes	7767.696286	3	2
16790	2007-2008	48594	2	65	0	0	NA	Female	68	No	>=3	NA	Mexican American	1.29	less than high school	DM	yes	yes	31.71	0.8	6.2	16	117	159	51	85	23768.014	0	1ÔÂ2ÈÕ	>=50	>60	Obese	>=30	Obese	>=25	n	n	n	n	Diabetes	3395.430571	3	2
16806	2007-2008	48610	1	68	1	0	less than once a month	Female	43	Yes	1ÔÂ2ÈÕ	NA	Non-Hispanic Black	4.12	less than high school	no	yes	yes	33.94	0.82	6.1	8	58	147	49	86	78998.957	0	2ÔÂ5ÈÕ	<50	40-60	Obese	>=30	Obese	>=25	n	n	low	n	no	11285.56529	3	2
16813	2007-2008	48617	1	65	1	0	less than once a month	Female	76	No	>=3	NA	Non-Hispanic White	5	College or above	no	no	no	20.93	0.82	3.6	12	64	196	87	96	80564.382	0	2ÔÂ5ÈÕ	>=50	>60	normal	<30	normal	<25	n	n	n	n	no	11509.19743	0	0
16821	2007-2008	48626	2	63	1	0	a few times a month	Female	52	No	1ÔÂ2ÈÕ	NA	Non-Hispanic White	5	College or above	IGT	no	yes	32.71	0.79	3.7	13	171	238	67	137	199685.355	0	2ÔÂ5ÈÕ	>=50	40-60	Obese	>=30	Obese	>=25	high	high	n	high	no	28526.47929	3	3
16838	2007-2008	48643	2	67	0	0	NA	Female	79	No	1ÔÂ2ÈÕ	NA	Non-Hispanic White	3.85	College or above	IGT	yes	yes	34.43	1.03	5.1	17	76	240	108	117	88991.454	0	2ÔÂ5ÈÕ	>=50	>60	Obese	>=30	Obese	>=25	n	high	n	n	no	12713.06486	3	2
16851	2007-2008	48657	1	71	1	1	less than once a month	Female	75	Yes	1ÔÂ2ÈÕ	NA	Other Hispanic	1.47	high school or equivalent	no	yes	yes	27.98	0.72	5.6	12	176	211	41	135	24552.251	1	1ÔÂ2ÈÕ	>=50	>60	overweight	<30	overweight	>=25	high	high	low	high	no	3507.464429	1	1
16852	2007-2008	48658	2	61	1	1	a few times a month	Female	80	No	>=3	NA	Non-Hispanic White	0.68	less than high school	DM	yes	yes	22.6	0.57	3.9	10	69	135	47	74	97461.382	1	<=1	>=50	>60	normal	<30	normal	<25	n	n	low	n	Diabetes	13923.05457	1	0
16853	2007-2008	48659	1	62	0	0	NA	Female	60	No	1ÔÂ2ÈÕ	NA	Non-Hispanic White	4.84	College or above	no	no	yes	30.84	0.62	6.7	16	57	232	72	149	109060.395	0	2ÔÂ5ÈÕ	>=50	>60	Obese	>=30	Obese	>=25	n	high	n	high	no	15580.05643	3	2
16861	2007-2008	48668	1	61	0	0	NA	Female	80	Yes	>=3	NA	Non-Hispanic White	1.28	high school or equivalent	IFG	yes	yes	27.31	1.02	5.7	20	62	183	70	101	59870.891	0	1ÔÂ2ÈÕ	>=50	>60	overweight	<30	overweight	>=25	n	n	n	n	no	8552.984429	1	0
16863	2007-2008	48670	1	61	1	0	a few times a month	Female	72	No	1ÔÂ2ÈÕ	NA	Non-Hispanic White	2.19	high school or equivalent	no	no	yes	28.65	1.02	5.5	18	118	221	48	149	68297.026	0	2ÔÂ5ÈÕ	>=50	>60	overweight	<30	overweight	>=25	n	high	low	high	no	9756.718	1	0
16865	2007-2008	48672	1	60	0	0	NA	Female	80	No	>=3	NA	Non-Hispanic White	4.9	high school or equivalent	IGT	yes	no	27.4	1.12	6.1	25	80	151	57	78	73639.681	0	2ÔÂ5ÈÕ	>=50	>60	overweight	<30	overweight	>=25	n	n	n	n	no	10519.95443	0	0
16868	2007-2008	48676	2	61	0	0	NA	Female	36	No	>=3	No	Other Hispanic	2.12	less than high school	no	no	no	20.32	0.74	4.1	8	55	190	84	95	60388.481	0	2ÔÂ5ÈÕ	<50	<40	normal	<30	normal	<25	n	n	n	n	no	8626.925857	0	0
16879	2007-2008	48687	1	65	1	0	a few times a week, or	Female	29	No	1ÔÂ2ÈÕ	No	other	4.35	College or above	no	no	no	21.9	0.62	4.3	13	42	180	63	109	205447.028	0	2ÔÂ5ÈÕ	<50	<40	normal	<30	normal	<25	n	n	n	n	no	29349.57543	0	0
16896	2007-2008	48704	2	66	1	1	every day and/or night?	Female	71	Yes	1ÔÂ2ÈÕ	NA	Mexican American	3.52	College or above	no	yes	no	27.67	0.84	3.7	9	130	195	61	108	19170.241	1	2ÔÂ5ÈÕ	>=50	>60	overweight	<30	overweight	>=25	n	n	n	n	no	2738.605857	0	0
16907	2007-2008	48715	2	65	1	0	every day and/or night?	Female	73	No	1ÔÂ2ÈÕ	NA	Mexican American	1.73	less than high school	DM	yes	yes	27.65	0.69	3	12	101	128	49	59	30600.258	0	1ÔÂ2ÈÕ	>=50	>60	overweight	<30	overweight	>=25	n	n	low	n	Diabetes	4371.465429	1	0
16913	2007-2008	48721	2	62	1	0	a few times a month	Female	39	No	>=3	No	Non-Hispanic White	2.22	high school or equivalent	no	no	no	33.91	0.7	4.3	10	36	164	52	105	181661.79	0	2ÔÂ5ÈÕ	<50	<40	Obese	>=30	Obese	>=25	n	n	n	n	no	25951.68429	2	2
16922	2007-2008	48730	2	61	1	0	less than once a month	Female	44	No	0	No	Non-Hispanic White	0	less than high school	no	no	yes	27.51	0.79	4.2	8	128	261	62	173	0	0	<=1	<50	40-60	overweight	<30	overweight	>=25	n	high	n	high	no	0	1	0
16925	2007-2008	48733	2	67	0	0	NA	Female	24	No	0	No	Non-Hispanic Black	3.37	College or above	no	no	no	33.53	0.72	4.7	6	131	169	66	77	78405.546	0	2ÔÂ5ÈÕ	<50	<40	Obese	>=30	Obese	>=25	n	n	n	n	no	11200.79229	2	2
16930	2007-2008	48740	1	59	0	1	NA	Female	64	Yes	>=3	NA	Non-Hispanic Black	0.73	less than high school	IFG	yes	yes	26.66	1.1	8.2	14	82	230	98	116	31116.998	0	<=1	>=50	>60	overweight	<30	overweight	>=25	n	high	n	n	no	4445.285429	1	0
16955	2007-2008	48766	1	70	1	1	less than once a month	Female	59	No	>=3	NA	Non-Hispanic White	5	College or above	no	yes	yes	32.01	0.72	6.2	10	107	117	38	58	0	1	2ÔÂ5ÈÕ	>=50	NA	Obese	>=30	Obese	>=25	n	n	low	n	no	0	3	2
17011	2007-2008	48823	2	63	1	0	a few times a month	Female	60	Yes	1ÔÂ2ÈÕ	NA	Non-Hispanic White	5	College or above	no	yes	yes	29.69	0.79	5.3	17	84	186	59	110	132788.197	0	2ÔÂ5ÈÕ	>=50	>60	overweight	<30	overweight	>=25	n	n	n	n	no	18969.74243	1	0
17020	2007-2008	48833	2	63	1	1	less than once a month	Female	71	No	1ÔÂ2ÈÕ	NA	Non-Hispanic White	3.08	less than high school	no	yes	yes	32.09	0.85	5.1	12	183	253	67	149	86480.661	1	2ÔÂ5ÈÕ	>=50	>60	Obese	>=30	Obese	>=25	high	high	n	high	no	12354.38014	3	3
17048	2007-2008	48863	2	65	0	0	NA	Female	32	No	>=3	No	Other Hispanic	2.82	College or above	no	no	no	23.27	0.65	3.5	15	32	152	59	87	58296.292	0	2ÔÂ5ÈÕ	<50	<40	normal	<30	normal	<25	n	n	n	n	no	8328.041714	0	0
17061	2007-2008	48876	2	67	1	1	a few times a week, or	Female	69	Yes	1ÔÂ2ÈÕ	NA	Other Hispanic	2.14	College or above	IGT	yes	yes	37.95	0.71	9.5	18	228	232	48	138	13790.28	1	2ÔÂ5ÈÕ	>=50	>60	Obese	>=30	Obese	>=25	high	high	low	high	no	1970.04	3	3
17118	2007-2008	48935	1	67	0	0	NA	Female	28	No	0	No	Non-Hispanic White	2.04	College or above	IGT	no	yes	39.8	0.82	6.4	10	198	209	57	112	241207.248	0	2ÔÂ5ÈÕ	<50	<40	Obese	>=30	Obese	>=25	high	high	n	n	no	34458.17829	3	3
17121	2007-2008	48938	2	61	0	0	NA	Female	28	No	1ÔÂ2ÈÕ	No	Non-Hispanic White	4.32	College or above	no	no	yes	27.51	0.79	4.6	8	147	217	44	144	252474.767	0	2ÔÂ5ÈÕ	<50	<40	overweight	<30	overweight	>=25	n	high	low	high	no	36067.82386	1	0
17124	2007-2008	48941	2	73	0	0	NA	Female	47	No	1ÔÂ2ÈÕ	NA	Non-Hispanic White	3.43	College or above	no	no	yes	18.3	0.73	2.1	14	93	231	76	136	176249.268	0	2ÔÂ5ÈÕ	<50	40-60	underweight	<30	normal	<25	n	high	n	high	no	25178.46686	1	0
17130	2007-2008	48947	2	63	0	0	NA	Female	32	No	1ÔÂ2ÈÕ	No	Non-Hispanic White	3.69	College or above	no	no	no	26.55	0.9	4	13	52	171	58	103	218091.246	0	2ÔÂ5ÈÕ	<50	<40	overweight	<30	overweight	>=25	n	n	n	n	no	31155.89229	0	0
17131	2007-2008	48948	1	70	1	0	a few times a month	Female	64	No	1ÔÂ2ÈÕ	NA	Non-Hispanic White	5	College or above	IGT	yes	no	20.57	1.02	4.8	21	70	173	59	100	143468.442	0	2ÔÂ5ÈÕ	>=50	>60	normal	<30	normal	<25	n	n	n	n	no	20495.49171	0	0
17153	2007-2008	48970	1	67	0	0	NA	Female	33	No	>=3	No	Non-Hispanic White	0.48	less than high school	no	no	yes	27.29	0.72	3.3	6	93	162	33	110	79309.505	0	<=1	<50	<40	overweight	<30	overweight	>=25	n	n	low	n	no	11329.92929	1	0
17169	2007-2008	48987	1	71	0	1	NA	Female	49	No	0	NA	Mexican American	0.7	less than high school	IGT	no	yes	19.21	0.72	7.1	5	107	219	107	91	60442.59	0	<=1	<50	40-60	normal	<30	normal	<25	n	high	n	n	no	8634.655714	1	0
17180	2007-2008	49000	2	59	0	0	NA	Female	63	No	>=3	NA	Non-Hispanic White	5	College or above	no	no	yes	29.2	0.68	5.9	12	190	230	62	130	138899.585	0	2ÔÂ5ÈÕ	>=50	>60	overweight	<30	overweight	>=25	high	high	n	high	no	19842.79786	1	1
17215	2007-2008	49035	2	72	1	1	less than once a month	Female	60	No	1ÔÂ2ÈÕ	NA	Non-Hispanic White	5	College or above	no	yes	yes	36.67	0.62	5	12	120	176	40	112	147534.898	1	2ÔÂ5ÈÕ	>=50	>60	Obese	>=30	Obese	>=25	n	n	low	n	no	21076.414	3	2
17228	2007-2008	49049	2	66	0	0	NA	Female	37	No	>=3	No	Mexican American	1.01	less than high school	IGT	no	yes	28.95	0.48	4.4	10	95	200	51	130	44711.79	0	1ÔÂ2ÈÕ	<50	<40	overweight	<30	overweight	>=25	n	high	n	high	no	6387.398571	1	0
17239	2007-2008	49061	1	69	0	0	NA	Female	76	No	1ÔÂ2ÈÕ	NA	Non-Hispanic White	5	College or above	no	no	yes	24.17	0.82	4	11	174	269	73	161	106152.342	0	2ÔÂ5ÈÕ	>=50	>60	normal	<30	normal	<25	high	high	n	high	no	15164.62029	1	1
17242	2007-2008	49064	2	62	0	0	NA	Female	29	No	1ÔÂ2ÈÕ	No	Other Hispanic	0.15	high school or equivalent	no	no	no	21.69	0.74	3.6	10	51	184	62	112	42590.711	0	<=1	<50	<40	normal	<30	normal	<25	n	n	n	n	no	6084.387286	0	0
17253	2007-2008	49075	1	62	0	1	NA	Female	63	No	1ÔÂ2ÈÕ	NA	Non-Hispanic Black	1.32	College or above	no	yes	yes	35.49	0.82	5.2	9	155	167	50	86	30516.341	0	1ÔÂ2ÈÕ	>=50	>60	Obese	>=30	Obese	>=25	high	n	n	n	no	4359.477286	3	3
17257	2007-2008	49079	2	61	0	0	NA	Female	22	No	1ÔÂ2ÈÕ	No	Non-Hispanic White	4.25	College or above	no	yes	yes	38.51	0.68	5	9	82	144	48	80	342173.755	0	2ÔÂ5ÈÕ	<50	<40	Obese	>=30	Obese	>=25	n	n	low	n	no	48881.965	3	2
17260	2007-2008	49082	1	63	0	1	NA	Female	37	No	1ÔÂ2ÈÕ	No	Non-Hispanic White	1.16	College or above	no	no	yes	31.59	0.62	5.6	8	240	232	26	158	86392.151	0	1ÔÂ2ÈÕ	<50	<40	Obese	>=30	Obese	>=25	high	high	low	high	no	12341.73586	3	3
17273	2007-2008	49095	2	63	0	0	NA	Female	66	Yes	>=3	NA	Non-Hispanic White	2.86	College or above	DM	no	yes	36.28	0.78	6	9	227	232	59	128	137648.608	0	2ÔÂ5ÈÕ	>=50	>60	Obese	>=30	Obese	>=25	high	high	n	n	Diabetes	19664.08686	3	3
17279	2007-2008	49101	2	61	1	1	less than once a month	Female	30	No	>=3	No	Mexican American	0.6	less than high school	IGT	no	yes	33.56	0.45	4.6	11	76	166	45	106	57034.84	1	<=1	<50	<40	Obese	>=30	Obese	>=25	n	n	low	n	no	8147.834286	3	2
17281	2007-2008	49103	1	60	1	0	less than once a month	Female	51	No	>=3	NA	Mexican American	3.92	College or above	no	no	no	19.76	0.82	4.7	12	56	181	64	106	26351.872	0	2ÔÂ5ÈÕ	>=50	40-60	normal	<30	normal	<25	n	n	n	n	no	3764.553143	0	0
17284	2007-2008	49106	2	60	0	0	NA	Female	65	No	1ÔÂ2ÈÕ	NA	Non-Hispanic White	1.25	College or above	DM	yes	yes	36.65	0.78	8.3	16	234	172	56	69	77833.899	0	1ÔÂ2ÈÕ	>=50	>60	Obese	>=30	Obese	>=25	high	n	n	n	Diabetes	11119.12843	3	3
17302	2007-2008	49124	1	66	0	0	NA	Female	33	No	1ÔÂ2ÈÕ	No	Mexican American	1.36	less than high school	no	no	yes	33.63	0.62	4.7	7	104	208	54	133	63123.427	0	1ÔÂ2ÈÕ	<50	<40	Obese	>=30	Obese	>=25	n	high	n	high	no	9017.632429	3	2
17334	2007-2008	49157	1	60	1	0	less than once a month	Female	49	No	1ÔÂ2ÈÕ	NA	Non-Hispanic White	4.84	College or above	no	no	no	25.44	0.82	4.4	8	123	196	50	121	128307.189	0	2ÔÂ5ÈÕ	<50	40-60	overweight	<30	overweight	>=25	n	n	n	n	no	18329.59843	0	0
17343	2007-2008	49166	1	67	1	1	every day and/or night?	Female	73	No	>=3	NA	Non-Hispanic White	2.56	less than high school	DM	yes	yes	31.2	1.82	5.4	35	151	174	35	109	43298.42	1	2ÔÂ5ÈÕ	>=50	>60	Obese	>=30	Obese	>=25	high	n	low	n	Diabetes	6185.488571	3	3
17347	2007-2008	49170	1	63	0	0	NA	Female	62	Yes	>=3	NA	Non-Hispanic White	2.19	College or above	DM	yes	yes	37.17	0.72	4.2	18	152	143	49	64	145787.594	0	2ÔÂ5ÈÕ	>=50	>60	Obese	>=30	Obese	>=25	high	n	low	n	Diabetes	20826.79914	3	3
17349	2007-2008	49172	2	74	1	0	less than once a month	Female	65	Yes	1ÔÂ2ÈÕ	NA	Non-Hispanic White	3.63	College or above	no	no	no	26.33	0.71	3.8	7	77	189	58	116	0	0	2ÔÂ5ÈÕ	>=50	>60	overweight	<30	overweight	>=25	n	n	n	n	no	0	0	0
17354	2007-2008	49177	2	64	1	1	less than once a month	Female	63	Yes	>=3	NA	Mexican American	2.39	less than high school	DM	yes	yes	43.14	0.76	4.9	11	317	137	32	42	12426.985	1	2ÔÂ5ÈÕ	>=50	>60	Obese	>=30	Obese	>=25	high	n	low	n	Diabetes	1775.283571	3	3
17385	2007-2008	49208	1	61	0	0	NA	Female	41	No	1ÔÂ2ÈÕ	No	Non-Hispanic Black	1.61	College or above	no	no	no	32.76	0.92	3	12	68	171	92	65	72067.903	0	1ÔÂ2ÈÕ	<50	40-60	Obese	>=30	Obese	>=25	n	n	n	n	no	10295.41471	2	2
17386	2007-2008	49209	2	69	0	0	NA	Female	27	No	1ÔÂ2ÈÕ	No	Non-Hispanic Black	3.21	high school or equivalent	no	no	no	29.33	0.66	3.9	12	28	196	69	121	66971.8	0	2ÔÂ5ÈÕ	<50	<40	overweight	<30	overweight	>=25	n	n	n	n	no	9567.4	0	0
17399	2007-2008	49222	2	69	1	1	less than once a month	Female	45	No	0	NA	other	0.78	less than high school	IGT	yes	no	26.06	0.92	6	13	86	193	75	101	133780.791	1	<=1	<50	40-60	overweight	<30	overweight	>=25	n	n	n	n	no	19111.54157	0	0
17404	2007-2008	49227	2	61	1	0	less than once a month	Female	48	No	0	NA	Other Hispanic	5	College or above	no	no	yes	25.78	0.71	4.1	12	104	174	47	106	49508.449	0	2ÔÂ5ÈÕ	<50	40-60	overweight	<30	overweight	>=25	n	n	low	n	no	7072.635571	1	0
17407	2007-2008	49230	1	66	1	1	a few times a week, or	Female	49	No	1ÔÂ2ÈÕ	NA	Other Hispanic	0.4	less than high school	IFG	yes	yes	29.58	0.42	3.6	14	123	144	44	75	49204.547	1	<=1	<50	40-60	overweight	<30	overweight	>=25	n	n	low	n	no	7029.221	1	0
17413	2007-2008	49236	1	68	0	0	NA	Female	32	No	1ÔÂ2ÈÕ	No	Non-Hispanic Black	5	College or above	no	no	no	27.67	1.02	4.4	10	38	165	59	98	74166.702	0	2ÔÂ5ÈÕ	<50	<40	overweight	<30	overweight	>=25	n	n	n	n	no	10595.24314	0	0
17424	2007-2008	49247	2	63	0	1	NA	Female	74	No	>=3	NA	Non-Hispanic White	5	College or above	DM	yes	yes	32.25	1.07	6.2	27	99	232	75	137	86287.205	0	2ÔÂ5ÈÕ	>=50	>60	Obese	>=30	Obese	>=25	n	high	n	high	Diabetes	12326.74357	3	2
17426	2007-2008	49250	2	67	0	0	NA	Female	65	Yes	>=3	NA	Non-Hispanic Black	0.73	high school or equivalent	DM	no	no	20.96	1.02	4.9	21	60	124	55	57	0	0	<=1	>=50	>60	normal	<30	normal	<25	n	n	n	n	Diabetes	0	0	0
17431	2007-2008	49255	1	63	0	1	NA	Female	65	No	1ÔÂ2ÈÕ	NA	Non-Hispanic Black	5	high school or equivalent	no	yes	no	28.84	1.02	5.1	14	144	190	65	96	28100.997	0	2ÔÂ5ÈÕ	>=50	>60	overweight	<30	overweight	>=25	n	n	n	n	no	4014.428143	0	0
17448	2007-2008	49272	1	69	1	1	a few times a week, or	Female	60	Yes	1ÔÂ2ÈÕ	NA	Non-Hispanic White	2.56	College or above	no	yes	yes	23.31	0.52	3.8	18	57	232	95	126	184954.848	1	2ÔÂ5ÈÕ	>=50	>60	normal	<30	normal	<25	n	high	n	n	no	26422.12114	1	0
17467	2007-2008	49292	1	66	1	1	a few times a month	Female	60	No	>=3	NA	Mexican American	0.83	College or above	no	no	yes	25.39	0.62	2.7	14	81	218	70	132	16285.074	1	<=1	>=50	>60	overweight	<30	overweight	>=25	n	high	n	high	no	2326.439143	1	0
17469	2007-2008	49294	1	71	0	0	NA	Female	59	No	1ÔÂ2ÈÕ	NA	Non-Hispanic White	1.39	College or above	no	no	no	20.05	0.62	6.1	12	39	134	70	56	0	0	1ÔÂ2ÈÕ	>=50	NA	normal	<30	normal	<25	n	n	n	n	no	0	0	0
17472	2007-2008	49297	1	72	0	0	NA	Female	50	No	0	NA	Mexican American	3.26	high school or equivalent	IGT	yes	no	41.03	0.82	6.7	12	115	183	52	108	30779.788	0	2ÔÂ5ÈÕ	>=50	40-60	Obese	>=30	Obese	>=25	n	n	n	n	no	4397.112571	2	2
17478	2007-2008	49303	2	70	0	1	NA	Female	47	No	1ÔÂ2ÈÕ	NA	Non-Hispanic Black	5	College or above	no	no	yes	22.64	0.8	4.6	8	104	178	39	118	155518.861	0	2ÔÂ5ÈÕ	<50	40-60	normal	<30	normal	<25	n	n	low	n	no	22216.98014	1	0
17485	2007-2008	49310	2	68	1	0	less than once a month	Female	22	No	0	No	Other Hispanic	0.34	College or above	no	no	no	27.89	0.72	3.7	15	80	178	57	105	40675.517	0	<=1	<50	<40	overweight	<30	overweight	>=25	n	n	n	n	no	5810.788143	0	0
17488	2007-2008	49315	2	67	0	0	NA	Female	23	No	1ÔÂ2ÈÕ	No	Non-Hispanic Black	0.57	College or above	no	yes	yes	29.68	0.7	5.2	9	121	200	43	133	85334.043	0	<=1	<50	<40	overweight	<30	overweight	>=25	n	high	low	high	no	12190.57757	1	0
17495	2007-2008	49322	1	71	0	0	NA	Female	30	No	>=3	No	Mexican American	1.45	College or above	no	no	no	40.19	0.72	5.4	11	45	143	51	83	55105.339	0	1ÔÂ2ÈÕ	<50	<40	Obese	>=30	Obese	>=25	n	n	n	n	no	7872.191286	2	2
17504	2007-2008	49331	2	65	1	0	a few times a month	Female	65	No	>=3	NA	Non-Hispanic Black	0.94	less than high school	no	yes	yes	27.77	0.85	5	13	163	353	69	251	0	0	<=1	>=50	>60	overweight	<30	overweight	>=25	high	high	n	high	no	0	1	1
17511	2007-2008	49338	2	74	1	0	a few times a month	Female	53	No	>=3	NA	Mexican American	0	less than high school	no	no	yes	26.02	0.55	5.8	7	56	143	43	89	32962.47	0	<=1	>=50	40-60	overweight	<30	overweight	>=25	n	n	low	n	no	4708.924286	1	0
17512	2007-2008	49339	1	69	1	1	a few times a month	Female	61	Yes	1ÔÂ2ÈÕ	NA	Other Hispanic	5	College or above	no	yes	yes	22.76	0.72	4.1	13	153	198	57	110	20536.355	1	2ÔÂ5ÈÕ	>=50	>60	normal	<30	normal	<25	high	n	n	n	no	2933.765	1	1
17522	2007-2008	49350	2	68	0	0	NA	Female	20	No	0	No	Non-Hispanic Black	0.43	high school or equivalent	no	no	yes	29.63	0.53	4.9	8	102	191	42	129	68207.767	0	<=1	<50	<40	overweight	<30	overweight	>=25	n	n	low	n	no	9743.966714	1	0
17537	2007-2008	49365	1	67	0	0	NA	Female	39	No	0	No	Non-Hispanic White	3.49	less than high school	no	no	yes	38.78	0.62	5.2	11	164	190	34	123	184924.035	0	2ÔÂ5ÈÕ	<50	<40	Obese	>=30	Obese	>=25	high	n	low	n	no	26417.71929	3	3
17538	2007-2008	49366	1	60	1	0	a few times a week, or	Female	74	Yes	>=3	NA	Other Hispanic	1.66	less than high school	no	yes	yes	24.67	0.72	4.4	17	118	221	64	133	15879.134	0	1ÔÂ2ÈÕ	>=50	>60	normal	<30	normal	<25	n	high	n	high	no	2268.447714	1	0
17540	2007-2008	49368	1	65	1	0	less than once a month	Female	35	No	1ÔÂ2ÈÕ	No	Non-Hispanic White	5	College or above	IFG	no	yes	28.81	0.82	5.2	12	205	209	51	117	188232.678	0	2ÔÂ5ÈÕ	<50	<40	overweight	<30	overweight	>=25	high	high	n	n	no	26890.38257	1	1
17574	2007-2008	49404	1	67	0	0	NA	Female	44	Yes	0	NA	Non-Hispanic White	0.58	College or above	IGT	yes	yes	38.48	0.72	8.5	11	310	300	73	165	62686.193	0	<=1	<50	40-60	Obese	>=30	Obese	>=25	high	high	n	high	no	8955.170429	3	3
17583	2007-2008	49413	2	69	1	1	a few times a month	Female	69	No	>=3	NA	Mexican American	1.06	less than high school	no	yes	yes	27.68	0.53	3.6	12	167	192	53	106	0	1	1ÔÂ2ÈÕ	>=50	>60	overweight	<30	overweight	>=25	high	n	n	n	no	0	1	1
17589	2007-2008	49419	1	66	0	0	NA	Female	70	No	0	NA	Mexican American	2.04	less than high school	IFG	yes	yes	37.35	0.72	6.9	13	149	186	44	112	22483.485	0	2ÔÂ5ÈÕ	>=50	>60	Obese	>=30	Obese	>=25	n	n	low	n	no	3211.926429	3	2
17606	2007-2008	49438	1	65	0	0	NA	Female	48	No	1ÔÂ2ÈÕ	NA	other	4.35	College or above	no	no	yes	24.65	0.62	4.5	14	62	216	71	133	158786.618	0	2ÔÂ5ÈÕ	<50	40-60	normal	<30	normal	<25	n	high	n	high	no	22683.80257	1	0
17633	2007-2008	49465	1	70	1	0	every day and/or night?	Female	43	No	0	No	Mexican American	5	less than high school	no	no	yes	28.67	0.62	5.4	13	65	244	78	153	33562.564	0	2ÔÂ5ÈÕ	<50	40-60	overweight	<30	overweight	>=25	n	high	n	high	no	4794.652	1	0
17645	2007-2008	49477	2	65	0	0	NA	Female	41	No	0	No	Non-Hispanic White	5	College or above	no	no	no	19.26	1.02	6.4	12	54	175	68	96	296760.99	0	2ÔÂ5ÈÕ	<50	40-60	normal	<30	normal	<25	n	n	n	n	no	42394.42714	0	0
17649	2007-2008	49481	2	74	1	1	less than once a month	Female	43	No	1ÔÂ2ÈÕ	No	Non-Hispanic White	3.07	College or above	no	no	yes	29.9	0.81	3.8	12	132	269	73	170	149898.605	1	2ÔÂ5ÈÕ	<50	40-60	overweight	<30	overweight	>=25	n	high	n	high	no	21414.08643	1	0
17655	2007-2008	49489	2	63	0	1	NA	Female	55	No	>=3	NA	Non-Hispanic White	5	high school or equivalent	no	yes	yes	29.28	0.73	5.3	13	192	244	53	153	295024.593	0	2ÔÂ5ÈÕ	>=50	40-60	overweight	<30	overweight	>=25	high	high	n	high	no	42146.37043	1	1
17659	2007-2008	49493	1	69	0	0	NA	Female	33	No	1ÔÂ2ÈÕ	No	Non-Hispanic White	3.49	College or above	IGT	yes	no	31.3	0.62	5.5	9	114	184	74	87	239392.528	0	2ÔÂ5ÈÕ	<50	<40	Obese	>=30	Obese	>=25	n	n	n	n	no	34198.93257	2	2
17685	2007-2008	49522	1	66	1	0	a few times a month	Female	54	No	>=3	NA	Mexican American	2.35	College or above	IGT	yes	yes	31.8	0.62	5.3	13	126	221	57	139	37649.066	0	2ÔÂ5ÈÕ	>=50	40-60	Obese	>=30	Obese	>=25	n	high	n	high	no	5378.438	3	2
17727	2007-2008	49565	2	70	1	0	a few times a month	Female	61	No	1ÔÂ2ÈÕ	NA	Mexican American	3.43	College or above	no	yes	yes	30.42	0.64	3.5	8	214	299	58	198	14038.652	0	2ÔÂ5ÈÕ	>=50	>60	Obese	>=30	Obese	>=25	high	high	n	high	no	2005.521714	3	3
17735	2007-2008	49573	2	64	1	1	less than once a month	Female	80	No	1ÔÂ2ÈÕ	NA	Non-Hispanic White	1.27	College or above	DM	yes	yes	23.72	0.92	4.8	21	120	273	69	180	81927.584	1	1ÔÂ2ÈÕ	>=50	>60	normal	<30	normal	<25	n	high	n	high	Diabetes	11703.94057	1	0
17748	2007-2008	49586	2	73	1	1	less than once a month	Female	45	Yes	>=3	NA	Other Hispanic	4.97	College or above	no	no	yes	27.83	0.58	4.9	10	150	255	45	180	47300.796	1	2ÔÂ5ÈÕ	<50	40-60	overweight	<30	overweight	>=25	high	high	low	high	no	6757.256571	1	1
17751	2007-2008	49589	2	63	1	0	a few times a month	Female	50	Yes	1ÔÂ2ÈÕ	NA	Non-Hispanic White	3.92	less than high school	IGT	yes	yes	38.45	0.78	5.6	7	146	186	35	122	227339.718	0	2ÔÂ5ÈÕ	>=50	40-60	Obese	>=30	Obese	>=25	n	n	low	n	no	32477.10257	3	2
17753	2007-2008	49591	1	73	1	0	a few times a week, or	Female	74	No	>=3	NA	Non-Hispanic White	2.68	College or above	IFG	yes	yes	23.3	0.62	5.1	15	89	264	81	165	86275.088	0	2ÔÂ5ÈÕ	>=50	>60	normal	<30	normal	<25	n	high	n	high	no	12325.01257	1	0
17759	2007-2008	49598	1	59	0	0	NA	Female	73	No	>=3	NA	Non-Hispanic Black	0.44	less than high school	DM	yes	yes	34.52	0.92	5.8	15	65	186	72	101	32577.53	0	<=1	>=50	>60	Obese	>=30	Obese	>=25	n	n	n	n	Diabetes	4653.932857	3	2
17769	2007-2008	49608	2	68	0	1	NA	Female	80	Yes	1ÔÂ2ÈÕ	NA	Non-Hispanic White	5	high school or equivalent	IFG	yes	yes	28.12	0.73	6.4	10	245	216	57	110	78762.652	0	2ÔÂ5ÈÕ	>=50	>60	overweight	<30	overweight	>=25	high	high	n	n	no	11251.80743	1	1
17787	2007-2008	49626	2	62	1	0	less than once a month	Female	40	No	1ÔÂ2ÈÕ	No	Non-Hispanic White	0.35	College or above	no	no	no	25.09	0.7	6.3	9	88	183	111	54	64064.87	0	<=1	<50	40-60	overweight	<30	overweight	>=25	n	n	n	n	no	9152.124286	0	0
17794	2007-2008	49633	1	61	1	0	less than once a month	Female	65	No	>=3	NA	Non-Hispanic White	3.15	high school or equivalent	no	no	yes	24.61	0.82	2.5	21	72	181	69	98	119117.793	0	2ÔÂ5ÈÕ	>=50	>60	normal	<30	normal	<25	n	n	n	n	no	17016.82757	1	0
17798	2007-2008	49638	1	62	1	0	less than once a month	Female	73	No	1ÔÂ2ÈÕ	NA	Other Hispanic	5	high school or equivalent	DM	yes	yes	26.36	0.72	5.1	14	158	193	51	110	13928.146	0	2ÔÂ5ÈÕ	>=50	>60	overweight	<30	overweight	>=25	high	n	n	n	Diabetes	1989.735143	1	1
17802	2007-2008	49642	2	66	1	1	a few times a month	Female	46	No	>=3	NA	Non-Hispanic White	0.71	less than high school	IFG	yes	yes	51.11	0.69	6.8	11	111	180	49	109	75751.4	1	<=1	<50	40-60	Obese	>=30	Obese	>=25	n	n	low	n	no	10821.62857	3	2
17814	2007-2008	49654	1	67	0	1	NA	Female	65	Yes	1ÔÂ2ÈÕ	NA	Non-Hispanic White	4.38	College or above	no	no	yes	27.25	0.72	4.2	11	64	238	94	131	124046.698	0	2ÔÂ5ÈÕ	>=50	>60	overweight	<30	overweight	>=25	n	high	n	high	no	17720.95686	1	0
17816	2007-2008	49656	1	65	1	0	a few times a week, or	Female	45	No	0	NA	Mexican American	2.18	less than high school	IGT	no	no	27.22	0.62	3.6	10	58	189	62	115	40316.848	0	2ÔÂ5ÈÕ	<50	40-60	overweight	<30	overweight	>=25	n	n	n	n	no	5759.549714	0	0
17819	2007-2008	49659	2	59	0	1	NA	Female	74	No	>=3	NA	Non-Hispanic White	4.52	less than high school	DM	yes	yes	27.22	0.6	5.6	12	294	137	50	28	76451.977	0	2ÔÂ5ÈÕ	>=50	>60	overweight	<30	overweight	>=25	high	n	n	n	Diabetes	10921.711	1	1
17827	2007-2008	49667	2	68	0	0	NA	Female	35	No	1ÔÂ2ÈÕ	No	other	5	College or above	no	no	yes	19.49	0.68	5.8	15	135	149	39	83	220986.175	0	2ÔÂ5ÈÕ	<50	<40	normal	<30	normal	<25	n	n	low	n	no	31569.45357	1	0
17831	2007-2008	49671	1	70	1	0	less than once a month	Female	33	No	1ÔÂ2ÈÕ	No	Non-Hispanic White	4.12	College or above	no	no	no	21.9	0.62	5.2	13	26	178	82	91	171082.652	0	2ÔÂ5ÈÕ	<50	<40	normal	<30	normal	<25	n	n	n	n	no	24440.37886	0	0
17858	2007-2008	49700	1	67	0	0	NA	Female	45	Yes	>=3	NA	Non-Hispanic White	0.88	less than high school	no	yes	no	17.82	0.82	5.5	15	81	185	73	96	68395.579	0	<=1	<50	40-60	underweight	<30	normal	<25	n	n	n	n	no	9770.797	0	0
17869	2007-2008	49713	1	68	1	0	less than once a month	Female	35	No	1ÔÂ2ÈÕ	No	Non-Hispanic Black	2.91	College or above	no	no	no	18.2	0.92	4.2	8	33	199	113	79	57745.165	0	2ÔÂ5ÈÕ	<50	<40	underweight	<30	normal	<25	n	n	n	n	no	8249.309286	0	0
17881	2007-2008	49725	1	60	0	1	NA	Female	56	Yes	1ÔÂ2ÈÕ	NA	other	4.38	high school or equivalent	no	no	yes	32.65	0.92	4.1	11	162	238	46	160	196976.051	0	2ÔÂ5ÈÕ	>=50	40-60	Obese	>=30	Obese	>=25	high	high	low	high	no	28139.43586	3	3
17889	2007-2008	49733	1	61	1	1	a few times a month	Female	30	No	1ÔÂ2ÈÕ	No	Non-Hispanic White	0.34	College or above	no	yes	yes	42.07	0.62	4.9	14	199	150	43	67	112749.661	1	<=1	<50	<40	Obese	>=30	Obese	>=25	high	n	low	n	no	16107.09443	3	3
17892	2007-2008	49736	1	60	1	1	less than once a month	Female	72	Yes	1ÔÂ2ÈÕ	NA	Other Hispanic	4.75	high school or equivalent	no	yes	yes	27.58	0.82	5.6	14	121	187	48	115	15487.613	1	2ÔÂ5ÈÕ	>=50	>60	overweight	<30	overweight	>=25	n	n	low	n	no	2212.516143	1	0
17922	2007-2008	49768	2	65	1	0	less than once a month	Female	36	No	>=3	No	Non-Hispanic White	5	College or above	no	yes	no	19.19	0.59	4.4	11	80	179	52	111	307479.025	0	2ÔÂ5ÈÕ	<50	<40	normal	<30	normal	<25	n	n	n	n	no	43925.575	0	0
17923	2007-2008	49770	1	71	0	0	NA	Female	76	No	>=3	NA	Mexican American	0.7	less than high school	DM	yes	yes	19.59	0.62	4.8	9	287	248	54	137	29094.815	0	<=1	>=50	>60	normal	<30	normal	<25	high	high	n	high	Diabetes	4156.402143	1	1
17946	2007-2008	49795	1	65	1	1	a few times a week, or	Female	64	No	1ÔÂ2ÈÕ	NA	Non-Hispanic Black	5	high school or equivalent	DM	yes	yes	43.34	0.82	5.9	11	102	207	62	125	27998.859	1	2ÔÂ5ÈÕ	>=50	>60	Obese	>=30	Obese	>=25	n	high	n	n	Diabetes	3999.837	3	2
17962	2007-2008	49811	2	62	0	0	NA	Female	34	No	>=3	No	Non-Hispanic White	2.73	high school or equivalent	IGT	no	no	18.04	0.73	3.6	14	34	180	73	100	200741.665	0	2ÔÂ5ÈÕ	<50	<40	underweight	<30	normal	<25	n	n	n	n	no	28677.38071	0	0
17969	2007-2008	49818	1	66	0	0	NA	Female	58	No	>=3	NA	Mexican American	5	College or above	no	no	yes	24.69	0.62	4.4	15	272	342	44	244	40130.078	0	2ÔÂ5ÈÕ	>=50	40-60	normal	<30	normal	<25	high	high	low	high	no	5732.868286	1	1
17983	2007-2008	49832	1	74	1	0	a few times a week, or	Female	48	No	>=3	NA	Non-Hispanic White	3.83	College or above	DM	no	no	23.3	0.77	4	11	63	185	66	106	157574.37	0	2ÔÂ5ÈÕ	<50	40-60	normal	<30	normal	<25	n	n	n	n	Diabetes	22510.62429	0	0
17989	2007-2008	49838	2	65	0	0	NA	Female	54	No	>=3	NA	Mexican American	1.84	high school or equivalent	IGT	no	yes	29.82	0.66	7	18	151	224	47	147	40571.078	0	1ÔÂ2ÈÕ	>=50	40-60	overweight	<30	overweight	>=25	high	high	low	high	no	5795.868286	1	1
18024	2007-2008	49874	2	67	1	0	less than once a month	Female	37	No	1ÔÂ2ÈÕ	No	Non-Hispanic White	5	College or above	no	no	yes	29.97	0.64	5.5	10	103	207	57	129	221623.612	0	2ÔÂ5ÈÕ	<50	<40	overweight	<30	overweight	>=25	n	high	n	n	no	31660.516	1	0
18040	2007-2008	49890	1	61	0	0	NA	Female	54	No	1ÔÂ2ÈÕ	NA	Non-Hispanic Black	0	less than high school	no	yes	yes	37.66	0.72	5	11	52	179	48	121	60190.747	0	<=1	>=50	40-60	Obese	>=30	Obese	>=25	n	n	low	n	no	8598.678143	3	2
18041	2007-2008	49891	1	67	0	0	NA	Female	45	No	0	NA	Non-Hispanic White	1.28	less than high school	no	no	yes	27.26	0.72	5.6	16	65	207	72	122	53211.692	0	1ÔÂ2ÈÕ	<50	40-60	overweight	<30	overweight	>=25	n	high	n	n	no	7601.670286	1	0
18087	2007-2008	49938	2	68	0	1	NA	Female	80	No	>=3	NA	Non-Hispanic Black	2.56	high school or equivalent	DM	yes	yes	27.27	1.09	8.2	22	70	147	66	67	26892.074	0	2ÔÂ5ÈÕ	>=50	>60	overweight	<30	overweight	>=25	n	n	n	n	Diabetes	3841.724857	1	0
18125	2007-2008	49976	1	74	0	0	NA	Female	70	Yes	1ÔÂ2ÈÕ	NA	Non-Hispanic Black	2.12	high school or equivalent	IGT	no	yes	26.16	0.54	5.6	10	96	333	97	217	29633.257	0	2ÔÂ5ÈÕ	>=50	>60	overweight	<30	overweight	>=25	n	high	n	high	no	4233.322429	1	0
18127	2007-2008	49978	2	64	1	0	a few times a month	Female	37	No	1ÔÂ2ÈÕ	No	other	1.55	College or above	IFG	no	yes	36.67	0.62	5.9	11	82	169	44	109	151134.245	0	1ÔÂ2ÈÕ	<50	<40	Obese	>=30	Obese	>=25	n	n	low	n	no	21590.60643	3	2
18136	2007-2008	49987	1	59	0	0	NA	Female	33	No	1ÔÂ2ÈÕ	No	Non-Hispanic Black	2.39	College or above	no	no	yes	33.35	0.82	4.3	8	44	197	48	140	60397.628	0	2ÔÂ5ÈÕ	<50	<40	Obese	>=30	Obese	>=25	n	n	low	high	no	8628.232571	3	2
18172	2007-2008	50024	1	66	1	0	less than once a month	Female	26	No	1ÔÂ2ÈÕ	No	Mexican American	2.33	College or above	IGT	no	no	21.23	0.72	5	13	27	153	61	87	63327.646	0	2ÔÂ5ÈÕ	<50	<40	normal	<30	normal	<25	n	n	n	n	no	9046.806571	0	0
18179	2007-2008	50031	1	72	1	1	a few times a week, or	Female	78	No	1ÔÂ2ÈÕ	NA	Other Hispanic	0.94	less than high school	IFG	no	yes	33.08	0.62	4.3	11	125	239	68	146	29260.932	1	<=1	>=50	>60	Obese	>=30	Obese	>=25	n	high	n	high	no	4180.133143	3	2
18195	2007-2008	50048	1	59	1	1	a few times a month	Female	43	Yes	>=3	NA	Non-Hispanic Black	1.1	less than high school	IGT	yes	yes	27.63	0.82	6.9	12	250	141	27	64	69615.184	1	1ÔÂ2ÈÕ	<50	40-60	overweight	<30	overweight	>=25	high	n	low	n	no	9945.026286	1	1
18196	2007-2008	50049	2	64	1	0	less than once a month	Female	52	No	>=3	NA	Non-Hispanic Black	1.7	less than high school	IGT	no	yes	37.68	0.63	5	13	144	211	75	107	54372.725	0	1ÔÂ2ÈÕ	>=50	40-60	Obese	>=30	Obese	>=25	n	high	n	n	no	7767.532143	3	2
18201	2007-2008	50054	1	67	1	0	less than once a month	Female	43	Yes	1ÔÂ2ÈÕ	NA	Non-Hispanic White	2.19	College or above	no	no	yes	32.92	0.92	6.4	8	151	213	39	144	164215.774	0	2ÔÂ5ÈÕ	<50	40-60	Obese	>=30	Obese	>=25	high	high	low	high	no	23459.39629	3	3
18203	2007-2008	50056	2	68	0	0	NA	Female	32	No	0	No	Other Hispanic	0.92	high school or equivalent	no	no	no	23.31	0.58	4	10	91	180	71	91	45846.624	0	<=1	<50	<40	normal	<30	normal	<25	n	n	n	n	no	6549.517714	0	0
18208	2007-2008	50062	1	64	0	0	NA	Female	23	No	0	No	Non-Hispanic Black	0.29	high school or equivalent	no	no	yes	20.41	1.12	4	16	142	272	71	173	67267.779	0	<=1	<50	<40	normal	<30	normal	<25	n	high	n	high	no	9609.682714	1	0
18220	2007-2008	50074	2	72	1	1	less than once a month	Female	66	Yes	>=3	NA	Mexican American	2.4	high school or equivalent	no	no	no	28.86	0.86	5.9	15	85	181	60	104	13641.823	1	2ÔÂ5ÈÕ	>=50	>60	overweight	<30	overweight	>=25	n	n	n	n	no	1948.831857	0	0
18230	2007-2008	50084	2	61	0	0	NA	Female	80	No	1ÔÂ2ÈÕ	NA	Non-Hispanic White	1.57	high school or equivalent	DM	yes	yes	31.68	1.95	9.9	39	205	211	48	122	91875.41	0	1ÔÂ2ÈÕ	>=50	>60	Obese	>=30	Obese	>=25	high	high	low	n	Diabetes	13125.05857	3	3
18233	2007-2008	50087	2	61	0	0	NA	Female	36	No	>=3	No	Other Hispanic	0.47	less than high school	DM	yes	yes	34.75	0.46	7	7	172	268	52	182	54219.414	0	<=1	<50	<40	Obese	>=30	Obese	>=25	high	high	n	high	Diabetes	7745.630571	3	3
18246	2007-2008	50100	2	60	1	1	a few times a month	Female	80	No	>=3	NA	Non-Hispanic White	5	high school or equivalent	no	yes	no	20.58	0.84	2.8	16	76	163	58	90	126963.785	1	2ÔÂ5ÈÕ	>=50	>60	normal	<30	normal	<25	n	n	n	n	no	18137.68357	0	0
18262	2007-2008	50116	1	59	1	0	less than once a month	Female	47	Yes	1ÔÂ2ÈÕ	NA	Non-Hispanic White	5	College or above	no	yes	yes	30.11	0.82	7.8	16	247	220	60	111	173044.194	0	2ÔÂ5ÈÕ	<50	40-60	Obese	>=30	Obese	>=25	high	high	n	n	no	24720.59914	3	3
18278	2007-2008	50133	1	59	1	0	less than once a month	Female	76	No	1ÔÂ2ÈÕ	NA	Non-Hispanic White	0.95	less than high school	IFG	yes	yes	27.26	1.22	6.5	28	138	202	59	115	50279.464	0	<=1	>=50	>60	overweight	<30	overweight	>=25	n	high	n	n	no	7182.780571	1	0
18280	2007-2008	50135	2	66	1	0	a few times a month	Female	52	No	0	NA	Mexican American	2.36	College or above	no	no	yes	25.86	0.65	5.4	13	91	231	93	120	34103.59	0	2ÔÂ5ÈÕ	>=50	40-60	overweight	<30	overweight	>=25	n	high	n	n	no	4871.941429	1	0
18285	2007-2008	50140	1	66	1	0	less than once a month	Female	75	Yes	>=3	NA	Mexican American	2.27	less than high school	DM	yes	yes	39.97	0.52	4.6	9	174	200	57	108	25635.456	0	2ÔÂ5ÈÕ	>=50	>60	Obese	>=30	Obese	>=25	high	high	n	n	Diabetes	3662.208	3	3
18300	2007-2008	50155	1	68	0	0	NA	Female	37	No	0	No	Non-Hispanic Black	2.63	College or above	no	yes	no	39.87	0.72	4.8	7	35	160	78	75	80739.359	0	2ÔÂ5ÈÕ	<50	<40	Obese	>=30	Obese	>=25	n	n	n	n	no	11534.19414	2	2
18314	2007-2008	50169	2	70	1	1	a few times a month	Female	67	No	>=3	NA	Non-Hispanic Black	5	College or above	DM	yes	yes	30.18	0.84	8.1	14	164	174	74	67	16412.402	1	2ÔÂ5ÈÕ	>=50	>60	Obese	>=30	Obese	>=25	high	n	n	n	Diabetes	2344.628857	3	3
18320	2007-2008	50175	2	61	0	0	NA	Female	57	No	1ÔÂ2ÈÕ	NA	Non-Hispanic White	4.42	high school or equivalent	no	no	yes	24.04	0.61	4.9	11	96	199	74	106	269088.381	0	2ÔÂ5ÈÕ	>=50	40-60	normal	<30	normal	<25	n	n	n	n	no	38441.19729	1	0
18330	2007-2008	50185	2	64	0	1	NA	Female	70	Yes	>=3	NA	Non-Hispanic Black	2.88	College or above	no	yes	yes	31.31	0.87	3.8	9	42	126	56	62	38958.283	0	2ÔÂ5ÈÕ	>=50	>60	Obese	>=30	Obese	>=25	n	n	n	n	no	5565.469	3	2
18332	2007-2008	50187	2	61	1	0	less than once a month	Female	60	No	>=3	NA	Other Hispanic	3.98	less than high school	IGT	no	yes	31.53	0.72	5	6	158	209	54	123	19721.786	0	2ÔÂ5ÈÕ	>=50	>60	Obese	>=30	Obese	>=25	high	high	n	n	no	2817.398	3	3
18334	2007-2008	50189	1	69	0	0	NA	Female	51	No	0	NA	Non-Hispanic White	5	College or above	IGT	no	yes	32.29	0.62	5.9	14	248	260	52	158	227473.507	0	2ÔÂ5ÈÕ	>=50	40-60	Obese	>=30	Obese	>=25	high	high	n	high	no	32496.21529	3	3
18335	2007-2008	50190	1	71	0	0	NA	Female	36	No	1ÔÂ2ÈÕ	No	other	5	College or above	no	no	no	24.35	0.72	5.7	5	117	155	56	76	0	0	2ÔÂ5ÈÕ	<50	<40	normal	<30	normal	<25	n	n	n	n	no	0	0	0
18338	2007-2008	50193	2	71	1	0	less than once a month	Female	39	No	>=3	No	Mexican American	1.97	less than high school	no	no	yes	24.28	0.54	4.2	13	67	132	44	75	49863.787	0	1ÔÂ2ÈÕ	<50	<40	normal	<30	normal	<25	n	n	low	n	no	7123.398143	1	0
18346	2007-2008	50201	1	70	1	1	a few times a week, or	Female	54	No	>=3	NA	Mexican American	1.14	College or above	IGT	yes	yes	32.04	0.52	5.8	13	106	262	67	174	23968.011	1	1ÔÂ2ÈÕ	>=50	40-60	Obese	>=30	Obese	>=25	n	high	n	high	no	3424.001571	3	2
18351	2007-2008	50206	2	60	1	0	less than once a month	Female	31	No	0	No	Non-Hispanic White	1.19	less than high school	DM	no	yes	34.99	0.65	6.1	8	207	233	33	159	94582.073	0	1ÔÂ2ÈÕ	<50	<40	Obese	>=30	Obese	>=25	high	high	low	high	Diabetes	13511.72471	3	3
18364	2007-2008	50219	2	67	0	1	NA	Female	38	No	1ÔÂ2ÈÕ	No	Other Hispanic	4.62	College or above	no	no	yes	32.05	0.82	4.4	6	61	223	70	141	44769.54	0	2ÔÂ5ÈÕ	<50	<40	Obese	>=30	Obese	>=25	n	high	n	high	no	6395.648571	3	2
18392	2007-2008	50248	1	59	0	0	NA	Female	34	No	0	No	Non-Hispanic Black	0.44	high school or equivalent	DM	yes	yes	25.04	0.62	2.8	12	170	249	54	161	49238.829	0	<=1	<50	<40	overweight	<30	overweight	>=25	high	high	n	high	Diabetes	7034.118429	1	1
18418	2007-2008	50276	1	74	1	1	less than once a month	Female	61	No	>=3	NA	Non-Hispanic Black	0.5	high school or equivalent	DM	yes	yes	58.7	NA	NA	NA	145	258	49	180	19103.416	1	<=1	>=50	>60	Obese	>=30	Obese	>=25	n	high	low	high	Diabetes	2729.059429	3	2
18420	2007-2008	50278	1	68	1	1	a few times a month	Female	63	Yes	1ÔÂ2ÈÕ	NA	Non-Hispanic Black	2.19	College or above	DM	yes	yes	30.63	0.92	9	17	122	208	59	125	28304.778	1	2ÔÂ5ÈÕ	>=50	>60	Obese	>=30	Obese	>=25	n	high	n	n	Diabetes	4043.539714	3	2
18421	2007-2008	50279	1	59	0	0	NA	Female	57	No	1ÔÂ2ÈÕ	NA	Non-Hispanic Black	1.2	high school or equivalent	DM	yes	yes	41.14	0.8	8.1	15	184	200	53	110	66277.638	0	1ÔÂ2ÈÕ	>=50	40-60	Obese	>=30	Obese	>=25	high	high	n	n	Diabetes	9468.234	3	3
18443	2007-2008	50303	1	60	0	0	NA	Female	65	Yes	1ÔÂ2ÈÕ	NA	Non-Hispanic White	1.35	high school or equivalent	no	no	yes	20.74	0.72	4.1	19	99	226	103	103	79245.005	0	1ÔÂ2ÈÕ	>=50	>60	normal	<30	normal	<25	n	high	n	n	no	11320.715	1	0
18448	2007-2008	50308	1	72	0	1	NA	Female	41	No	0	No	Other Hispanic	1.02	College or above	IGT	no	yes	27.97	0.52	4.4	6	81	145	49	80	78437.894	0	1ÔÂ2ÈÕ	<50	40-60	overweight	<30	overweight	>=25	n	n	low	n	no	11205.41343	1	0
18475	2007-2008	50336	1	69	1	0	a few times a month	Female	22	No	1ÔÂ2ÈÕ	No	Mexican American	1.22	less than high school	no	no	no	27.6	0.52	4.1	12	59	177	58	107	56379.198	0	1ÔÂ2ÈÕ	<50	<40	overweight	<30	overweight	>=25	n	n	n	n	no	8054.171143	0	0
18487	2007-2008	50349	1	65	1	0	less than once a month	Female	25	No	0	No	Other Hispanic	2.07	less than high school	no	yes	yes	39.24	0.62	5	7	98	164	45	99	33908.447	0	2ÔÂ5ÈÕ	<50	<40	Obese	>=30	Obese	>=25	n	n	low	n	no	4844.063857	3	2
18497	2007-2008	50359	2	68	0	0	NA	Female	24	No	1ÔÂ2ÈÕ	No	Non-Hispanic Black	2.79	less than high school	no	no	yes	20.02	0.66	2.9	15	117	176	45	108	71818.127	0	2ÔÂ5ÈÕ	<50	<40	normal	<30	normal	<25	n	n	low	n	no	10259.73243	1	0
18513	2007-2008	50376	2	63	1	0	less than once a month	Female	49	No	1ÔÂ2ÈÕ	NA	Non-Hispanic White	5	less than high school	no	no	yes	25.71	0.81	4.5	16	94	221	45	157	174986.962	0	2ÔÂ5ÈÕ	<50	40-60	overweight	<30	overweight	>=25	n	high	low	high	no	24998.13743	1	0
18516	2007-2008	50379	2	60	1	1	a few times a month	Female	39	No	>=3	No	Non-Hispanic White	0.57	high school or equivalent	no	no	yes	18.97	0.88	4.1	3	111	174	32	120	0	1	<=1	<50	<40	normal	<30	normal	<25	n	n	low	n	no	0	1	0
18523	2007-2008	50386	1	68	0	0	NA	Female	40	No	>=3	No	Mexican American	1.97	less than high school	no	no	yes	26.11	0.82	6.4	17	159	205	50	123	45302.665	0	1ÔÂ2ÈÕ	<50	40-60	overweight	<30	overweight	>=25	high	high	n	n	no	6471.809286	1	1
18527	2007-2008	50390	1	71	1	0	a few times a week, or	Female	74	Yes	>=3	NA	Mexican American	0.98	less than high school	DM	yes	yes	29.73	0.92	7.2	17	161	193	52	109	0	0	<=1	>=50	>60	overweight	<30	overweight	>=25	high	n	n	n	Diabetes	0	1	1
18528	2007-2008	50391	2	66	0	0	NA	Female	37	No	0	No	Mexican American	3.07	College or above	no	no	yes	35.85	0.72	5.6	12	313	198	33	102	50490.161	0	2ÔÂ5ÈÕ	<50	<40	Obese	>=30	Obese	>=25	high	n	low	n	no	7212.880143	3	3
18537	2007-2008	50401	2	70	0	0	NA	Female	29	No	1ÔÂ2ÈÕ	No	Mexican American	1.99	College or above	no	no	yes	25.16	0.54	3.6	10	48	149	46	93	50223.329	0	1ÔÂ2ÈÕ	<50	<40	overweight	<30	overweight	>=25	n	n	low	n	no	7174.761286	1	0
18568	2007-2008	50434	1	61	0	0	NA	Female	29	Yes	>=3	NA	Non-Hispanic White	1.03	high school or equivalent	no	no	no	19.09	0.82	4	11	88	169	50	101	159117.97	0	1ÔÂ2ÈÕ	<50	<40	normal	<30	normal	<25	n	n	n	n	no	22731.13857	0	0
18573	2007-2008	50439	1	66	0	0	NA	Female	51	Yes	>=3	NA	Mexican American	1.04	less than high school	IGT	yes	yes	39.55	0.52	5.2	7	109	190	37	131	33028.361	0	1ÔÂ2ÈÕ	>=50	40-60	Obese	>=30	Obese	>=25	n	n	low	high	no	4718.337286	3	2
18584	2007-2008	50450	1	68	1	0	less than once a month	Female	66	Yes	>=3	NA	Non-Hispanic Black	2.07	College or above	DM	yes	yes	35.3	0.82	5.3	13	113	200	70	107	26416.803	0	2ÔÂ5ÈÕ	>=50	>60	Obese	>=30	Obese	>=25	n	high	n	n	Diabetes	3773.829	3	2
18597	2007-2008	50463	2	65	1	0	a few times a month	Female	58	Yes	>=3	NA	Mexican American	0.31	less than high school	DM	yes	no	34.5	0.44	4.7	14	128	193	50	117	34102.128	0	<=1	>=50	40-60	Obese	>=30	Obese	>=25	n	n	n	n	Diabetes	4871.732571	2	2
18610	2007-2008	50477	2	59	0	0	NA	Female	53	Yes	1ÔÂ2ÈÕ	NA	Non-Hispanic White	4.5	high school or equivalent	no	yes	no	26.1	0.91	5.3	14	98	184	60	104	66171.23	0	2ÔÂ5ÈÕ	>=50	40-60	overweight	<30	overweight	>=25	n	n	n	n	no	9453.032857	0	0
18611	2007-2008	50478	2	62	1	0	less than once a month	Female	51	No	1ÔÂ2ÈÕ	NA	Non-Hispanic White	5	College or above	no	yes	yes	37.85	0.54	6.2	13	142	211	56	127	237339.635	0	2ÔÂ5ÈÕ	>=50	40-60	Obese	>=30	Obese	>=25	n	high	n	n	no	33905.66214	3	2
18624	2007-2008	50492	1	67	0	0	NA	Female	42	No	>=3	No	Non-Hispanic Black	1.96	less than high school	no	no	yes	17.62	0.72	4.5	3	104	201	97	83	42438.747	0	1ÔÂ2ÈÕ	<50	40-60	underweight	<30	normal	<25	n	high	n	n	no	6062.678143	1	0
18626	2007-2008	50495	2	59	1	0	less than once a month	Female	47	No	1ÔÂ2ÈÕ	NA	Non-Hispanic White	1.22	high school or equivalent	no	yes	no	18.2	0.62	5.4	18	106	183	51	111	0	0	1ÔÂ2ÈÕ	<50	40-60	underweight	<30	normal	<25	n	n	n	n	no	0	0	0
18630	2007-2008	50499	1	60	0	1	NA	Female	80	No	1ÔÂ2ÈÕ	NA	Non-Hispanic White	4.9	College or above	no	no	yes	20.72	0.72	3.3	11	119	244	57	163	103013.946	0	2ÔÂ5ÈÕ	>=50	>60	normal	<30	normal	<25	n	high	n	high	no	14716.278	1	0
18640	2007-2008	50509	2	69	0	1	NA	Female	62	Yes	1ÔÂ2ÈÕ	NA	Non-Hispanic Black	4.72	College or above	no	yes	yes	37.42	0.91	6.5	12	94	260	50	191	20457.545	0	2ÔÂ5ÈÕ	>=50	>60	Obese	>=30	Obese	>=25	n	high	n	high	no	2922.506429	3	2
18641	2007-2008	50510	1	62	1	0	less than once a month	Female	35	No	1ÔÂ2ÈÕ	No	Non-Hispanic White	1.31	College or above	no	no	no	16.7	0.52	3.4	16	79	180	82	82	86141.566	0	1ÔÂ2ÈÕ	<50	<40	underweight	<30	normal	<25	n	n	n	n	no	12305.938	0	0
18659	2007-2008	50528	2	62	1	1	every day and/or night?	Female	80	Yes	>=3	NA	Non-Hispanic White	1.92	high school or equivalent	DM	yes	yes	23.82	0.61	5.1	11	261	266	52	162	86311.805	1	1ÔÂ2ÈÕ	>=50	>60	normal	<30	normal	<25	high	high	n	high	Diabetes	12330.25786	1	1
18675	2007-2008	50545	2	67	1	1	a few times a week, or	Female	71	Yes	>=3	NA	Non-Hispanic White	4.81	high school or equivalent	DM	no	yes	25.65	0.74	4.7	14	147	176	66	81	88771.973	1	2ÔÂ5ÈÕ	>=50	>60	overweight	<30	overweight	>=25	n	n	n	n	Diabetes	12681.71043	1	0
18684	2007-2008	50554	1	65	1	0	less than once a month	Female	62	No	1ÔÂ2ÈÕ	NA	Non-Hispanic Black	5	College or above	no	yes	yes	33.62	0.92	5.7	11	64	218	63	142	27605.321	0	2ÔÂ5ÈÕ	>=50	>60	Obese	>=30	Obese	>=25	n	high	n	high	no	3943.617286	3	2
18707	2007-2008	50580	1	60	1	0	less than once a month	Female	41	No	1ÔÂ2ÈÕ	No	Non-Hispanic White	2.91	College or above	IGT	yes	yes	31.89	0.82	5	10	131	211	52	133	128307.189	0	2ÔÂ5ÈÕ	<50	40-60	Obese	>=30	Obese	>=25	n	high	n	high	no	18329.59843	3	2
18717	2007-2008	50592	2	72	0	0	NA	Female	34	No	>=3	No	Mexican American	0.65	less than high school	no	no	yes	25.91	0.57	3.4	12	74	171	42	114	0	0	<=1	<50	<40	overweight	<30	overweight	>=25	n	n	low	n	no	0	1	0
18740	2007-2008	50615	1	67	1	1	less than once a month	Female	54	No	>=3	NA	Non-Hispanic White	5	high school or equivalent	no	no	no	24.49	0.82	4.7	16	116	186	70	93	191538.513	1	2ÔÂ5ÈÕ	>=50	40-60	normal	<30	normal	<25	n	n	n	n	no	27362.64471	0	0
18749	2007-2008	50624	2	63	0	0	NA	Female	50	No	0	NA	Non-Hispanic White	5	high school or equivalent	IGT	no	yes	31.34	0.94	4.9	15	156	201	46	124	199685.355	0	2ÔÂ5ÈÕ	>=50	40-60	Obese	>=30	Obese	>=25	high	high	low	n	no	28526.47929	3	3
18750	2007-2008	50625	2	65	1	0	less than once a month	Female	60	Yes	1ÔÂ2ÈÕ	NA	Other Hispanic	5	College or above	DM	yes	yes	27.9	0.62	4.5	18	124	133	59	49	18843.768	0	2ÔÂ5ÈÕ	>=50	>60	overweight	<30	overweight	>=25	n	n	n	n	Diabetes	2691.966857	1	0
18752	2007-2008	50627	2	68	0	0	NA	Female	27	No	1ÔÂ2ÈÕ	No	Non-Hispanic Black	3.41	College or above	no	no	no	20.13	0.56	3.2	6	64	138	50	75	74517.673	0	2ÔÂ5ÈÕ	<50	<40	normal	<30	normal	<25	n	n	n	n	no	10645.38186	0	0
18754	2007-2008	50629	2	63	0	0	NA	Female	47	Yes	1ÔÂ2ÈÕ	NA	Non-Hispanic White	2.84	high school or equivalent	IGT	yes	yes	43.4	0.78	6.6	7	197	277	56	182	195133.582	0	2ÔÂ5ÈÕ	<50	40-60	Obese	>=30	Obese	>=25	high	high	n	high	no	27876.226	3	3
18759	2007-2008	50634	2	62	0	0	NA	Female	21	No	0	No	Other Hispanic	0.05	less than high school	no	no	no	28.43	0.64	5	9	74	165	60	90	41546.087	0	<=1	<50	<40	overweight	<30	overweight	>=25	n	n	n	n	no	5935.155286	0	0
18763	2007-2008	50638	1	59	0	0	NA	Female	66	Yes	1ÔÂ2ÈÕ	NA	Mexican American	0.8	less than high school	DM	no	yes	35.07	0.62	4.5	13	100	186	42	124	12281.631	0	<=1	>=50	>60	Obese	>=30	Obese	>=25	n	n	low	n	Diabetes	1754.518714	3	2
18802	2007-2008	50679	1	67	1	0	less than once a month	Female	74	Yes	0	NA	Non-Hispanic White	1.18	high school or equivalent	DM	yes	no	32.35	0.62	4.7	10	53	156	60	85	79277.237	0	1ÔÂ2ÈÕ	>=50	>60	Obese	>=30	Obese	>=25	n	n	n	n	Diabetes	11325.31957	2	2
18810	2007-2008	50688	1	69	0	1	NA	Female	44	No	0	No	Non-Hispanic White	5	College or above	DM	no	yes	23.18	0.82	5	11	157	168	64	73	0	0	2ÔÂ5ÈÕ	<50	40-60	normal	<30	normal	<25	high	n	n	n	Diabetes	0	1	1
18837	2007-2008	50715	2	59	1	1	a few times a week, or	Female	32	No	>=3	No	Non-Hispanic White	0.83	College or above	no	no	no	34.03	0.8	5.5	11	96	197	59	119	80028.482	1	<=1	<50	<40	Obese	>=30	Obese	>=25	n	n	n	n	no	11432.64029	2	2
18852	2007-2008	50730	2	62	0	1	NA	Female	63	Yes	1ÔÂ2ÈÕ	NA	other	0.77	less than high school	no	yes	no	17.14	0.6	4.8	10	91	199	65	116	69179.355	0	<=1	>=50	>60	underweight	<30	normal	<25	n	n	n	n	no	9882.765	0	0
18862	2007-2008	50740	1	69	0	0	NA	Female	76	Yes	>=3	NA	Non-Hispanic White	3.14	high school or equivalent	no	no	yes	25.35	0.82	4	11	158	233	55	146	93622.31	0	2ÔÂ5ÈÕ	>=50	>60	overweight	<30	overweight	>=25	high	high	n	high	no	13374.61571	1	1
18876	2007-2008	50754	2	70	1	1	a few times a month	Female	62	No	>=3	NA	Mexican American	4.55	high school or equivalent	IFG	yes	no	31.4	0.87	6.9	18	68	176	59	103	13590.033	1	2ÔÂ5ÈÕ	>=50	>60	Obese	>=30	Obese	>=25	n	n	n	n	no	1941.433286	2	2
18877	2007-2008	50755	1	60	0	0	NA	Female	75	Yes	1ÔÂ2ÈÕ	NA	Non-Hispanic White	2.19	high school or equivalent	IFG	yes	yes	29.04	0.92	4.3	16	126	145	48	72	77378.745	0	2ÔÂ5ÈÕ	>=50	>60	overweight	<30	overweight	>=25	n	n	low	n	no	11054.10643	1	0
18883	2007-2008	50762	2	59	0	0	NA	Female	71	Yes	1ÔÂ2ÈÕ	NA	Non-Hispanic White	0.75	less than high school	IGT	no	yes	23.48	0.77	4.3	10	181	231	48	147	57965.186	0	<=1	>=50	>60	normal	<30	normal	<25	high	high	low	high	no	8280.740857	1	1
18891	2007-2008	50771	2	66	0	1	NA	Female	66	No	1ÔÂ2ÈÕ	NA	Non-Hispanic White	4.29	College or above	IFG	yes	yes	31.58	0.65	5.5	13	123	185	41	119	85133.975	0	2ÔÂ5ÈÕ	>=50	>60	Obese	>=30	Obese	>=25	n	n	low	n	no	12161.99643	3	2
18908	2007-2008	50789	1	69	0	0	NA	Female	33	Yes	0	NA	Other Hispanic	0.41	less than high school	IFG	no	no	18.61	0.62	3.8	7	53	174	71	92	55580.867	0	<=1	<50	<40	normal	<30	normal	<25	n	n	n	n	no	7940.123857	0	0
18910	2007-2008	50792	1	62	0	1	NA	Female	80	Yes	1ÔÂ2ÈÕ	NA	Non-Hispanic Black	5	less than high school	IGT	no	yes	29.38	0.92	5.2	21	212	280	106	132	31071.501	0	2ÔÂ5ÈÕ	>=50	>60	overweight	<30	overweight	>=25	high	high	n	high	no	4438.785857	1	1
18931	2007-2008	50814	2	62	0	0	NA	Female	36	No	0	No	Other Hispanic	2.36	College or above	IGT	no	yes	39	0.56	5.4	12	281	208	41	111	34347.813	0	2ÔÂ5ÈÕ	<50	<40	Obese	>=30	Obese	>=25	high	high	low	n	no	4906.830429	3	3
18933	2007-2008	50816	2	64	0	0	NA	Female	38	No	>=3	No	Non-Hispanic Black	0.95	College or above	no	yes	no	27.67	0.78	3.7	5	106	189	95	73	58232.326	0	<=1	<50	<40	overweight	<30	overweight	>=25	n	n	n	n	no	8318.903714	0	0
18949	2007-2008	50833	2	61	0	0	NA	Female	60	Yes	>=3	NA	Other Hispanic	0.21	less than high school	DM	yes	yes	31.72	0.78	4.7	13	303	197	32	104	16778.115	0	<=1	>=50	>60	Obese	>=30	Obese	>=25	high	n	low	n	Diabetes	2396.873571	3	3
18965	2007-2008	50850	2	62	1	1	a few times a month	Female	38	No	1ÔÂ2ÈÕ	No	Other Hispanic	2.42	College or above	no	no	yes	23.42	0.68	4	11	65	142	37	92	51223.309	1	2ÔÂ5ÈÕ	<50	<40	normal	<30	normal	<25	n	n	low	n	no	7317.615571	1	0
18970	2007-2008	50855	2	67	1	1	less than once a month	Female	65	No	1ÔÂ2ÈÕ	NA	Non-Hispanic Black	5	College or above	DM	yes	no	32.46	0.92	7	16	94	185	50	116	0	1	2ÔÂ5ÈÕ	>=50	>60	Obese	>=30	Obese	>=25	n	n	n	n	Diabetes	0	2	2
18973	2007-2008	50858	2	64	0	0	NA	Female	57	No	>=3	NA	Non-Hispanic White	2.14	College or above	no	no	yes	26.75	0.75	4.2	8	115	159	59	77	193585.916	0	2ÔÂ5ÈÕ	>=50	40-60	overweight	<30	overweight	>=25	n	n	n	n	no	27655.13086	1	0
18975	2007-2008	50860	1	62	1	1	every day and/or night?	Female	62	Yes	>=3	NA	Other Hispanic	1.27	less than high school	DM	no	yes	31.79	0.62	5.8	17	156	174	57	86	11526.799	1	1ÔÂ2ÈÕ	>=50	>60	Obese	>=30	Obese	>=25	high	n	n	n	Diabetes	1646.685571	3	3
18983	2007-2008	50869	2	73	1	1	a few times a month	Female	22	No	1ÔÂ2ÈÕ	No	Mexican American	1.74	high school or equivalent	no	no	no	34.3	0.52	4	11	81	197	53	128	51051.711	1	1ÔÂ2ÈÕ	<50	<40	Obese	>=30	Obese	>=25	n	n	n	n	no	7293.101571	2	2
18990	2007-2008	50876	1	61	1	0	less than once a month	Female	31	No	>=3	No	Non-Hispanic White	0.93	less than high school	IFG	yes	yes	33	0.85	8.2	5	179	196	32	128	77693.931	0	<=1	<50	<40	Obese	>=30	Obese	>=25	high	n	low	n	no	11099.133	3	3
18992	2007-2008	50878	2	62	0	0	NA	Female	52	No	0	NA	Other Hispanic	1.06	College or above	no	yes	yes	30.23	0.66	5.5	11	149	202	45	127	25610.664	0	1ÔÂ2ÈÕ	>=50	40-60	Obese	>=30	Obese	>=25	n	high	low	n	no	3658.666286	3	2
18994	2007-2008	50880	1	68	0	1	NA	Female	57	No	1ÔÂ2ÈÕ	NA	Non-Hispanic Black	5	College or above	no	no	yes	25.22	0.82	3.9	7	57	229	71	147	0	0	2ÔÂ5ÈÕ	>=50	40-60	overweight	<30	overweight	>=25	n	high	n	high	no	0	1	0
19011	2007-2008	50897	2	61	0	0	NA	Female	67	Yes	>=3	NA	Other Hispanic	0.77	less than high school	DM	yes	yes	36.22	0.68	5.8	6	180	243	37	170	15716.153	0	<=1	>=50	>60	Obese	>=30	Obese	>=25	high	high	low	high	Diabetes	2245.164714	3	3
19013	2007-2008	50899	2	66	0	0	NA	Female	22	No	0	No	Mexican American	5	high school or equivalent	no	no	yes	33.54	0.87	5.9	8	94	110	39	52	53208.175	0	2ÔÂ5ÈÕ	<50	<40	Obese	>=30	Obese	>=25	n	n	low	n	no	7601.167857	3	2
19024	2007-2008	50910	1	67	0	0	NA	Female	60	No	>=3	NA	Non-Hispanic White	2.15	high school or equivalent	IFG	yes	yes	25.08	0.62	4.9	16	96	187	68	100	132512.192	0	2ÔÂ5ÈÕ	>=50	>60	overweight	<30	overweight	>=25	n	n	n	n	no	18930.31314	1	0
19039	2007-2008	50927	2	61	1	0	less than once a month	Female	77	No	>=3	NA	Non-Hispanic White	1.63	high school or equivalent	no	yes	yes	20.09	0.83	3.4	11	164	215	50	132	137255.162	0	1ÔÂ2ÈÕ	>=50	>60	normal	<30	normal	<25	high	high	n	high	no	19607.88029	1	1
19046	2007-2008	50934	2	60	1	0	less than once a month	Female	76	Yes	>=3	NA	Non-Hispanic White	1.92	College or above	no	no	no	25.57	0.85	4	19	131	172	52	94	67243.208	0	1ÔÂ2ÈÕ	>=50	>60	overweight	<30	overweight	>=25	n	n	n	n	no	9606.172571	0	0
19048	2007-2008	50936	2	72	0	0	NA	Female	59	Yes	>=3	NA	Non-Hispanic White	5	College or above	no	no	yes	23.66	0.73	3.3	12	101	211	66	125	68881.947	0	2ÔÂ5ÈÕ	>=50	NA	normal	<30	normal	<25	n	high	n	n	no	9840.278143	1	0
19085	2007-2008	50974	1	72	1	1	every day and/or night?	Female	71	Yes	>=3	NA	Other Hispanic	1.16	less than high school	DM	yes	yes	31.23	0.82	6.9	18	378	262	37	149	20384.43	1	1ÔÂ2ÈÕ	>=50	>60	Obese	>=30	Obese	>=25	high	high	low	high	Diabetes	2912.061429	3	3
19107	2007-2008	50997	1	70	0	1	NA	Female	40	No	1ÔÂ2ÈÕ	No	Mexican American	3.23	less than high school	IFG	no	yes	23.27	0.52	3.7	11	110	248	64	162	43774.16	0	2ÔÂ5ÈÕ	<50	40-60	normal	<30	normal	<25	n	high	n	high	no	6253.451429	1	0
19108	2007-2008	50998	1	59	0	0	NA	Female	58	Yes	1ÔÂ2ÈÕ	NA	Non-Hispanic Black	5	College or above	no	no	no	28.48	0.62	4.6	12	65	166	73	80	58142.248	0	2ÔÂ5ÈÕ	>=50	40-60	overweight	<30	overweight	>=25	n	n	n	n	no	8306.035429	0	0
19128	2007-2008	51018	2	60	1	1	NA	Female	65	Yes	0	NA	Non-Hispanic White	2.5	less than high school	DM	yes	yes	30.16	0.56	6.5	10	296	145	41	45	142324.364	1	2ÔÂ5ÈÕ	>=50	>60	Obese	>=30	Obese	>=25	high	n	low	n	Diabetes	20332.052	3	3
19134	2007-2008	51024	1	59	0	0	NA	Female	74	No	>=3	NA	Non-Hispanic Black	0.98	less than high school	IGT	yes	no	30.12	0.82	7.7	11	89	165	52	95	33653.047	0	<=1	>=50	>60	Obese	>=30	Obese	>=25	n	n	n	n	no	4807.578143	2	2
19136	2007-2008	51026	1	67	0	0	NA	Female	34	No	0	No	Non-Hispanic White	3.87	College or above	no	no	no	18.64	0.62	3.6	7	102	165	84	61	0	0	2ÔÂ5ÈÕ	<50	<40	normal	<30	normal	<25	n	n	n	n	no	0	0	0
19166	2007-2008	51058	1	61	1	0	a few times a week, or	Female	69	No	>=3	NA	Non-Hispanic White	0.73	less than high school	no	yes	yes	32.13	0.72	4.3	11	36	318	108	203	53506.543	0	<=1	>=50	>60	Obese	>=30	Obese	>=25	n	high	n	high	no	7643.791857	3	2
19179	2007-2008	51071	2	67	0	0	NA	Female	80	No	>=3	NA	Non-Hispanic White	1.15	College or above	IGT	yes	yes	28.46	0.88	4.6	14	79	173	71	86	68337.355	0	1ÔÂ2ÈÕ	>=50	>60	overweight	<30	overweight	>=25	n	n	n	n	no	9762.479286	1	0
19204	2007-2008	51098	2	71	0	0	NA	Female	60	No	>=3	NA	Mexican American	5	College or above	no	yes	yes	27.79	0.76	6.3	13	89	164	48	98	15771.354	0	2ÔÂ5ÈÕ	>=50	>60	overweight	<30	overweight	>=25	n	n	low	n	no	2253.050571	1	0
19207	2007-2008	51101	1	62	0	0	NA	Female	34	No	1ÔÂ2ÈÕ	No	Other Hispanic	1.03	College or above	no	no	yes	27.61	0.42	3.6	6	159	165	35	98	37568.235	0	1ÔÂ2ÈÕ	<50	<40	overweight	<30	overweight	>=25	high	n	low	n	no	5366.890714	1	1
19221	2007-2008	51116	1	73	0	0	NA	Female	44	No	1ÔÂ2ÈÕ	No	Other Hispanic	1.05	less than high school	no	yes	yes	25.29	2.72	8.6	63	147	214	87	98	56035.803	0	1ÔÂ2ÈÕ	<50	40-60	overweight	<30	overweight	>=25	n	high	n	n	no	8005.114714	1	0
19227	2007-2008	51122	2	65	1	1	a few times a month	Female	22	No	1ÔÂ2ÈÕ	No	Mexican American	1.73	high school or equivalent	no	no	yes	26.71	0.73	3.7	10	65	126	37	76	52732.848	1	1ÔÂ2ÈÕ	<50	<40	overweight	<30	overweight	>=25	n	n	low	n	no	7533.264	1	0
19242	2007-2008	51137	2	60	0	1	NA	Female	76	No	1ÔÂ2ÈÕ	NA	Non-Hispanic White	1.79	high school or equivalent	DM	no	yes	24.36	0.79	6.9	16	209	135	42	51	124034.264	0	1ÔÂ2ÈÕ	>=50	>60	normal	<30	normal	<25	high	n	low	n	Diabetes	17719.18057	1	1
19245	2007-2008	51140	1	59	1	0	every day and/or night?	Female	60	Yes	1ÔÂ2ÈÕ	NA	Non-Hispanic Black	4.38	high school or equivalent	DM	yes	yes	37.6	0.82	5.8	13	61	198	84	102	27786.451	0	2ÔÂ5ÈÕ	>=50	>60	Obese	>=30	Obese	>=25	n	n	n	n	Diabetes	3969.493	3	2
19261	2007-2008	51156	2	59	1	0	less than once a month	Female	62	Yes	1ÔÂ2ÈÕ	NA	other	5	College or above	DM	yes	yes	29.25	0.64	4.8	13	191	165	50	77	151203.972	0	2ÔÂ5ÈÕ	>=50	>60	overweight	<30	overweight	>=25	high	n	n	n	Diabetes	21600.56743	1	1
19263	2007-2008	51158	1	70	1	0	every day and/or night?	Female	54	No	1ÔÂ2ÈÕ	NA	Mexican American	1.55	College or above	DM	yes	yes	38.35	0.82	4.5	15	284	220	40	123	23968.011	0	1ÔÂ2ÈÕ	>=50	40-60	Obese	>=30	Obese	>=25	high	high	low	n	Diabetes	3424.001571	3	3
19268	2007-2008	51163	1	60	1	0	a few times a month	Female	39	No	1ÔÂ2ÈÕ	No	Non-Hispanic White	0.87	College or above	no	no	no	23.73	0.72	6	20	54	178	65	102	66922.232	0	<=1	<50	<40	normal	<30	normal	<25	n	n	n	n	no	9560.318857	0	0
19286	2007-2008	51182	2	67	1	0	a few times a month	Female	37	No	1ÔÂ2ÈÕ	No	Non-Hispanic White	0.71	College or above	IGT	no	yes	35.43	0.7	6.7	6	176	239	40	164	103479.733	0	<=1	<50	<40	Obese	>=30	Obese	>=25	high	high	low	high	no	14782.819	3	3
19293	2007-2008	51190	1	68	0	1	NA	Female	68	No	>=3	NA	Non-Hispanic Black	2.91	College or above	DM	yes	yes	30.25	0.52	5.2	12	150	157	46	81	25642.834	0	2ÔÂ5ÈÕ	>=50	>60	Obese	>=30	Obese	>=25	high	n	low	n	Diabetes	3663.262	3	3
19327	2007-2008	51224	1	66	0	0	NA	Female	25	No	1ÔÂ2ÈÕ	No	Mexican American	1.07	College or above	no	no	yes	31.55	0.62	4.7	10	154	192	32	129	58190.219	0	1ÔÂ2ÈÕ	<50	<40	Obese	>=30	Obese	>=25	high	n	low	n	no	8312.888429	3	3
19334	2007-2008	51231	2	65	0	0	NA	Female	35	No	0	No	Non-Hispanic Black	5	College or above	no	no	no	26.91	0.65	3.9	10	42	179	69	102	89732.005	0	2ÔÂ5ÈÕ	<50	<40	overweight	<30	overweight	>=25	n	n	n	n	no	12818.85786	0	0
19337	2007-2008	51234	1	73	0	1	NA	Female	65	No	1ÔÂ2ÈÕ	NA	Other Hispanic	0.37	less than high school	no	no	yes	22.24	0.52	5.2	17	236	288	45	196	12075.44	0	<=1	>=50	>60	normal	<30	normal	<25	high	high	low	high	no	1725.062857	1	1
19340	2007-2008	51237	1	62	0	0	NA	Female	80	No	1ÔÂ2ÈÕ	NA	Other Hispanic	2.48	less than high school	IFG	yes	no	30.02	2.02	12.4	48	106	161	55	85	0	0	2ÔÂ5ÈÕ	>=50	>60	Obese	>=30	Obese	>=25	n	n	n	n	no	0	2	2
19349	2007-2008	51247	2	71	1	1	a few times a month	Female	32	No	1ÔÂ2ÈÕ	No	Non-Hispanic Black	3.79	College or above	IFG	yes	no	42.46	0.96	6	11	41	164	52	104	61495.986	1	2ÔÂ5ÈÕ	<50	<40	Obese	>=30	Obese	>=25	n	n	n	n	no	8785.140857	2	2
19358	2007-2008	51257	1	68	1	1	a few times a week, or	Female	32	No	1ÔÂ2ÈÕ	No	Non-Hispanic White	0.9	less than high school	no	no	yes	29.02	0.62	6.2	6	118	150	33	93	72210.578	1	<=1	<50	<40	overweight	<30	overweight	>=25	n	n	low	n	no	10315.79686	1	0
19363	2007-2008	51262	1	60	1	0	less than once a month	Female	45	No	1ÔÂ2ÈÕ	NA	Non-Hispanic White	1.4	less than high school	IGT	no	yes	15.69	0.62	4.3	15	85	220	79	124	53439.717	0	1ÔÂ2ÈÕ	<50	40-60	underweight	<30	normal	<25	n	high	n	n	no	7634.245286	1	0
19388	2007-2008	51287	2	60	0	0	NA	Female	70	Yes	1ÔÂ2ÈÕ	NA	Non-Hispanic White	3.65	College or above	no	yes	yes	29.15	0.72	3.9	20	141	224	52	144	72366.574	0	2ÔÂ5ÈÕ	>=50	>60	overweight	<30	overweight	>=25	n	high	n	high	no	10338.082	1	0
19392	2007-2008	51291	2	60	1	1	a few times a week, or	Female	41	No	>=3	No	Non-Hispanic White	0.52	less than high school	no	no	yes	34.27	0.68	5.1	6	86	152	42	93	60925.76	1	<=1	<50	40-60	Obese	>=30	Obese	>=25	n	n	low	n	no	8703.68	3	2
19406	2007-2008	51305	2	67	0	0	NA	Female	25	No	1ÔÂ2ÈÕ	No	Non-Hispanic Black	0.17	less than high school	no	no	no	23.6	0.72	5.1	13	56	188	66	111	50080.113	0	<=1	<50	<40	normal	<30	normal	<25	n	n	n	n	no	7154.301857	0	0
19433	2007-2008	51334	1	63	1	0	a few times a month	Female	39	No	1ÔÂ2ÈÕ	No	Non-Hispanic White	4.97	College or above	no	no	no	24.28	0.62	5	15	98	187	64	103	220632.599	0	2ÔÂ5ÈÕ	<50	<40	normal	<30	normal	<25	n	n	n	n	no	31518.94271	0	0
19437	2007-2008	51338	1	71	1	1	a few times a month	Female	45	No	>=3	NA	Mexican American	1.16	less than high school	IGT	no	yes	26.31	0.52	4	10	194	354	62	253	56294.883	1	1ÔÂ2ÈÕ	<50	40-60	overweight	<30	overweight	>=25	high	high	n	high	no	8042.126143	1	1
19449	2007-2008	51351	2	62	1	1	a few times a month	Female	70	No	>=3	NA	Non-Hispanic White	2.14	high school or equivalent	no	no	yes	26.5	0.87	5.3	16	108	261	50	189	96871.741	1	2ÔÂ5ÈÕ	>=50	>60	overweight	<30	overweight	>=25	n	high	n	high	no	13838.82014	1	0
19453	2007-2008	51355	2	63	1	0	less than once a month	Female	48	Yes	>=3	NA	Non-Hispanic White	0.57	high school or equivalent	no	no	yes	22.49	0.8	3.7	15	206	261	50	170	56340.871	0	<=1	<50	40-60	normal	<30	normal	<25	high	high	n	high	no	8048.695857	1	1
19458	2007-2008	51360	1	72	1	1	a few times a month	Female	63	No	0	NA	Other Hispanic	0.88	less than high school	DM	yes	yes	37.38	0.42	3.6	7	47	133	40	84	0	1	<=1	>=50	>60	Obese	>=30	Obese	>=25	n	n	low	n	Diabetes	0	3	2
19476	2007-2008	51378	2	65	1	1	less than once a month	Female	63	Yes	>=3	NA	Mexican American	4.29	less than high school	no	no	yes	25.51	0.48	3.5	6	113	238	48	167	0	1	2ÔÂ5ÈÕ	>=50	>60	overweight	<30	overweight	>=25	n	high	low	high	no	0	1	0
19482	2007-2008	51384	2	63	1	1	a few times a month	Female	75	Yes	>=3	NA	Non-Hispanic White	1.64	less than high school	no	yes	yes	50.49	0.87	6.8	16	220	181	51	86	81101.732	1	1ÔÂ2ÈÕ	>=50	>60	Obese	>=30	Obese	>=25	high	n	n	n	no	11585.96171	3	3
19488	2007-2008	51391	1	67	1	1	less than once a month	Female	47	No	1ÔÂ2ÈÕ	NA	Non-Hispanic White	0.35	less than high school	no	yes	yes	23.01	0.62	3.8	5	80	203	60	127	53812.101	1	<=1	<50	40-60	normal	<30	normal	<25	n	high	n	n	no	7687.443	1	0
19496	2007-2008	51399	1	69	1	1	less than once a month	Female	43	No	1ÔÂ2ÈÕ	No	Non-Hispanic White	2.91	College or above	DM	no	yes	36.9	0.82	5.6	9	332	253	42	145	222056.003	1	2ÔÂ5ÈÕ	<50	40-60	Obese	>=30	Obese	>=25	high	high	low	high	Diabetes	31722.28614	3	3
19509	2007-2008	51413	2	64	0	0	NA	Female	51	No	1ÔÂ2ÈÕ	NA	Non-Hispanic White	5	College or above	no	no	yes	28.21	0.82	5.5	11	138	200	56	116	211012.553	0	2ÔÂ5ÈÕ	>=50	40-60	overweight	<30	overweight	>=25	n	high	n	n	no	30144.65043	1	0
19523	2007-2008	51427	1	69	1	1	a few times a month	Female	53	Yes	1ÔÂ2ÈÕ	NA	Non-Hispanic White	5	College or above	no	yes	yes	24.88	0.82	7.1	3	142	234	61	145	301421.324	1	2ÔÂ5ÈÕ	>=50	40-60	normal	<30	normal	<25	n	high	n	high	no	43060.18914	1	0
19535	2007-2008	51439	2	66	0	0	NA	Female	49	No	1ÔÂ2ÈÕ	NA	Other Hispanic	0.29	College or above	no	no	no	27.15	0.8	4.5	11	77	142	74	53	49470.084	0	<=1	<50	40-60	overweight	<30	overweight	>=25	n	n	n	n	no	7067.154857	0	0
19541	2007-2008	51445	2	70	0	0	NA	Female	45	No	1ÔÂ2ÈÕ	NA	Mexican American	5	high school or equivalent	IFG	no	yes	34.12	0.77	5.6	8	75	215	74	126	77928.946	0	2ÔÂ5ÈÕ	<50	40-60	Obese	>=30	Obese	>=25	n	high	n	n	no	11132.70657	3	2
19546	2007-2008	51451	2	59	1	0	less than once a month	Female	63	No	1ÔÂ2ÈÕ	NA	Non-Hispanic White	1.07	College or above	IFG	yes	no	36.42	0.97	7	10	81	194	58	120	64867.481	0	1ÔÂ2ÈÕ	>=50	>60	Obese	>=30	Obese	>=25	n	n	n	n	no	9266.783	2	2
19560	2007-2008	51465	2	60	1	1	every day and/or night?	Female	50	Yes	1ÔÂ2ÈÕ	NA	Non-Hispanic White	5	high school or equivalent	DM	yes	yes	34.7	0.76	5.6	11	78	134	46	72	277784.391	1	2ÔÂ5ÈÕ	>=50	40-60	Obese	>=30	Obese	>=25	n	n	low	n	Diabetes	39683.48443	3	2
19564	2007-2008	51469	2	65	0	0	NA	Female	37	No	1ÔÂ2ÈÕ	No	Non-Hispanic Black	3.16	College or above	no	no	no	21.46	0.7	3.5	16	34	164	76	81	88245.455	0	2ÔÂ5ÈÕ	<50	<40	normal	<30	normal	<25	n	n	n	n	no	12606.49357	0	0
19579	2007-2008	51484	2	59	0	1	NA	Female	70	No	>=3	NA	Non-Hispanic White	0.94	less than high school	no	yes	yes	21.62	0.72	2.4	17	89	143	65	60	74958.658	0	<=1	>=50	>60	normal	<30	normal	<25	n	n	n	n	no	10708.37971	1	0
19590	2007-2008	51495	2	70	0	0	NA	Female	36	No	>=3	NA	Non-Hispanic Black	2.04	College or above	no	no	yes	28.01	0.76	4.4	7	58	210	72	126	25140.138	0	2ÔÂ5ÈÕ	<50	<40	overweight	<30	overweight	>=25	n	high	n	n	no	3591.448286	1	0
19592	2007-2008	51497	1	69	0	1	NA	Female	54	Yes	1ÔÂ2ÈÕ	NA	Non-Hispanic White	0.5	high school or equivalent	DM	yes	yes	28.07	0.82	6.5	12	298	272	45	167	70708.479	0	<=1	>=50	40-60	overweight	<30	overweight	>=25	high	high	low	high	Diabetes	10101.21129	1	1
19593	2007-2008	51498	1	61	1	0	a few times a month	Female	56	Yes	>=3	NA	Non-Hispanic White	0.73	less than high school	no	no	yes	20.65	0.92	5.1	5	50	202	114	78	0	0	<=1	>=50	40-60	normal	<30	normal	<25	n	high	n	n	no	0	1	0
19595	2007-2008	51500	1	59	0	0	NA	Female	46	Yes	1ÔÂ2ÈÕ	NA	Non-Hispanic Black	2.45	College or above	no	no	yes	34.21	0.72	4.5	12	73	208	63	130	69615.184	0	2ÔÂ5ÈÕ	<50	40-60	Obese	>=30	Obese	>=25	n	high	n	high	no	9945.026286	3	2
19616	2007-2008	51522	1	60	1	0	a few times a month	Female	62	Yes	1ÔÂ2ÈÕ	NA	Non-Hispanic White	2.92	College or above	no	yes	yes	26.51	1.02	7.8	17	245	231	63	119	52639.214	0	2ÔÂ5ÈÕ	>=50	>60	overweight	<30	overweight	>=25	high	high	n	n	no	7519.887714	1	1
19634	2007-2008	51541	1	70	0	0	NA	Female	45	No	>=3	NA	Mexican American	2.73	College or above	no	no	yes	25.27	0.82	4.2	8	108	225	53	150	30145.068	0	2ÔÂ5ÈÕ	<50	40-60	overweight	<30	overweight	>=25	n	high	n	high	no	4306.438286	1	0
19638	2007-2008	51545	2	63	0	0	NA	Female	65	No	>=3	NA	Non-Hispanic White	1.61	high school or equivalent	IFG	no	yes	24.74	0.82	5.5	12	184	295	91	167	53555.329	0	1ÔÂ2ÈÕ	>=50	>60	normal	<30	normal	<25	high	high	n	high	no	7650.761286	1	1
19650	2007-2008	51558	2	64	1	0	a few times a month	Female	56	No	1ÔÂ2ÈÕ	NA	Non-Hispanic Black	1.83	high school or equivalent	no	no	no	24.59	1.02	6	8	77	167	82	70	0	0	1ÔÂ2ÈÕ	>=50	40-60	normal	<30	normal	<25	n	n	n	n	no	0	0	0
19664	2007-2008	51572	2	61	1	0	less than once a month	Female	77	No	>=3	NA	Non-Hispanic White	1.54	high school or equivalent	DM	yes	yes	32.46	1.24	6.5	25	67	200	72	115	66493.721	0	1ÔÂ2ÈÕ	>=50	>60	Obese	>=30	Obese	>=25	n	high	n	n	Diabetes	9499.103	3	2
19672	2007-2008	51580	2	60	0	0	NA	Female	34	No	>=3	No	Non-Hispanic White	2.9	College or above	no	no	no	20.74	0.85	4.3	11	54	151	70	70	183291.098	0	2ÔÂ5ÈÕ	<50	<40	normal	<30	normal	<25	n	n	n	n	no	26184.44257	0	0
19678	2007-2008	51587	1	59	1	1	a few times a month	Female	48	No	1ÔÂ2ÈÕ	NA	Non-Hispanic Black	1.46	high school or equivalent	no	yes	yes	38.56	0.92	6.5	9	70	203	49	140	69615.184	1	1ÔÂ2ÈÕ	<50	40-60	Obese	>=30	Obese	>=25	n	high	low	high	no	9945.026286	3	2
19680	2007-2008	51589	2	61	0	1	NA	Female	32	No	1ÔÂ2ÈÕ	No	Other Hispanic	2.82	College or above	no	yes	no	26.81	0.72	4.7	8	88	172	84	70	61418.534	0	2ÔÂ5ÈÕ	<50	<40	overweight	<30	overweight	>=25	n	n	n	n	no	8774.076286	0	0
19700	2007-2008	51611	1	65	0	0	NA	Female	55	Yes	0	NA	Non-Hispanic White	4.95	College or above	no	no	yes	25.81	0.52	3.7	11	178	253	50	167	0	0	2ÔÂ5ÈÕ	>=50	40-60	overweight	<30	overweight	>=25	high	high	n	high	no	0	1	1
19706	2007-2008	51617	2	69	0	1	NA	Female	71	No	>=3	NA	Other Hispanic	2.84	less than high school	IGT	yes	yes	30.97	0.6	4.7	14	76	171	68	88	13793.506	0	2ÔÂ5ÈÕ	>=50	>60	Obese	>=30	Obese	>=25	n	n	n	n	no	1970.500857	3	2
19709	2007-2008	51620	1	67	1	1	every day and/or night?	Female	50	No	>=3	NA	Non-Hispanic White	2.48	less than high school	no	no	yes	28.31	0.92	6.5	17	223	244	41	158	54704.61	1	2ÔÂ5ÈÕ	>=50	40-60	overweight	<30	overweight	>=25	high	high	low	high	no	7814.944286	1	1
19748	2009-2010	51661	2	88	0	0	NA	Female	60	Yes	>=3	NA	Mexican American	2.75	high school or equivalent	IGT	no	no	32.07	0.75	4.5	14	128	188	55	107	13939.665	0	2ÔÂ5ÈÕ	>=50	>60	Obese	>=30	Obese	>=25	n	n	n	n	no	1991.380714	2	2
19749	2009-2010	51662	2	86	1	1	less than once a month	Female	44	No	>=3	No	Mexican American	3.97	less than high school	no	no	yes	25.06	0.82	5.6	10	61	213	63	138	35806.067	1	2ÔÂ5ÈÕ	<50	40-60	overweight	<30	overweight	>=25	n	high	n	high	no	5115.152429	1	0
19756	2009-2010	51669	2	86	1	0	a few times a month	Female	65	No	1ÔÂ2ÈÕ	NA	Mexican American	0.54	less than high school	no	yes	yes	27.85	0.63	4.4	14	233	258	48	163	13125.315	0	<=1	>=50	>60	overweight	<30	overweight	>=25	high	high	low	high	no	1875.045	1	1
19760	2009-2010	51673	2	81	0	0	NA	Female	30	No	1ÔÂ2ÈÕ	No	Non-Hispanic White	0.68	high school or equivalent	no	no	yes	19.01	0.73	3.2	9	131	196	48	122	55961.634	0	<=1	<50	<40	normal	<30	normal	<25	n	n	low	n	no	7994.519143	1	0
19766	2009-2010	51680	1	79	0	1	NA	Female	60	No	1ÔÂ2ÈÕ	NA	Non-Hispanic Black	2.59	College or above	IGT	no	yes	31.71	1.02	5.9	10	171	289	34	221	44128.657	0	2ÔÂ5ÈÕ	>=50	>60	Obese	>=30	Obese	>=25	high	high	low	high	no	6304.093857	3	3
19769	2009-2010	51683	1	76	0	0	NA	Female	35	No	1ÔÂ2ÈÕ	No	Non-Hispanic White	4.1	College or above	no	no	no	20.29	0.63	3.5	9	58	194	89	93	147310.339	0	2ÔÂ5ÈÕ	<50	<40	normal	<30	normal	<25	n	n	n	n	no	21044.33414	0	0
19771	2009-2010	51685	2	76	1	0	less than once a month	Female	56	Yes	1ÔÂ2ÈÕ	NA	Non-Hispanic White	5	College or above	IGT	yes	yes	19.73	0.84	6.9	23	109	224	86	116	246067.572	0	2ÔÂ5ÈÕ	>=50	40-60	normal	<30	normal	<25	n	high	n	n	no	35152.51029	1	0
19794	2009-2010	51708	2	78	1	0	less than once a month	Female	39	No	1ÔÂ2ÈÕ	No	Non-Hispanic White	1.22	less than high school	IFG	no	yes	29.39	0.86	4.8	10	138	226	37	161	55981.362	0	1ÔÂ2ÈÕ	<50	<40	overweight	<30	overweight	>=25	n	high	low	high	no	7997.337429	1	0
19809	2009-2010	51724	2	77	0	0	NA	Female	37	No	0	No	Other Hispanic	3.01	College or above	no	no	no	21.16	0.57	3.2	18	57	167	54	102	48090.717	0	2ÔÂ5ÈÕ	<50	<40	normal	<30	normal	<25	n	n	n	n	no	6870.102429	0	0
19813	2009-2010	51728	2	80	1	0	less than once a month	Female	55	No	1ÔÂ2ÈÕ	NA	Non-Hispanic White	2.77	less than high school	DM	yes	yes	41.56	0.94	5.4	17	311	191	31	98	259580.521	0	2ÔÂ5ÈÕ	>=50	40-60	Obese	>=30	Obese	>=25	high	n	low	n	Diabetes	37082.93157	3	3
19825	2009-2010	51740	2	78	0	0	NA	Female	50	No	>=3	NA	Other Hispanic	0.89	less than high school	no	no	yes	29.15	0.59	3.8	16	138	210	60	122	31349.615	0	<=1	>=50	40-60	overweight	<30	overweight	>=25	n	high	n	n	no	4478.516429	1	0
19831	2009-2010	51746	2	88	0	0	NA	Female	40	No	0	No	Non-Hispanic Black	3.57	high school or equivalent	no	no	yes	40.01	0.9	3.5	11	189	222	34	150	61305.747	0	2ÔÂ5ÈÕ	<50	40-60	Obese	>=30	Obese	>=25	high	high	low	high	no	8757.963857	3	3
19842	2009-2010	51757	1	77	1	0	less than once a month	Female	28	No	>=3	No	Non-Hispanic White	0.9	less than high school	IGT	no	yes	24.49	0.75	5.7	9	171	166	68	64	67549.052	0	<=1	<50	<40	normal	<30	normal	<25	high	n	n	n	no	9649.864571	1	1
19845	2009-2010	51760	1	77	0	0	NA	Female	27	No	>=3	No	Other Hispanic	0.72	less than high school	no	yes	yes	25.52	0.71	5	5	383	158	32	49	53080.309	0	<=1	<50	<40	overweight	<30	overweight	>=25	high	n	low	n	no	7582.901286	1	1
19847	2009-2010	51762	2	78	0	0	NA	Female	22	No	1ÔÂ2ÈÕ	No	Non-Hispanic Black	0.91	high school or equivalent	no	no	no	25.28	0.72	3.9	6	59	132	57	63	79420.69	0	<=1	<50	<40	overweight	<30	overweight	>=25	n	n	n	n	no	11345.81286	0	0
19853	2009-2010	51768	2	79	0	0	NA	Female	56	No	1ÔÂ2ÈÕ	NA	Non-Hispanic White	2.57	College or above	no	no	yes	28.48	0.84	4.7	17	120	283	64	195	246636.351	0	2ÔÂ5ÈÕ	>=50	40-60	overweight	<30	overweight	>=25	n	high	n	high	no	35233.76443	1	0
19893	2009-2010	51809	1	79	1	0	less than once a month	Female	35	No	1ÔÂ2ÈÕ	No	Non-Hispanic White	4.54	College or above	no	no	no	20.39	0.77	4.6	9	54	155	70	74	126866.082	0	2ÔÂ5ÈÕ	<50	<40	normal	<30	normal	<25	n	n	n	n	no	18123.726	0	0
19899	2009-2010	51815	2	82	0	0	NA	Female	44	Yes	1ÔÂ2ÈÕ	NA	Other Hispanic	1.37	less than high school	no	no	yes	23.71	0.79	3.9	8	206	198	40	117	39369.364	0	1ÔÂ2ÈÕ	<50	40-60	normal	<30	normal	<25	high	n	low	n	no	5624.194857	1	1
19915	2009-2010	51831	2	83	1	0	a few times a month	Female	41	Yes	>=3	NA	Non-Hispanic Black	1.16	high school or equivalent	no	no	yes	24.88	0.88	4.6	15	63	155	44	98	61334.336	0	1ÔÂ2ÈÕ	<50	40-60	normal	<30	normal	<25	n	n	low	n	no	8762.048	1	0
19917	2009-2010	51833	2	76	0	0	NA	Female	48	No	0	NA	Non-Hispanic White	1.13	less than high school	no	no	yes	26.37	1.01	4.7	18	158	317	48	237	0	0	1ÔÂ2ÈÕ	<50	40-60	overweight	<30	overweight	>=25	high	high	low	high	no	0	1	1
19918	2009-2010	51834	1	75	1	1	a few times a month	Female	66	No	1ÔÂ2ÈÕ	NA	Mexican American	0.63	less than high school	DM	yes	yes	22.83	0.58	3.6	16	320	250	48	138	17146.298	1	<=1	>=50	>60	normal	<30	normal	<25	high	high	low	high	Diabetes	2449.471143	1	1
19927	2009-2010	51843	1	88	0	0	NA	Female	27	No	0	No	Other Hispanic	1.47	College or above	no	no	no	22.93	0.67	3.5	5	67	181	67	101	32266.973	0	1ÔÂ2ÈÕ	<50	<40	normal	<30	normal	<25	n	n	n	n	no	4609.567571	0	0
19940	2009-2010	51856	2	77	1	1	a few times a month	Female	61	No	>=3	NA	Other Hispanic	5	less than high school	no	yes	yes	28.37	0.58	3.4	16	224	282	64	173	11489.776	1	2ÔÂ5ÈÕ	>=50	>60	overweight	<30	overweight	>=25	high	high	n	high	no	1641.396571	1	1
19947	2009-2010	51863	2	75	1	0	less than once a month	Female	76	Yes	>=3	NA	Non-Hispanic Black	1.24	College or above	DM	yes	yes	31.91	1.09	6.6	16	157	212	50	131	33811.718	0	1ÔÂ2ÈÕ	>=50	>60	Obese	>=30	Obese	>=25	high	high	n	high	Diabetes	4830.245429	3	3
19956	2009-2010	51875	1	87	0	1	NA	Female	63	No	>=3	NA	Mexican American	1.54	less than high school	IFG	yes	yes	33.16	0.83	5.1	14	233	323	48	228	17785.213	0	1ÔÂ2ÈÕ	>=50	>60	Obese	>=30	Obese	>=25	high	high	low	high	no	2540.744714	3	3
19974	2009-2010	51893	2	77	1	0	less than once a month	Female	70	No	>=3	NA	Non-Hispanic White	5	less than high school	IFG	yes	yes	40.46	0.79	4.7	15	257	147	38	58	78429.396	0	2ÔÂ5ÈÕ	>=50	>60	Obese	>=30	Obese	>=25	high	n	low	n	no	11204.19943	3	3
19981	2009-2010	51900	1	83	0	0	NA	Female	70	No	>=3	NA	Non-Hispanic Black	5	less than high school	DM	yes	yes	38.54	0.68	5.2	8	75	172	56	101	53039.944	0	2ÔÂ5ÈÕ	>=50	>60	Obese	>=30	Obese	>=25	n	n	n	n	Diabetes	7577.134857	3	2
19988	2009-2010	51907	1	80	0	0	NA	Female	22	No	1ÔÂ2ÈÕ	No	Non-Hispanic Black	0.76	College or above	IFG	no	yes	33.06	0.78	2.8	10	125	149	42	82	49075.541	0	<=1	<50	<40	Obese	>=30	Obese	>=25	n	n	low	n	no	7010.791571	3	2
19997	2009-2010	51916	3	86	1	1	a few times a week, or	Female	66	No	>=3	NA	Mexican American	0.42	College or above	no	yes	yes	31.83	0.95	5.5	13	114	261	45	193	11317.522	1	<=1	>=50	>60	Obese	>=30	Obese	>=25	n	high	low	high	no	1616.788857	3	2
20000	2009-2010	51919	2	81	1	0	every day and/or night?	Female	64	No	>=3	NA	Non-Hispanic White	5	College or above	no	no	yes	33.99	0.73	5.7	19	158	184	45	107	135193.969	0	2ÔÂ5ÈÕ	>=50	>60	Obese	>=30	Obese	>=25	high	n	low	n	no	19313.42414	3	3
20009	2009-2010	51928	1	86	1	0	less than once a month	Female	62	No	1ÔÂ2ÈÕ	NA	other	0.25	College or above	IGT	yes	no	20.76	0.93	7.1	18	123	186	61	100	50600.652	0	<=1	>=50	>60	normal	<30	normal	<25	n	n	n	n	no	7228.664571	0	0
20017	2009-2010	51936	2	87	0	0	NA	Female	51	No	>=3	NA	Other Hispanic	4.27	College or above	no	no	yes	26.14	0.66	3	10	111	161	55	84	27409.774	0	2ÔÂ5ÈÕ	>=50	40-60	overweight	<30	overweight	>=25	n	n	n	n	no	3915.682	1	0
20025	2009-2010	51945	1	79	0	0	NA	Female	46	No	>=3	NA	other	0.09	less than high school	DM	no	yes	34.71	0.57	6.6	13	254	278	49	178	47759.054	0	<=1	<50	40-60	Obese	>=30	Obese	>=25	high	high	low	high	Diabetes	6822.722	3	3
20027	2009-2010	51948	2	87	0	1	NA	Female	70	No	>=3	NA	Non-Hispanic Black	1.37	less than high school	no	no	yes	28.31	0.88	4.1	12	71	225	62	149	42264.761	0	1ÔÂ2ÈÕ	>=50	>60	overweight	<30	overweight	>=25	n	high	n	high	no	6037.823	1	0
20030	2009-2010	51951	2	87	1	0	less than once a month	Female	56	No	>=3	NA	other	1.81	College or above	no	yes	yes	29.35	0.72	5.2	7	132	237	94	117	216204.614	0	1ÔÂ2ÈÕ	>=50	40-60	overweight	<30	overweight	>=25	n	high	n	n	no	30886.37343	1	0
20031	2009-2010	51952	1	84	1	0	a few times a month	Female	46	No	1ÔÂ2ÈÕ	NA	Non-Hispanic White	5	high school or equivalent	IGT	no	no	22.5	0.99	4.5	6	56	168	57	100	137837.883	0	2ÔÂ5ÈÕ	<50	40-60	normal	<30	normal	<25	n	n	n	n	no	19691.12614	0	0
20043	2009-2010	51964	2	76	0	1	NA	Female	60	Yes	>=3	NA	Non-Hispanic White	4.62	College or above	no	yes	yes	30.69	0.73	5	13	59	200	67	121	145363.126	0	2ÔÂ5ÈÕ	>=50	>60	Obese	>=30	Obese	>=25	n	high	n	n	no	20766.16086	3	2
20081	2009-2010	52002	2	76	1	0	a few times a month	Female	74	No	>=3	NA	Non-Hispanic White	0.83	less than high school	no	yes	yes	36.77	0.91	8.3	25	82	119	35	68	91130.081	0	<=1	>=50	>60	Obese	>=30	Obese	>=25	n	n	low	n	no	13018.583	3	2
20086	2009-2010	52007	2	75	1	1	less than once a month	Female	49	Yes	>=3	NA	Non-Hispanic White	1.37	less than high school	no	no	yes	23.63	0.66	6	8	67	220	74	133	58362.138	1	1ÔÂ2ÈÕ	<50	40-60	normal	<30	normal	<25	n	high	n	high	no	8337.448286	1	0
20087	2009-2010	52008	2	89	0	0	NA	Female	62	No	>=3	NA	Non-Hispanic Black	1.64	College or above	no	yes	no	27.59	1.04	4.9	8	59	189	80	97	35368.931	0	1ÔÂ2ÈÕ	>=50	>60	overweight	<30	overweight	>=25	n	n	n	n	no	5052.704429	0	0
20091	2009-2010	52012	1	78	0	0	NA	Female	66	Yes	1ÔÂ2ÈÕ	NA	Non-Hispanic Black	5	College or above	DM	yes	no	30.96	0.67	6.3	14	119	146	50	72	33283.825	0	2ÔÂ5ÈÕ	>=50	>60	Obese	>=30	Obese	>=25	n	n	n	n	Diabetes	4754.832143	2	2
20111	2009-2010	52032	2	87	0	0	NA	Female	40	No	1ÔÂ2ÈÕ	No	Other Hispanic	0.55	less than high school	no	no	no	26.8	0.64	4.4	7	62	191	58	121	30932.504	0	<=1	<50	40-60	overweight	<30	overweight	>=25	n	n	n	n	no	4418.929143	0	0
20134	2009-2010	52057	2	75	1	1	every day and/or night?	Female	56	Yes	1ÔÂ2ÈÕ	NA	Non-Hispanic White	1.03	high school or equivalent	DM	yes	yes	34.4	1.06	6.7	19	99	161	58	83	70706.822	1	1ÔÂ2ÈÕ	>=50	40-60	Obese	>=30	Obese	>=25	n	n	n	n	Diabetes	10100.97457	3	2
20146	2009-2010	52069	2	77	0	0	NA	Female	40	No	0	No	Non-Hispanic White	1.64	less than high school	DM	no	yes	32.72	0.78	5	9	152	197	71	96	197261.632	0	1ÔÂ2ÈÕ	<50	40-60	Obese	>=30	Obese	>=25	high	n	n	n	Diabetes	28180.23314	3	3
20161	2009-2010	52084	2	77	1	0	a few times a month	Female	72	No	1ÔÂ2ÈÕ	NA	Other Hispanic	4.37	College or above	no	no	yes	21.38	0.78	4.4	19	115	270	92	155	26329.976	0	2ÔÂ5ÈÕ	>=50	>60	normal	<30	normal	<25	n	high	n	high	no	3761.425143	1	0
20165	2009-2010	52088	1	77	0	0	NA	Female	79	No	>=3	NA	Non-Hispanic White	3.69	College or above	no	yes	no	21.29	1	4.1	11	133	183	76	80	78039.34	0	2ÔÂ5ÈÕ	>=50	>60	normal	<30	normal	<25	n	n	n	n	no	11148.47714	0	0
20174	2009-2010	52097	2	81	0	0	NA	Female	27	No	0	No	other	1.16	College or above	no	no	yes	25.31	0.68	3.5	10	75	205	45	145	55280.678	0	1ÔÂ2ÈÕ	<50	<40	overweight	<30	overweight	>=25	n	high	low	high	no	7897.239714	1	0
20183	2009-2010	52107	2	82	1	1	a few times a week, or	Female	48	No	>=3	NA	Non-Hispanic Black	0	less than high school	IGT	no	yes	35.43	0.63	5	10	125	158	27	106	90553.368	1	<=1	<50	40-60	Obese	>=30	Obese	>=25	n	n	low	n	no	12936.19543	3	2
20195	2009-2010	52119	2	78	0	0	NA	Female	67	No	>=3	NA	Non-Hispanic White	1.29	less than high school	DM	yes	yes	25.07	1.26	8.4	30	72	232	76	142	162813.865	0	1ÔÂ2ÈÕ	>=50	>60	overweight	<30	overweight	>=25	n	high	n	high	Diabetes	23259.12357	1	0
20206	2009-2010	52130	2	80	0	0	NA	Female	30	No	1ÔÂ2ÈÕ	No	Non-Hispanic White	1.39	high school or equivalent	no	no	yes	30.33	1.14	6.2	9	146	245	40	176	184825.498	0	1ÔÂ2ÈÕ	<50	<40	Obese	>=30	Obese	>=25	n	high	low	high	no	26403.64257	3	2
20213	2009-2010	52137	2	76	1	0	less than once a month	Female	55	No	1ÔÂ2ÈÕ	NA	Non-Hispanic White	2.75	high school or equivalent	IGT	yes	yes	30.14	0.68	6.5	11	255	282	42	189	225562.597	0	2ÔÂ5ÈÕ	>=50	40-60	Obese	>=30	Obese	>=25	high	high	low	high	no	32223.22814	3	3
20216	2009-2010	52140	2	80	0	0	NA	Female	23	No	>=3	No	Non-Hispanic White	0.71	less than high school	no	no	yes	20.04	0.7	3	14	105	138	36	81	66098.627	0	<=1	<50	<40	normal	<30	normal	<25	n	n	low	n	no	9442.661	1	0
20229	2009-2010	52153	1	80	0	1	NA	Female	38	No	>=3	No	Non-Hispanic Black	0.91	less than high school	no	yes	yes	32.6	0.93	4.1	6	161	259	58	169	59590.341	0	<=1	<50	<40	Obese	>=30	Obese	>=25	high	high	n	high	no	8512.905857	3	3
20233	2009-2010	52157	2	75	1	0	a few times a week, or	Female	53	Yes	0	NA	Non-Hispanic White	5	College or above	no	no	yes	33.43	0.93	5.7	17	353	292	39	182	265293.752	0	2ÔÂ5ÈÕ	>=50	40-60	Obese	>=30	Obese	>=25	high	high	low	high	no	37899.10743	3	3
20237	2009-2010	52161	2	81	0	0	NA	Female	80	No	1ÔÂ2ÈÕ	NA	Non-Hispanic White	1.39	high school or equivalent	DM	yes	yes	26.17	1.04	5.5	21	89	167	76	73	59087.258	0	1ÔÂ2ÈÕ	>=50	>60	overweight	<30	overweight	>=25	n	n	n	n	Diabetes	8441.036857	1	0
20260	2009-2010	52184	2	82	0	0	NA	Female	49	No	1ÔÂ2ÈÕ	NA	Non-Hispanic Black	1.37	less than high school	no	no	yes	32.97	0.99	5.9	18	66	251	69	169	90553.368	0	1ÔÂ2ÈÕ	<50	40-60	Obese	>=30	Obese	>=25	n	high	n	high	no	12936.19543	3	2
20271	2009-2010	52195	2	76	1	0	less than once a month	Female	46	No	0	NA	Non-Hispanic White	2.95	College or above	DM	no	yes	24.63	0.68	4.4	9	155	272	73	168	174048.876	0	2ÔÂ5ÈÕ	<50	40-60	normal	<30	normal	<25	high	high	n	high	Diabetes	24864.12514	1	1
20286	2009-2010	52212	2	82	1	1	a few times a month	Female	65	No	0	NA	Other Hispanic	1.11	College or above	DM	no	yes	25.84	0.89	8.7	17	221	226	40	142	16849.907	1	1ÔÂ2ÈÕ	>=50	>60	overweight	<30	overweight	>=25	high	high	low	high	Diabetes	2407.129571	1	1
20296	2009-2010	52222	2	79	1	0	a few times a month	Female	39	No	1ÔÂ2ÈÕ	No	Non-Hispanic White	2.27	College or above	no	no	yes	34.23	0.91	5.5	8	112	172	48	102	135791.075	0	2ÔÂ5ÈÕ	<50	<40	Obese	>=30	Obese	>=25	n	n	low	n	no	19398.725	3	2
20309	2009-2010	52235	2	87	0	0	NA	Female	21	No	0	No	Non-Hispanic Black	0.39	less than high school	no	no	yes	45.27	0.74	6.1	5	183	208	39	132	61164.232	0	<=1	<50	<40	Obese	>=30	Obese	>=25	high	high	low	high	no	8737.747429	3	3
20315	2009-2010	52241	2	79	0	0	NA	Female	43	No	>=3	No	Non-Hispanic White	1.09	high school or equivalent	no	no	yes	22.04	0.68	2.2	12	97	221	48	154	44664.056	0	1ÔÂ2ÈÕ	<50	40-60	normal	<30	normal	<25	n	high	low	high	no	6380.579429	1	0
20330	2009-2010	52256	2	88	0	0	NA	Female	34	No	1ÔÂ2ÈÕ	No	Mexican American	1.86	high school or equivalent	no	no	no	20	0.61	2.6	9	54	196	65	120	40248.111	0	1ÔÂ2ÈÕ	<50	<40	normal	<30	normal	<25	n	n	n	n	no	5749.730143	0	0
20343	2009-2010	52271	1	85	0	1	NA	Female	80	Yes	>=3	NA	Mexican American	1.29	less than high school	DM	yes	yes	23.57	0.71	5	19	146	189	67	93	21053.222	0	1ÔÂ2ÈÕ	>=50	>60	normal	<30	normal	<25	n	n	n	n	Diabetes	3007.603143	1	0
20346	2009-2010	52274	1	77	0	0	NA	Female	33	Yes	1ÔÂ2ÈÕ	NA	Non-Hispanic White	3.22	high school or equivalent	no	no	no	24.75	0.8	5.7	18	86	194	51	126	153658.516	0	2ÔÂ5ÈÕ	<50	<40	normal	<30	normal	<25	n	n	n	n	no	21951.21657	0	0
20382	2009-2010	52310	2	85	1	1	a few times a month	Female	69	No	1ÔÂ2ÈÕ	NA	Non-Hispanic White	5	College or above	no	yes	yes	25.06	0.85	4.1	9	106	205	68	116	137546.034	1	2ÔÂ5ÈÕ	>=50	>60	overweight	<30	overweight	>=25	n	high	n	n	no	19649.43343	1	0
20386	2009-2010	52314	2	84	0	0	NA	Female	25	No	1ÔÂ2ÈÕ	No	Non-Hispanic White	1.45	high school or equivalent	no	no	no	20.92	0.76	3.9	10	68	182	67	101	158624.116	0	1ÔÂ2ÈÕ	<50	<40	normal	<30	normal	<25	n	n	n	n	no	22660.588	0	0
20393	2009-2010	52321	1	76	0	1	NA	Female	80	Yes	0	NA	Non-Hispanic White	5	College or above	IFG	yes	yes	24.93	0.93	5.2	25	73	186	61	110	72575.358	0	2ÔÂ5ÈÕ	>=50	>60	normal	<30	normal	<25	n	n	n	n	no	10367.90829	1	0
20404	2009-2010	52332	1	76	1	0	less than once a month	Female	40	No	1ÔÂ2ÈÕ	No	Non-Hispanic White	2.73	College or above	DM	no	yes	36.44	0.61	4.8	15	175	180	43	102	172208.639	0	2ÔÂ5ÈÕ	<50	40-60	Obese	>=30	Obese	>=25	high	n	low	n	Diabetes	24601.23414	3	3
20405	2009-2010	52333	1	82	1	0	less than once a month	Female	51	No	1ÔÂ2ÈÕ	NA	Other Hispanic	5	College or above	IGT	no	yes	22.15	0.66	3.6	10	70	160	65	81	26553.724	0	2ÔÂ5ÈÕ	>=50	40-60	normal	<30	normal	<25	n	n	n	n	no	3793.389143	1	0
20407	2009-2010	52335	2	83	1	1	every day and/or night?	Female	20	No	1ÔÂ2ÈÕ	No	Non-Hispanic White	0.24	high school or equivalent	no	yes	yes	42.37	0.72	4.6	13	41	92	43	41	64124.425	1	<=1	<50	<40	Obese	>=30	Obese	>=25	n	n	low	n	no	9160.632143	3	2
20415	2009-2010	52343	2	76	0	1	NA	Female	80	No	1ÔÂ2ÈÕ	NA	Non-Hispanic White	1.85	high school or equivalent	IFG	yes	yes	25.76	1.37	5.2	13	165	188	62	93	76975.015	0	1ÔÂ2ÈÕ	>=50	>60	overweight	<30	overweight	>=25	high	n	n	n	no	10996.43071	1	1
20416	2009-2010	52344	1	85	0	0	NA	Female	31	No	0	No	Non-Hispanic White	0.82	College or above	no	no	yes	19.94	0.81	3.9	7	87	202	75	110	40772.334	0	<=1	<50	<40	normal	<30	normal	<25	n	high	n	n	no	5824.619143	1	0
20433	2009-2010	52361	2	86	0	0	NA	Female	36	No	>=3	No	Mexican American	0.5	less than high school	no	no	no	27.45	0.57	5	8	75	152	56	81	34693.395	0	<=1	<50	<40	overweight	<30	overweight	>=25	n	n	n	n	no	4956.199286	0	0
20439	2009-2010	52368	2	84	0	0	NA	Female	34	No	0	No	Non-Hispanic White	2.71	College or above	no	no	yes	36.84	0.62	3.6	10	78	280	53	211	110230.867	0	2ÔÂ5ÈÕ	<50	<40	Obese	>=30	Obese	>=25	n	high	n	high	no	15747.26671	3	2
20440	2009-2010	52369	2	75	0	0	NA	Female	69	No	>=3	NA	Non-Hispanic White	1.11	less than high school	DM	yes	yes	28.81	0.76	5.9	16	156	220	43	146	141087.217	0	1ÔÂ2ÈÕ	>=50	>60	overweight	<30	overweight	>=25	high	high	low	high	Diabetes	20155.31671	1	1
20442	2009-2010	52371	1	86	0	0	NA	Female	31	No	1ÔÂ2ÈÕ	No	Non-Hispanic White	4.67	College or above	IFG	no	yes	40.95	0.73	5.1	11	119	200	41	135	148060.307	0	2ÔÂ5ÈÕ	<50	<40	Obese	>=30	Obese	>=25	n	high	low	high	no	21151.47243	3	2
20458	2009-2010	52387	1	86	0	0	NA	Female	22	No	1ÔÂ2ÈÕ	No	Non-Hispanic White	0.15	College or above	no	no	yes	40.8	0.5	6.9	10	107	146	45	80	63746.744	0	<=1	<50	<40	Obese	>=30	Obese	>=25	n	n	low	n	no	9106.677714	3	2
20463	2009-2010	52392	3	86	0	0	NA	Female	47	No	1ÔÂ2ÈÕ	NA	Other Hispanic	0	less than high school	IFG	yes	yes	26.33	0.46	4	11	88	254	62	174	30836.255	0	<=1	<50	40-60	overweight	<30	overweight	>=25	n	high	n	high	no	4405.179286	1	0
20486	2009-2010	52415	2	82	0	0	NA	Female	34	No	1ÔÂ2ÈÕ	No	Non-Hispanic Black	0.55	less than high school	no	no	no	29.27	0.9	4	16	41	138	70	60	0	0	<=1	<50	<40	overweight	<30	overweight	>=25	n	n	n	n	no	0	0	0
20487	2009-2010	52416	1	84	0	0	NA	Female	56	Yes	>=3	NA	Non-Hispanic Black	1.64	College or above	no	no	no	32.46	0.81	4.3	9	74	198	71	112	48390.02	0	1ÔÂ2ÈÕ	>=50	40-60	Obese	>=30	Obese	>=25	n	n	n	n	no	6912.86	2	2
20499	2009-2010	52428	2	87	0	1	NA	Female	33	No	0	NA	Non-Hispanic White	3.49	College or above	no	no	yes	34.77	0.82	4.5	6	95	151	37	95	157024.43	0	2ÔÂ5ÈÕ	<50	<40	Obese	>=30	Obese	>=25	n	n	low	n	no	22432.06143	3	2
20508	2009-2010	52437	1	75	1	0	a few times a month	Female	42	No	0	No	Mexican American	0.93	high school or equivalent	DM	no	yes	26.93	0.66	3.9	16	106	206	47	138	63876.515	0	<=1	<50	40-60	overweight	<30	overweight	>=25	n	high	low	high	Diabetes	9125.216429	1	0
20516	2009-2010	52446	1	82	1	1	a few times a month	Female	65	Yes	1ÔÂ2ÈÕ	NA	Non-Hispanic White	3.5	College or above	DM	yes	yes	35.06	0.88	6.2	9	154	304	66	207	150154.081	1	2ÔÂ5ÈÕ	>=50	>60	Obese	>=30	Obese	>=25	high	high	n	high	Diabetes	21450.583	3	3
20523	2009-2010	52453	1	84	0	0	NA	Female	80	Yes	>=3	NA	Non-Hispanic White	3.32	College or above	IGT	yes	yes	26.52	0.76	5.4	17	152	137	57	50	67148.34	0	2ÔÂ5ÈÕ	>=50	>60	overweight	<30	overweight	>=25	high	n	n	n	no	9592.62	1	1
20536	2009-2010	52466	1	76	1	1	every day and/or night?	Female	67	Yes	>=3	NA	Non-Hispanic White	3.43	high school or equivalent	DM	yes	yes	31.95	0.69	6.7	12	85	125	58	50	48745.802	1	2ÔÂ5ÈÕ	>=50	>60	Obese	>=30	Obese	>=25	n	n	n	n	Diabetes	6963.686	3	2
20550	2009-2010	52480	1	78	1	1	less than once a month	Female	39	No	>=3	No	Other Hispanic	1.74	College or above	no	no	no	30.08	0.5	2	7	35	135	53	75	37112.693	1	1ÔÂ2ÈÕ	<50	<40	Obese	>=30	Obese	>=25	n	n	n	n	no	5301.813286	2	2
20564	2009-2010	52494	2	85	1	0	a few times a week, or	Female	78	No	0	NA	Non-Hispanic White	4.12	College or above	DM	yes	yes	20.95	1.42	5.3	21	85	158	64	77	81833.646	0	2ÔÂ5ÈÕ	>=50	>60	normal	<30	normal	<25	n	n	n	n	Diabetes	11690.52086	1	0
20567	2009-2010	52497	1	79	1	0	a few times a month	Female	78	No	>=3	NA	Non-Hispanic White	0.42	College or above	no	yes	yes	25.92	0.54	2.6	11	102	211	54	137	49454.505	0	<=1	>=50	>60	overweight	<30	overweight	>=25	n	high	n	high	no	7064.929286	1	0
20582	2009-2010	52513	2	89	1	1	a few times a week, or	Female	73	No	>=3	NA	Mexican American	1.81	less than high school	IFG	no	yes	33.81	1.11	5.8	23	164	135	48	54	23082.848	1	1ÔÂ2ÈÕ	>=50	>60	Obese	>=30	Obese	>=25	high	n	low	n	no	3297.549714	3	3
20612	2009-2010	52543	1	77	1	0	less than once a month	Female	59	No	1ÔÂ2ÈÕ	NA	Non-Hispanic White	5	College or above	DM	yes	yes	28.67	1.02	5.7	16	102	202	60	122	218921.868	0	2ÔÂ5ÈÕ	>=50	NA	overweight	<30	overweight	>=25	n	high	n	n	Diabetes	31274.55257	1	0
20618	2009-2010	52549	1	75	0	0	NA	Female	64	Yes	>=3	NA	Mexican American	3.91	less than high school	no	yes	yes	24.6	0.68	4.8	9	93	206	43	144	17297.093	0	2ÔÂ5ÈÕ	>=50	>60	normal	<30	normal	<25	n	high	low	high	no	2471.013286	1	0
20621	2009-2010	52552	1	77	0	0	NA	Female	29	No	1ÔÂ2ÈÕ	No	Non-Hispanic White	5	less than high school	no	no	yes	35.95	0.82	6.3	7	144	212	60	123	186988.754	0	2ÔÂ5ÈÕ	<50	<40	Obese	>=30	Obese	>=25	n	high	n	n	no	26712.67914	3	2
20624	2009-2010	52556	1	85	0	0	NA	Female	39	No	1ÔÂ2ÈÕ	No	Non-Hispanic White	3.43	College or above	no	no	no	19.41	0.74	3.2	8	51	139	61	68	133844.342	0	2ÔÂ5ÈÕ	<50	<40	normal	<30	normal	<25	n	n	n	n	no	19120.62029	0	0
20633	2009-2010	52566	2	83	0	0	NA	Female	70	Yes	1ÔÂ2ÈÕ	NA	Non-Hispanic Black	2.46	College or above	IFG	yes	yes	39.55	0.89	7.6	12	83	171	74	80	42343.422	0	2ÔÂ5ÈÕ	>=50	>60	Obese	>=30	Obese	>=25	n	n	n	n	no	6049.060286	3	2
20646	2009-2010	52579	1	75	1	1	a few times a week, or	Female	69	Yes	>=3	NA	Mexican American	2.75	College or above	DM	yes	yes	45.9	1.5	5	29	94	159	63	77	20081.766	1	2ÔÂ5ÈÕ	>=50	>60	Obese	>=30	Obese	>=25	n	n	n	n	Diabetes	2868.823714	3	2
20668	2009-2010	52602	2	82	0	0	NA	Female	64	No	>=3	NA	Non-Hispanic Black	1.33	less than high school	no	yes	yes	29.51	0.85	4.9	12	82	206	43	147	36693.822	0	1ÔÂ2ÈÕ	>=50	>60	overweight	<30	overweight	>=25	n	high	low	high	no	5241.974571	1	0
20676	2009-2010	52611	1	80	0	0	NA	Female	50	Yes	0	NA	Non-Hispanic White	0.65	College or above	IFG	no	yes	35.5	0.87	5.4	14	283	224	33	134	38476.758	0	<=1	>=50	40-60	Obese	>=30	Obese	>=25	high	high	low	high	no	5496.679714	3	3
20679	2009-2010	52614	1	77	0	0	NA	Female	25	No	0	No	Non-Hispanic White	0.83	high school or equivalent	no	no	no	24.12	0.6	4.2	9	116	166	71	72	183135.37	0	<=1	<50	<40	normal	<30	normal	<25	n	n	n	n	no	26162.19571	0	0
20690	2009-2010	52625	1	88	0	0	NA	Female	61	Yes	>=3	NA	Mexican American	1.09	less than high school	DM	yes	no	29.07	0.45	3	10	105	157	68	68	13761.673	0	1ÔÂ2ÈÕ	>=50	>60	overweight	<30	overweight	>=25	n	n	n	n	Diabetes	1965.953286	0	0
20696	2009-2010	52631	1	83	1	1	a few times a month	Female	44	No	>=3	No	Non-Hispanic White	1.77	less than high school	no	no	yes	25.97	0.85	4.1	5	144	192	31	132	205869.451	1	1ÔÂ2ÈÕ	<50	40-60	overweight	<30	overweight	>=25	n	n	low	high	no	29409.92157	1	0
20720	2009-2010	52656	1	78	0	1	NA	Female	53	No	1ÔÂ2ÈÕ	NA	Non-Hispanic Black	4.92	College or above	IFG	yes	yes	31.8	1.02	5	9	171	170	35	101	49839.602	0	2ÔÂ5ÈÕ	>=50	40-60	Obese	>=30	Obese	>=25	high	n	low	n	no	7119.943143	3	3
20724	2009-2010	52660	2	88	0	0	NA	Female	62	No	1ÔÂ2ÈÕ	NA	Mexican American	2.4	high school or equivalent	DM	yes	yes	28.07	0.8	5.4	22	257	235	38	146	12242.75	0	2ÔÂ5ÈÕ	>=50	>60	overweight	<30	overweight	>=25	high	high	low	high	Diabetes	1748.964286	1	1
20738	2009-2010	52674	1	84	0	1	NA	Female	80	Yes	1ÔÂ2ÈÕ	NA	Non-Hispanic White	1.63	high school or equivalent	no	yes	yes	24.94	0.86	5.9	18	86	259	76	166	67148.34	0	1ÔÂ2ÈÕ	>=50	>60	normal	<30	normal	<25	n	high	n	high	no	9592.62	1	0
20739	2009-2010	52675	2	79	0	0	NA	Female	34	No	>=3	No	Non-Hispanic White	3.55	College or above	no	no	no	23.27	0.61	5.8	7	45	133	55	69	130397.668	0	2ÔÂ5ÈÕ	<50	<40	normal	<30	normal	<25	n	n	n	n	no	18628.23829	0	0
20753	2009-2010	52689	2	83	1	0	less than once a month	Female	44	No	1ÔÂ2ÈÕ	No	Non-Hispanic White	3.4	College or above	no	no	no	28.51	0.61	4.4	8	55	185	79	95	202445.886	0	2ÔÂ5ÈÕ	<50	40-60	overweight	<30	overweight	>=25	n	n	n	n	no	28920.84086	0	0
20754	2009-2010	52690	2	85	1	1	less than once a month	Female	58	No	>=3	NA	Mexican American	5	College or above	no	no	yes	35.48	0.95	5.6	13	146	211	50	132	27620.004	1	2ÔÂ5ÈÕ	>=50	40-60	Obese	>=30	Obese	>=25	n	high	n	high	no	3945.714857	3	2
20760	2009-2010	52696	2	83	0	0	NA	Female	28	No	1ÔÂ2ÈÕ	No	Non-Hispanic White	1.37	high school or equivalent	no	yes	yes	32.13	NA	NA	NA	96	132	29	84	74538.75	0	1ÔÂ2ÈÕ	<50	<40	Obese	>=30	Obese	>=25	n	n	low	n	no	10648.39286	3	2
20766	2009-2010	52702	1	84	0	1	NA	Female	46	No	1ÔÂ2ÈÕ	NA	Non-Hispanic Black	4.32	College or above	no	no	yes	35.74	0.75	4.9	10	76	185	55	115	62200.839	0	2ÔÂ5ÈÕ	<50	40-60	Obese	>=30	Obese	>=25	n	n	n	n	no	8885.834143	3	2
20781	2009-2010	52719	2	87	1	0	less than once a month	Female	73	Yes	>=3	NA	Non-Hispanic White	5	College or above	IFG	yes	yes	32.42	0.83	5.6	17	129	208	60	122	91879.615	0	2ÔÂ5ÈÕ	>=50	>60	Obese	>=30	Obese	>=25	n	high	n	n	no	13125.65929	3	2
20789	2009-2010	52727	2	82	1	0	less than once a month	Female	35	No	1ÔÂ2ÈÕ	No	Non-Hispanic Black	2.71	College or above	no	no	yes	30	0.88	4	8	117	209	46	140	71201.848	0	2ÔÂ5ÈÕ	<50	<40	Obese	>=30	Obese	>=25	n	high	low	high	no	10171.69257	3	2
20792	2009-2010	52730	2	86	1	0	less than once a month	Female	53	No	>=3	NA	Non-Hispanic White	4.8	high school or equivalent	no	no	yes	23.6	0.85	4.1	10	83	213	80	116	193206.651	0	2ÔÂ5ÈÕ	>=50	40-60	normal	<30	normal	<25	n	high	n	n	no	27600.95014	1	0
20801	2009-2010	52739	1	77	0	0	NA	Female	71	Yes	>=3	NA	Non-Hispanic White	2.27	College or above	DM	no	yes	31.35	0.83	7.1	15	154	206	63	112	85566.823	0	2ÔÂ5ÈÕ	>=50	>60	Obese	>=30	Obese	>=25	high	high	n	n	Diabetes	12223.83186	3	3
20812	2009-2010	52750	2	83	0	0	NA	Female	37	No	>=3	No	Non-Hispanic Black	1.54	high school or equivalent	no	no	no	32.15	0.78	3.7	11	26	152	67	80	82606.417	0	1ÔÂ2ÈÕ	<50	<40	Obese	>=30	Obese	>=25	n	n	n	n	no	11800.91671	2	2
20813	2009-2010	52751	2	77	1	0	less than once a month	Female	67	No	>=3	NA	Non-Hispanic White	5	College or above	IGT	no	yes	19.05	0.58	2.3	10	61	215	71	132	159961.936	0	2ÔÂ5ÈÕ	>=50	>60	normal	<30	normal	<25	n	high	n	high	no	22851.70514	1	0
20816	2009-2010	52754	2	75	1	1	less than once a month	Female	36	Yes	1ÔÂ2ÈÕ	NA	Non-Hispanic Black	0.82	high school or equivalent	no	yes	yes	33.14	0.7	5.9	5	163	208	39	136	94497.271	1	<=1	<50	<40	Obese	>=30	Obese	>=25	high	high	low	high	no	13499.61014	3	3
20821	2009-2010	52759	2	80	0	0	NA	Female	67	No	>=3	NA	Non-Hispanic Black	1.11	College or above	DM	yes	yes	31.93	0.78	4.9	11	66	242	62	167	50053.655	0	1ÔÂ2ÈÕ	>=50	>60	Obese	>=30	Obese	>=25	n	high	n	high	Diabetes	7150.522143	3	2
20837	2009-2010	52775	2	82	1	0	a few times a month	Female	51	No	>=3	NA	Other Hispanic	3.63	high school or equivalent	no	yes	yes	28.93	0.7	4.2	14	161	210	45	133	31444.584	0	2ÔÂ5ÈÕ	>=50	40-60	overweight	<30	overweight	>=25	high	high	low	high	no	4492.083429	1	1
20840	2009-2010	52778	2	87	1	0	a few times a week, or	Female	34	No	1ÔÂ2ÈÕ	No	Mexican American	0.68	less than high school	IGT	yes	no	32.86	0.5	3.5	8	134	174	55	92	40484.103	0	<=1	<50	<40	Obese	>=30	Obese	>=25	n	n	n	n	no	5783.443286	2	2
20869	2009-2010	52807	2	83	0	0	NA	Female	26	No	1ÔÂ2ÈÕ	No	Non-Hispanic Black	4.2	College or above	no	no	no	29.54	0.72	4	10	50	152	72	70	86872.322	0	2ÔÂ5ÈÕ	<50	<40	overweight	<30	overweight	>=25	n	n	n	n	no	12410.33171	0	0
20875	2009-2010	52814	1	83	1	1	a few times a month	Female	76	No	>=3	NA	Non-Hispanic White	1.44	College or above	DM	no	yes	31.92	0.82	6.4	18	159	196	56	108	103735.111	1	1ÔÂ2ÈÕ	>=50	>60	Obese	>=30	Obese	>=25	high	n	n	n	Diabetes	14819.30157	3	3
20892	2009-2010	52832	2	75	1	0	less than once a month	Female	30	No	>=3	No	Non-Hispanic White	1.37	College or above	no	no	no	30.49	0.68	4.1	7	60	176	61	103	59057.913	0	1ÔÂ2ÈÕ	<50	<40	Obese	>=30	Obese	>=25	n	n	n	n	no	8436.844714	2	2
20901	2009-2010	52841	2	80	1	0	a few times a month	Female	80	Yes	1ÔÂ2ÈÕ	NA	Non-Hispanic White	1.94	high school or equivalent	IGT	yes	yes	31.37	0.98	7.3	14	201	201	38	123	101568.776	0	1ÔÂ2ÈÕ	>=50	>60	Obese	>=30	Obese	>=25	high	high	low	n	no	14509.82514	3	3
20938	2009-2010	52878	2	86	0	1	NA	Female	51	No	0	NA	Non-Hispanic White	1.72	College or above	no	yes	yes	26.79	1.04	3.3	12	87	236	64	155	48873.673	0	1ÔÂ2ÈÕ	>=50	40-60	overweight	<30	overweight	>=25	n	high	n	high	no	6981.953286	1	0
20955	2009-2010	52895	2	76	0	0	NA	Female	50	Yes	>=3	NA	Non-Hispanic White	1.64	high school or equivalent	no	yes	yes	28.61	0.72	5.3	16	198	265	60	165	54616.067	0	1ÔÂ2ÈÕ	>=50	40-60	overweight	<30	overweight	>=25	high	high	n	high	no	7802.295286	1	1
20965	2009-2010	52907	3	86	0	0	NA	Female	40	No	>=3	No	Mexican American	1.91	College or above	DM	yes	yes	52.58	0.68	5.9	9	171	215	51	130	25880.332	0	1ÔÂ2ÈÕ	<50	40-60	Obese	>=30	Obese	>=25	high	high	n	high	Diabetes	3697.190286	3	3
20981	2009-2010	52924	2	79	0	0	NA	Female	40	No	1ÔÂ2ÈÕ	No	other	1.35	College or above	no	no	no	22.35	0.5	3.1	9	85	135	57	61	65903.137	0	1ÔÂ2ÈÕ	<50	40-60	normal	<30	normal	<25	n	n	n	n	no	9414.733857	0	0
20984	2009-2010	52928	1	81	0	0	NA	Female	20	No	0	No	Other Hispanic	1.37	less than high school	no	no	yes	32.17	0.66	5.7	11	173	247	42	170	41103.158	0	1ÔÂ2ÈÕ	<50	<40	Obese	>=30	Obese	>=25	high	high	low	high	no	5871.879714	3	3
20991	2009-2010	52935	1	77	1	0	less than once a month	Female	72	No	>=3	NA	Non-Hispanic White	4.92	College or above	DM	no	yes	25.73	0.89	6	15	252	332	79	203	80719.47	0	2ÔÂ5ÈÕ	>=50	>60	overweight	<30	overweight	>=25	high	high	n	high	Diabetes	11531.35286	1	1
20992	2009-2010	52936	2	76	1	0	every day and/or night?	Female	73	Yes	>=3	NA	Non-Hispanic White	1.85	high school or equivalent	IGT	yes	yes	37.99	0.52	5.1	14	184	186	63	86	94891.145	0	1ÔÂ2ÈÕ	>=50	>60	Obese	>=30	Obese	>=25	high	n	n	n	no	13555.87786	3	3
21058	2009-2010	53003	2	85	1	0	a few times a month	Female	49	No	>=3	NA	Mexican American	1.93	less than high school	no	no	yes	25.15	0.67	3.8	11	73	180	49	116	40355.094	0	1ÔÂ2ÈÕ	<50	40-60	overweight	<30	overweight	>=25	n	n	low	n	no	5765.013429	1	0
21064	2009-2010	53009	1	76	0	0	NA	Female	73	No	>=3	NA	Non-Hispanic White	2.64	high school or equivalent	IFG	yes	yes	22.2	0.81	5.9	18	119	277	84	169	91227.849	0	2ÔÂ5ÈÕ	>=50	>60	normal	<30	normal	<25	n	high	n	high	no	13032.54986	1	0
21082	2009-2010	53028	1	76	0	0	NA	Female	48	No	1ÔÂ2ÈÕ	NA	Mexican American	5	College or above	no	yes	no	36.73	0.71	4.7	9	71	167	59	94	36540.201	0	2ÔÂ5ÈÕ	<50	40-60	Obese	>=30	Obese	>=25	n	n	n	n	no	5220.028714	2	2
21095	2009-2010	53041	1	88	0	0	NA	Female	60	No	0	NA	Mexican American	5	College or above	IGT	no	yes	37.53	0.69	6	12	143	202	45	128	10956.467	0	2ÔÂ5ÈÕ	>=50	>60	Obese	>=30	Obese	>=25	n	high	low	n	no	1565.209571	3	2
21122	2009-2010	53068	2	79	0	0	NA	Female	55	No	1ÔÂ2ÈÕ	NA	other	5	College or above	no	no	yes	25.46	0.63	5	12	133	189	48	114	250892.455	0	2ÔÂ5ÈÕ	>=50	40-60	overweight	<30	overweight	>=25	n	n	low	n	no	35841.77929	1	0
21129	2009-2010	53075	2	79	0	0	NA	Female	72	Yes	>=3	NA	Non-Hispanic White	5	high school or equivalent	no	yes	yes	37.34	2.03	7.5	63	148	137	51	56	107600.224	0	2ÔÂ5ÈÕ	>=50	>60	Obese	>=30	Obese	>=25	n	n	n	n	no	15371.46057	3	2
21146	2009-2010	53092	2	75	1	0	less than once a month	Female	53	Yes	0	NA	Non-Hispanic Black	1.65	College or above	no	no	yes	28.82	0.78	6.7	8	109	322	40	260	67201.217	0	1ÔÂ2ÈÕ	>=50	40-60	overweight	<30	overweight	>=25	n	high	low	high	no	9600.173857	1	0
21147	2009-2010	53093	2	75	0	0	NA	Female	63	Yes	1ÔÂ2ÈÕ	NA	Non-Hispanic White	1.94	high school or equivalent	DM	yes	no	44.96	0.97	8.3	19	89	161	60	83	62759.562	0	1ÔÂ2ÈÕ	>=50	>60	Obese	>=30	Obese	>=25	n	n	n	n	Diabetes	8965.651714	2	2
21149	2009-2010	53095	1	77	0	0	NA	Female	52	No	1ÔÂ2ÈÕ	NA	Non-Hispanic White	0.05	less than high school	IGT	yes	yes	33.52	0.58	6	13	185	233	62	134	52261.537	0	<=1	>=50	40-60	Obese	>=30	Obese	>=25	high	high	n	high	no	7465.933857	3	3
21154	2009-2010	53100	1	76	1	0	less than once a month	Female	57	No	0	NA	Non-Hispanic White	5	College or above	IGT	yes	yes	23.94	1.02	5.5	15	141	288	67	193	196093.407	0	2ÔÂ5ÈÕ	>=50	40-60	normal	<30	normal	<25	n	high	n	high	no	28013.34386	1	0
21158	2009-2010	53104	1	83	1	1	a few times a week, or	Female	47	No	0	NA	Non-Hispanic White	5	high school or equivalent	no	yes	yes	37.06	0.72	4.4	11	93	156	45	92	250577.577	1	2ÔÂ5ÈÕ	<50	40-60	Obese	>=30	Obese	>=25	n	n	low	n	no	35796.79671	3	2
21171	2009-2010	53117	1	76	0	0	NA	Female	36	No	1ÔÂ2ÈÕ	No	Non-Hispanic White	4.31	College or above	no	no	no	16.62	0.69	2.2	11	60	162	53	97	130350.323	0	2ÔÂ5ÈÕ	<50	<40	underweight	<30	normal	<25	n	n	n	n	no	18621.47471	0	0
21179	2009-2010	53125	1	88	1	1	a few times a month	Female	53	No	>=3	NA	Other Hispanic	1.47	less than high school	no	no	yes	27.17	0.77	4.7	14	75	242	79	148	20775.713	1	1ÔÂ2ÈÕ	>=50	40-60	overweight	<30	overweight	>=25	n	high	n	high	no	2967.959	1	0
21193	2009-2010	53139	2	83	0	0	NA	Female	65	Yes	>=3	NA	Non-Hispanic Black	4.12	College or above	no	yes	no	38.37	0.93	7.4	17	75	185	66	104	48211.022	0	2ÔÂ5ÈÕ	>=50	>60	Obese	>=30	Obese	>=25	n	n	n	n	no	6887.288857	2	2
21209	2009-2010	53155	3	86	0	0	NA	Female	23	No	>=3	No	Non-Hispanic White	5	College or above	no	no	yes	22.07	0.83	4.3	12	231	210	68	96	0	0	2ÔÂ5ÈÕ	<50	<40	normal	<30	normal	<25	high	high	n	n	no	0	1	1
21214	2009-2010	53160	2	80	0	0	NA	Female	36	Yes	1ÔÂ2ÈÕ	NA	Non-Hispanic White	0.44	high school or equivalent	IFG	yes	no	27.56	0.83	4	16	73	189	61	113	51563.303	0	<=1	<50	<40	overweight	<30	overweight	>=25	n	n	n	n	no	7366.186143	0	0
21229	2009-2010	53175	1	80	0	0	NA	Female	42	No	>=3	No	Non-Hispanic White	5	College or above	no	no	no	18.92	0.67	3.5	9	42	146	95	43	118773.82	0	2ÔÂ5ÈÕ	<50	40-60	normal	<30	normal	<25	n	n	n	n	no	16967.68857	0	0
21242	2009-2010	53188	1	81	1	1	a few times a month	Female	71	No	>=3	NA	Mexican American	0.97	less than high school	IGT	yes	yes	36.88	0.72	4.7	10	98	200	75	105	24499.581	1	<=1	>=50	>60	Obese	>=30	Obese	>=25	n	high	n	n	no	3499.940143	3	2
21252	2009-2010	53198	2	84	0	0	NA	Female	53	No	>=3	NA	Non-Hispanic Black	2.43	College or above	DM	yes	yes	41.4	0.8	5.8	9	109	168	38	108	55392.21	0	2ÔÂ5ÈÕ	>=50	40-60	Obese	>=30	Obese	>=25	n	n	low	n	Diabetes	7913.172857	3	2
21255	2009-2010	53201	1	75	1	0	a few times a month	Female	44	No	0	No	Mexican American	0.51	less than high school	DM	no	yes	52.86	0.54	3.7	6	114	188	45	120	52109.364	0	<=1	<50	40-60	Obese	>=30	Obese	>=25	n	n	low	n	Diabetes	7444.194857	3	2
21268	2009-2010	53215	2	88	1	0	a few times a month	Female	55	No	1ÔÂ2ÈÕ	NA	other	5	College or above	DM	no	no	25.79	0.77	4.9	23	46	156	75	72	182353.033	0	2ÔÂ5ÈÕ	>=50	40-60	overweight	<30	overweight	>=25	n	n	n	n	Diabetes	26050.43329	0	0
21275	2009-2010	53222	1	77	1	1	a few times a week, or	Female	63	Yes	>=3	NA	Other Hispanic	5	College or above	DM	yes	yes	36.82	0.86	6.1	18	143	160	55	76	18424.497	1	2ÔÂ5ÈÕ	>=50	>60	Obese	>=30	Obese	>=25	n	n	n	n	Diabetes	2632.071	3	2
21282	2009-2010	53229	1	78	0	0	NA	Female	21	No	1ÔÂ2ÈÕ	No	Mexican American	2.18	College or above	no	no	no	25.56	0.65	4.5	9	40	176	73	95	34979.854	0	2ÔÂ5ÈÕ	<50	<40	overweight	<30	overweight	>=25	n	n	n	n	no	4997.122	0	0
21292	2009-2010	53239	1	87	1	1	a few times a week, or	Female	66	Yes	1ÔÂ2ÈÕ	NA	Non-Hispanic White	5	College or above	no	yes	yes	29.85	0.77	5	12	154	240	56	153	174026.268	1	2ÔÂ5ÈÕ	>=50	>60	overweight	<30	overweight	>=25	high	high	n	high	no	24860.89543	1	1
21296	2009-2010	53243	2	81	0	0	NA	Female	43	No	1ÔÂ2ÈÕ	No	Non-Hispanic White	0.76	College or above	IGT	yes	yes	36.85	0.66	6.7	11	343	249	32	148	46467.633	0	<=1	<50	40-60	Obese	>=30	Obese	>=25	high	high	low	high	no	6638.233286	3	3
21316	2009-2010	53264	1	84	0	0	NA	Female	35	No	>=3	No	Non-Hispanic Black	0.17	less than high school	IFG	no	yes	40.32	0.64	5.3	6	66	204	55	136	57382.217	0	<=1	<50	<40	Obese	>=30	Obese	>=25	n	high	n	high	no	8197.459571	3	2
21320	2009-2010	53268	1	87	1	0	a few times a month	Female	71	No	1ÔÂ2ÈÕ	NA	Non-Hispanic White	3.23	less than high school	no	yes	no	48.2	0.95	7.8	16	102	181	71	90	101983.774	0	2ÔÂ5ÈÕ	>=50	>60	Obese	>=30	Obese	>=25	n	n	n	n	no	14569.11057	2	2
21328	2009-2010	53276	1	76	1	0	less than once a month	Female	60	Yes	1ÔÂ2ÈÕ	NA	Non-Hispanic White	2.75	high school or equivalent	DM	no	yes	37.57	0.61	3.7	8	199	219	47	132	128736.666	0	2ÔÂ5ÈÕ	>=50	>60	Obese	>=30	Obese	>=25	high	high	low	high	Diabetes	18390.95229	3	3
21330	2009-2010	53278	2	85	1	0	a few times a month	Female	62	No	>=3	NA	Mexican American	2.08	College or above	no	no	yes	29.33	0.65	4.3	12	208	225	42	141	14137.033	0	2ÔÂ5ÈÕ	>=50	>60	overweight	<30	overweight	>=25	high	high	low	high	no	2019.576143	1	1
21339	2009-2010	53287	2	86	0	1	NA	Female	44	No	1ÔÂ2ÈÕ	No	Non-Hispanic Black	1.36	College or above	no	no	yes	21.29	0.91	3.5	4	65	231	127	91	61990.968	0	1ÔÂ2ÈÕ	<50	40-60	normal	<30	normal	<25	n	high	n	n	no	8855.852571	1	0
21340	2009-2010	53288	2	76	0	1	NA	Female	79	No	>=3	NA	Non-Hispanic White	1.66	high school or equivalent	DM	yes	yes	30.19	0.66	4.1	12	143	141	64	48	0	0	1ÔÂ2ÈÕ	>=50	>60	Obese	>=30	Obese	>=25	n	n	n	n	Diabetes	0	3	2
21343	2009-2010	53291	1	76	0	0	NA	Female	52	No	1ÔÂ2ÈÕ	NA	Non-Hispanic White	1.85	College or above	no	no	no	29.55	0.91	2.6	10	97	179	62	98	0	0	1ÔÂ2ÈÕ	>=50	40-60	overweight	<30	overweight	>=25	n	n	n	n	no	0	0	0
21368	2009-2010	53316	1	83	1	0	a few times a month	Female	52	No	1ÔÂ2ÈÕ	NA	Non-Hispanic White	0.91	less than high school	IGT	yes	yes	41.75	1.19	7.6	15	197	173	40	94	74928.51	0	<=1	>=50	40-60	Obese	>=30	Obese	>=25	high	n	low	n	no	10704.07286	3	3
21396	2009-2010	53345	2	83	0	0	NA	Female	23	No	0	No	Non-Hispanic White	0.47	high school or equivalent	no	no	yes	28.94	0.62	5.4	7	72	108	30	64	63894.891	0	<=1	<50	<40	overweight	<30	overweight	>=25	n	n	low	n	no	9127.841571	1	0
21397	2009-2010	53346	2	77	0	0	NA	Female	46	No	0	NA	Non-Hispanic White	5	high school or equivalent	no	no	no	19.78	0.57	4.3	12	85	178	62	99	188264.715	0	2ÔÂ5ÈÕ	<50	40-60	normal	<30	normal	<25	n	n	n	n	no	26894.95929	0	0
21420	2009-2010	53369	2	81	1	0	a few times a month	Female	39	No	1ÔÂ2ÈÕ	No	Non-Hispanic White	3.17	less than high school	no	no	no	24.41	0.79	3.7	12	86	180	54	109	184955.837	0	2ÔÂ5ÈÕ	<50	<40	normal	<30	normal	<25	n	n	n	n	no	26422.26243	0	0
21453	2009-2010	53402	1	80	0	0	NA	Female	28	No	1ÔÂ2ÈÕ	No	Non-Hispanic White	2.13	College or above	no	no	yes	23.82	0.99	4.1	6	97	163	47	97	125230.622	0	2ÔÂ5ÈÕ	<50	<40	normal	<30	normal	<25	n	n	low	n	no	17890.08886	1	0
21463	2009-2010	53412	1	79	0	0	NA	Female	27	No	0	No	Non-Hispanic Black	0.82	less than high school	no	no	no	21.93	0.73	4.1	6	54	154	70	73	62207.376	0	<=1	<50	<40	normal	<30	normal	<25	n	n	n	n	no	8886.768	0	0
21486	2009-2010	53436	2	76	1	1	every day and/or night?	Female	70	No	>=3	NA	Non-Hispanic White	1.72	less than high school	no	no	no	33.26	0.81	8.7	11	119	193	58	111	90018.185	1	1ÔÂ2ÈÕ	>=50	>60	Obese	>=30	Obese	>=25	n	n	n	n	no	12859.74071	2	2
21503	2009-2010	53453	1	75	0	0	NA	Female	33	No	1ÔÂ2ÈÕ	No	Mexican American	0.36	less than high school	no	no	no	22.67	0.58	3.9	12	80	161	52	93	63452.26	0	<=1	<50	<40	normal	<30	normal	<25	n	n	n	n	no	9064.608571	0	0
21506	2009-2010	53456	2	84	0	0	NA	Female	28	No	1ÔÂ2ÈÕ	No	Non-Hispanic Black	1.09	College or above	no	no	yes	35.02	0.91	8.3	11	138	126	48	50	50062.332	0	1ÔÂ2ÈÕ	<50	<40	Obese	>=30	Obese	>=25	n	n	low	n	no	7151.761714	3	2
21511	2009-2010	53461	1	79	0	0	NA	Female	55	No	1ÔÂ2ÈÕ	NA	Non-Hispanic White	3.23	College or above	no	no	yes	29.1	0.73	5.2	11	162	333	59	242	221023.897	0	2ÔÂ5ÈÕ	>=50	40-60	overweight	<30	overweight	>=25	high	high	n	high	no	31574.84243	1	1
21521	2009-2010	53472	1	80	1	0	every day and/or night?	Female	50	Yes	1ÔÂ2ÈÕ	NA	Non-Hispanic White	3.71	high school or equivalent	no	no	yes	26.44	0.63	3.1	7	250	286	47	189	181362.774	0	2ÔÂ5ÈÕ	>=50	40-60	overweight	<30	overweight	>=25	high	high	low	high	no	25908.96771	1	1
21523	2009-2010	53474	2	83	1	1	a few times a week, or	Female	59	No	>=3	NA	Other Hispanic	0.69	less than high school	no	yes	yes	22.23	0.52	3.6	8	102	256	89	147	32457.389	1	<=1	>=50	NA	normal	<30	normal	<25	n	high	n	high	no	4636.769857	1	0
21528	2009-2010	53479	2	84	1	0	a few times a month	Female	30	No	1ÔÂ2ÈÕ	No	Non-Hispanic Black	1.55	College or above	no	no	no	28.71	0.77	5.2	8	100	176	65	91	52596.188	0	1ÔÂ2ÈÕ	<50	<40	overweight	<30	overweight	>=25	n	n	n	n	no	7513.741143	0	0
21541	2009-2010	53492	1	83	0	0	NA	Female	44	Yes	0	NA	Non-Hispanic White	4.08	high school or equivalent	IFG	yes	yes	45.65	0.86	8.1	13	189	233	51	144	205969.649	0	2ÔÂ5ÈÕ	<50	40-60	Obese	>=30	Obese	>=25	high	high	n	high	no	29424.23557	3	3
21543	2009-2010	53494	2	85	1	1	less than once a month	Female	77	Yes	>=3	NA	Non-Hispanic White	5	College or above	no	no	yes	19.15	0.72	4	14	114	232	75	134	91363.878	1	2ÔÂ5ÈÕ	>=50	>60	normal	<30	normal	<25	n	high	n	high	no	13051.98257	1	0
21545	2009-2010	53496	1	78	0	1	NA	Female	59	Yes	>=3	NA	Non-Hispanic Black	4.62	high school or equivalent	no	no	no	30.06	0.66	4.2	13	31	142	63	73	48298.327	0	2ÔÂ5ÈÕ	>=50	NA	Obese	>=30	Obese	>=25	n	n	n	n	no	6899.761	2	2
21551	2009-2010	53502	2	88	1	0	less than once a month	Female	80	Yes	1ÔÂ2ÈÕ	NA	Non-Hispanic White	2.03	less than high school	DM	yes	yes	27.55	0.62	4.6	11	154	178	46	101	64081.858	0	2ÔÂ5ÈÕ	>=50	>60	overweight	<30	overweight	>=25	high	n	low	n	Diabetes	9154.551143	1	1
21557	2009-2010	53508	2	81	0	1	NA	Female	54	No	1ÔÂ2ÈÕ	NA	Non-Hispanic Black	2.51	high school or equivalent	DM	yes	yes	34.31	0.77	4.7	10	79	121	37	68	74609.067	0	2ÔÂ5ÈÕ	>=50	40-60	Obese	>=30	Obese	>=25	n	n	low	n	Diabetes	10658.43814	3	2
21570	2009-2010	53522	1	76	0	0	NA	Female	33	No	0	No	Non-Hispanic White	5	College or above	no	no	yes	26.54	0.8	3.5	11	110	247	70	155	167656.746	0	2ÔÂ5ÈÕ	<50	<40	overweight	<30	overweight	>=25	n	high	n	high	no	23950.96371	1	0
21571	2009-2010	53523	1	76	1	0	less than once a month	Female	26	No	1ÔÂ2ÈÕ	No	Non-Hispanic White	3.17	College or above	no	no	no	20.71	0.83	3.7	8	111	173	57	94	155355.884	0	2ÔÂ5ÈÕ	<50	<40	normal	<30	normal	<25	n	n	n	n	no	22193.69771	0	0
21572	2009-2010	53524	2	81	0	0	NA	Female	39	No	0	No	Non-Hispanic White	1.78	less than high school	no	no	yes	28.32	0.74	2.5	13	155	275	70	174	165475.124	0	1ÔÂ2ÈÕ	<50	<40	overweight	<30	overweight	>=25	high	high	n	high	no	23639.30343	1	1
21585	2009-2010	53537	1	81	0	0	NA	Female	36	No	1ÔÂ2ÈÕ	No	Mexican American	0.18	less than high school	no	no	no	19.9	0.56	2	11	65	181	72	96	45563.101	0	<=1	<50	<40	normal	<30	normal	<25	n	n	n	n	no	6509.014429	0	0
21604	2009-2010	53557	1	88	1	1	less than once a month	Female	36	No	0	No	Mexican American	4.37	College or above	no	no	yes	38.55	0.63	4.3	11	79	173	48	109	35795.679	1	2ÔÂ5ÈÕ	<50	<40	Obese	>=30	Obese	>=25	n	n	low	n	no	5113.668429	3	2
21618	2009-2010	53571	1	78	1	0	a few times a month	Female	49	No	1ÔÂ2ÈÕ	NA	Non-Hispanic Black	1.64	high school or equivalent	DM	yes	yes	25.34	0.94	5.7	17	97	171	45	107	62847.947	0	1ÔÂ2ÈÕ	<50	40-60	overweight	<30	overweight	>=25	n	n	low	n	Diabetes	8978.278143	1	0
21620	2009-2010	53573	2	75	0	0	NA	Female	43	No	0	No	Non-Hispanic White	4.42	high school or equivalent	no	no	no	22.35	0.65	4.7	13	75	188	76	97	219541.376	0	2ÔÂ5ÈÕ	<50	40-60	normal	<30	normal	<25	n	n	n	n	no	31363.05371	0	0
21632	2009-2010	53585	2	83	0	1	NA	Female	43	No	>=3	No	Non-Hispanic White	1.78	College or above	no	no	no	21.78	0.69	3.9	8	65	185	58	114	158018.688	0	1ÔÂ2ÈÕ	<50	40-60	normal	<30	normal	<25	n	n	n	n	no	22574.09829	0	0
21642	2009-2010	53597	1	88	1	1	less than once a month	Female	43	No	1ÔÂ2ÈÕ	No	Non-Hispanic Black	1.35	College or above	no	yes	yes	42.08	0.69	4.7	13	87	228	66	145	47489.658	1	1ÔÂ2ÈÕ	<50	40-60	Obese	>=30	Obese	>=25	n	high	n	high	no	6784.236857	3	2
21645	2009-2010	53600	2	76	0	0	NA	Female	23	No	1ÔÂ2ÈÕ	No	Non-Hispanic White	1.09	College or above	no	no	yes	29.93	0.63	5.8	10	186	211	49	125	179129.219	0	1ÔÂ2ÈÕ	<50	<40	overweight	<30	overweight	>=25	high	high	low	n	no	25589.88843	1	1
21649	2009-2010	53604	2	81	1	0	every day and/or night?	Female	63	No	>=3	NA	Non-Hispanic White	2.95	College or above	no	yes	yes	26.01	0.91	4.6	11	100	237	68	149	142512.432	0	2ÔÂ5ÈÕ	>=50	>60	overweight	<30	overweight	>=25	n	high	n	high	no	20358.91886	1	0
21654	2009-2010	53609	2	81	0	0	NA	Female	79	Yes	1ÔÂ2ÈÕ	NA	Non-Hispanic White	3.51	College or above	IGT	yes	yes	27.2	0.55	5.2	18	102	253	65	168	101136.504	0	2ÔÂ5ÈÕ	>=50	>60	overweight	<30	overweight	>=25	n	high	n	high	no	14448.072	1	0
21662	2009-2010	53617	2	82	0	1	NA	Female	48	No	0	NA	Non-Hispanic Black	1.14	less than high school	DM	yes	yes	31.05	0.72	4.9	9	208	274	76	156	0	0	1ÔÂ2ÈÕ	<50	40-60	Obese	>=30	Obese	>=25	high	high	n	high	Diabetes	0	3	3
21676	2009-2010	53631	1	77	0	1	NA	Female	63	Yes	>=3	NA	Non-Hispanic White	0.83	College or above	no	yes	yes	24.97	0.61	3.2	19	81	205	75	114	46061.034	0	<=1	>=50	>60	normal	<30	normal	<25	n	high	n	n	no	6580.147714	1	0
21700	2009-2010	53656	1	76	1	1	less than once a month	Female	54	Yes	>=3	NA	Non-Hispanic White	5	College or above	no	yes	yes	27.29	0.72	7.1	13	186	290	62	191	163387.297	1	2ÔÂ5ÈÕ	>=50	40-60	overweight	<30	overweight	>=25	high	high	n	high	no	23341.04243	1	1
21708	2009-2010	53664	2	81	0	1	NA	Female	80	Yes	>=3	NA	Non-Hispanic White	2.77	less than high school	no	no	no	31.65	0.68	5	17	148	185	51	104	0	0	2ÔÂ5ÈÕ	>=50	>60	Obese	>=30	Obese	>=25	n	n	n	n	no	0	2	2
21722	2009-2010	53679	2	84	0	0	NA	Female	52	No	0	NA	Non-Hispanic Black	0.05	College or above	no	yes	no	30.09	0.96	5.6	11	53	167	70	86	56484.307	0	<=1	>=50	40-60	Obese	>=30	Obese	>=25	n	n	n	n	no	8069.186714	2	2
21725	2009-2010	53682	2	82	0	0	NA	Female	67	No	1ÔÂ2ÈÕ	NA	Non-Hispanic Black	5	College or above	no	yes	yes	37.23	0.87	5.1	18	114	244	71	150	52651.504	0	2ÔÂ5ÈÕ	>=50	>60	Obese	>=30	Obese	>=25	n	high	n	high	no	7521.643429	3	2
21739	2009-2010	53696	2	75	1	1	a few times a month	Female	51	No	>=3	NA	Mexican American	1.05	less than high school	no	yes	yes	29.74	0.73	4.7	12	194	213	31	143	24310.536	1	1ÔÂ2ÈÕ	>=50	40-60	overweight	<30	overweight	>=25	high	high	low	high	no	3472.933714	1	1
21744	2009-2010	53701	1	78	1	1	a few times a week, or	Female	63	No	>=3	NA	Non-Hispanic Black	4.08	College or above	DM	yes	yes	28.94	0.73	4.6	12	68	199	44	141	31708.837	1	2ÔÂ5ÈÕ	>=50	>60	overweight	<30	overweight	>=25	n	n	low	high	Diabetes	4529.833857	1	0
21788	2009-2010	53750	1	82	0	0	NA	Female	40	No	>=3	No	Other Hispanic	0.78	College or above	IFG	no	yes	20.2	0.6	4.4	7	119	247	48	175	28007.608	0	<=1	<50	40-60	normal	<30	normal	<25	n	high	low	high	no	4001.086857	1	0
21802	2009-2010	53764	1	80	1	0	less than once a month	Female	49	Yes	0	NA	Non-Hispanic Black	4.06	College or above	no	yes	yes	31.2	1.02	5.5	14	57	217	66	140	57633.349	0	2ÔÂ5ÈÕ	<50	40-60	Obese	>=30	Obese	>=25	n	high	n	high	no	8233.335571	3	2
21809	2009-2010	53772	2	82	0	0	NA	Female	40	No	1ÔÂ2ÈÕ	No	Other Hispanic	1.45	high school or equivalent	no	no	yes	32.23	0.78	6.1	9	115	183	40	120	48210.672	0	1ÔÂ2ÈÕ	<50	40-60	Obese	>=30	Obese	>=25	n	n	low	n	no	6887.238857	3	2
21816	2009-2010	53779	1	87	0	0	NA	Female	58	No	0	NA	Mexican American	0.66	less than high school	no	no	yes	21.58	0.64	5.1	8	91	333	74	241	31671.342	0	<=1	>=50	40-60	normal	<30	normal	<25	n	high	n	high	no	4524.477429	1	0
21869	2009-2010	53834	1	83	1	0	less than once a month	Female	70	No	0	NA	Non-Hispanic Black	3.43	College or above	DM	yes	no	63.89	NA	NA	NA	118	143	54	65	46725.993	0	2ÔÂ5ÈÕ	>=50	>60	Obese	>=30	Obese	>=25	n	n	n	n	Diabetes	6675.141857	2	2
21876	2009-2010	53841	2	78	0	1	NA	Female	51	No	>=3	NA	Other Hispanic	4.08	College or above	no	no	yes	28.17	0.72	5.4	10	86	237	72	148	31781.064	0	2ÔÂ5ÈÕ	>=50	40-60	overweight	<30	overweight	>=25	n	high	n	high	no	4540.152	1	0
21877	2009-2010	53842	2	88	1	1	every day and/or night?	Female	80	Yes	1ÔÂ2ÈÕ	NA	Non-Hispanic White	3.6	College or above	DM	yes	yes	33.02	1.3	6.8	14	166	241	39	169	64081.858	1	2ÔÂ5ÈÕ	>=50	>60	Obese	>=30	Obese	>=25	high	high	low	high	Diabetes	9154.551143	3	3
21880	2009-2010	53845	2	88	1	0	a few times a month	Female	42	No	>=3	No	Mexican American	1.32	less than high school	no	no	yes	29.67	0.47	3.8	13	126	230	55	150	37114.758	0	1ÔÂ2ÈÕ	<50	40-60	overweight	<30	overweight	>=25	n	high	n	high	no	5302.108286	1	0
21888	2009-2010	53853	2	78	0	1	NA	Female	27	No	1ÔÂ2ÈÕ	No	Non-Hispanic Black	3.4	College or above	no	no	no	21.98	0.7	5.1	10	55	194	54	129	81955.13	0	2ÔÂ5ÈÕ	<50	<40	normal	<30	normal	<25	n	n	n	n	no	11707.87571	0	0
21929	2009-2010	53895	1	83	0	0	NA	Female	38	No	0	No	Non-Hispanic White	1.23	College or above	DM	no	yes	31.64	0.62	6.3	12	107	186	43	122	57940.224	0	1ÔÂ2ÈÕ	<50	<40	Obese	>=30	Obese	>=25	n	n	low	n	Diabetes	8277.174857	3	2
21941	2009-2010	53908	1	83	0	0	NA	Female	28	No	0	No	Non-Hispanic White	4.86	high school or equivalent	no	no	no	21.44	0.92	4.7	18	33	130	72	51	209929.085	0	2ÔÂ5ÈÕ	<50	<40	normal	<30	normal	<25	n	n	n	n	no	29989.86929	0	0
21966	2009-2010	53933	2	86	1	1	every day and/or night?	Female	58	No	1ÔÂ2ÈÕ	NA	Mexican American	0.92	College or above	DM	yes	yes	30	0.62	5	9	316	262	45	154	26233.633	1	<=1	>=50	40-60	Obese	>=30	Obese	>=25	high	high	low	high	Diabetes	3747.661857	3	3
21973	2009-2010	53940	2	77	1	1	every day and/or night?	Female	80	No	1ÔÂ2ÈÕ	NA	Non-Hispanic White	1.3	less than high school	no	no	yes	21.37	0.62	4	11	64	231	92	126	84625.642	1	1ÔÂ2ÈÕ	>=50	>60	normal	<30	normal	<25	n	high	n	n	no	12089.37743	1	0
21985	2009-2010	53952	2	85	0	0	NA	Female	36	No	0	No	Mexican American	1.18	high school or equivalent	no	no	yes	26.31	0.52	3	8	82	153	46	91	43238.889	0	1ÔÂ2ÈÕ	<50	<40	overweight	<30	overweight	>=25	n	n	low	n	no	6176.984143	1	0
21988	2009-2010	53955	2	76	1	0	less than once a month	Female	24	No	0	No	Non-Hispanic White	0.93	high school or equivalent	no	no	no	44.04	0.78	5.2	7	148	162	50	82	74360.317	0	<=1	<50	<40	Obese	>=30	Obese	>=25	n	n	n	n	no	10622.90243	2	2
21990	2009-2010	53957	1	76	0	0	NA	Female	27	No	>=3	No	Non-Hispanic White	1.01	less than high school	no	no	yes	23.15	0.74	4	10	70	153	41	98	51246.17	0	1ÔÂ2ÈÕ	<50	<40	normal	<30	normal	<25	n	n	low	n	no	7320.881429	1	0
22032	2009-2010	54001	2	78	0	0	NA	Female	60	No	>=3	NA	Non-Hispanic Black	1.81	College or above	no	yes	yes	40.02	0.73	5.3	13	104	171	65	85	41966.95	0	1ÔÂ2ÈÕ	>=50	>60	Obese	>=30	Obese	>=25	n	n	n	n	no	5995.278571	3	2
22053	2009-2010	54022	2	87	1	0	less than once a month	Female	49	No	1ÔÂ2ÈÕ	NA	Non-Hispanic Black	4.62	College or above	no	no	yes	34.26	0.77	4.9	11	63	235	56	166	71620.19	0	2ÔÂ5ÈÕ	<50	40-60	Obese	>=30	Obese	>=25	n	high	n	high	no	10231.45571	3	2
22058	2009-2010	54027	2	82	1	1	less than once a month	Female	62	Yes	1ÔÂ2ÈÕ	NA	Non-Hispanic Black	2.71	College or above	no	no	yes	31.02	0.83	5	13	69	248	85	149	50010.548	1	2ÔÂ5ÈÕ	>=50	>60	Obese	>=30	Obese	>=25	n	high	n	high	no	7144.364	3	2
22074	2009-2010	54043	2	76	0	0	NA	Female	44	No	1ÔÂ2ÈÕ	No	Non-Hispanic White	0.54	College or above	no	no	no	25.15	0.68	4.7	14	34	193	84	102	169574.569	0	<=1	<50	40-60	overweight	<30	overweight	>=25	n	n	n	n	no	24224.93843	0	0
22091	2009-2010	54060	1	88	1	1	every day and/or night?	Female	47	Yes	>=3	NA	Non-Hispanic Black	0.96	less than high school	IFG	yes	yes	43.48	0.81	5.5	7	119	200	44	132	76625.74	1	<=1	<50	40-60	Obese	>=30	Obese	>=25	n	high	low	high	no	10946.53429	3	2
22102	2009-2010	54073	1	77	0	1	NA	Female	80	No	>=3	NA	Non-Hispanic White	2.16	high school or equivalent	DM	yes	yes	32.21	1.44	5.6	35	141	144	45	71	84045.985	0	2ÔÂ5ÈÕ	>=50	>60	Obese	>=30	Obese	>=25	n	n	low	n	Diabetes	12006.56929	3	2
22106	2009-2010	54077	1	77	1	0	less than once a month	Female	71	No	>=3	NA	Non-Hispanic White	4.63	College or above	IFG	yes	yes	29.64	0.99	8	19	128	189	48	115	82841.337	0	2ÔÂ5ÈÕ	>=50	>60	overweight	<30	overweight	>=25	n	n	low	n	no	11834.47671	1	0
22119	2009-2010	54092	1	82	0	1	NA	Female	68	Yes	1ÔÂ2ÈÕ	NA	Non-Hispanic Black	4.26	College or above	no	yes	no	24.43	0.74	3.8	11	44	156	73	74	41597.797	0	2ÔÂ5ÈÕ	>=50	>60	normal	<30	normal	<25	n	n	n	n	no	5942.542429	0	0
22136	2009-2010	54110	1	85	1	0	every day and/or night?	Female	76	No	>=3	NA	Mexican American	4.66	less than high school	DM	yes	yes	37	0.9	6.9	17	179	225	74	115	21553.29	0	2ÔÂ5ÈÕ	>=50	>60	Obese	>=30	Obese	>=25	high	high	n	n	Diabetes	3079.041429	3	3
22159	2009-2010	54135	1	87	0	0	NA	Female	33	No	0	No	other	3.98	College or above	no	no	yes	35.85	0.63	5.7	17	140	150	37	85	0	0	2ÔÂ5ÈÕ	<50	<40	Obese	>=30	Obese	>=25	n	n	low	n	no	0	3	2
22167	2009-2010	54143	2	81	0	0	NA	Female	71	Yes	0	NA	Non-Hispanic White	5	College or above	IGT	yes	yes	31.64	0.62	6.5	10	276	257	55	147	89816.211	0	2ÔÂ5ÈÕ	>=50	>60	Obese	>=30	Obese	>=25	high	high	n	high	no	12830.88729	3	3
22188	2009-2010	54164	1	80	0	1	NA	Female	36	No	1ÔÂ2ÈÕ	No	Non-Hispanic Black	0.54	less than high school	no	no	yes	48.97	0.71	4.7	10	81	204	43	145	50530.858	0	<=1	<50	<40	Obese	>=30	Obese	>=25	n	high	low	high	no	7218.694	3	2
22238	2009-2010	54216	1	80	1	1	a few times a month	Female	40	No	1ÔÂ2ÈÕ	No	Non-Hispanic White	0.55	high school or equivalent	IGT	no	yes	54.27	0.8	5	6	187	227	42	148	32394.539	1	<=1	<50	40-60	Obese	>=30	Obese	>=25	high	high	low	high	no	4627.791286	3	3
22244	2009-2010	54222	1	77	0	1	NA	Female	46	No	0	NA	Non-Hispanic White	1.28	College or above	no	no	yes	29.01	0.81	4.6	10	86	216	64	135	41796.982	0	1ÔÂ2ÈÕ	<50	40-60	overweight	<30	overweight	>=25	n	high	n	high	no	5970.997429	1	0
22246	2009-2010	54224	1	85	1	0	less than once a month	Female	39	No	1ÔÂ2ÈÕ	No	Non-Hispanic White	5	College or above	no	no	no	21.47	0.78	5.1	13	42	158	71	79	132355.424	0	2ÔÂ5ÈÕ	<50	<40	normal	<30	normal	<25	n	n	n	n	no	18907.91771	0	0
22250	2009-2010	54228	1	83	1	0	a few times a month	Female	35	No	1ÔÂ2ÈÕ	No	Non-Hispanic Black	2.72	College or above	no	no	yes	34.82	0.62	3.2	4	43	151	41	101	88200.231	0	2ÔÂ5ÈÕ	<50	<40	Obese	>=30	Obese	>=25	n	n	low	n	no	12600.033	3	2
22254	2009-2010	54232	1	76	1	1	a few times a month	Female	80	No	>=3	NA	Non-Hispanic White	3.32	College or above	DM	yes	yes	26.88	1.4	6.7	21	93	148	61	68	79172.887	1	2ÔÂ5ÈÕ	>=50	>60	overweight	<30	overweight	>=25	n	n	n	n	Diabetes	11310.41243	1	0
22256	2009-2010	54234	2	82	1	1	a few times a month	Female	40	No	>=3	No	Non-Hispanic Black	0.65	high school or equivalent	no	no	no	19.95	0.63	4.4	15	71	198	63	121	77013.399	1	<=1	<50	40-60	normal	<30	normal	<25	n	n	n	n	no	11001.91414	0	0
22259	2009-2010	54237	1	85	0	0	NA	Female	27	No	0	No	Mexican American	4.51	College or above	no	no	no	24.17	0.55	4.2	9	67	160	50	97	28780.429	0	2ÔÂ5ÈÕ	<50	<40	normal	<30	normal	<25	n	n	n	n	no	4111.489857	0	0
22262	2009-2010	54240	1	76	0	0	NA	Female	52	No	>=3	NA	Non-Hispanic White	1.09	high school or equivalent	no	no	yes	24.81	0.59	2.9	4	85	218	85	116	51494.379	0	1ÔÂ2ÈÕ	>=50	40-60	normal	<30	normal	<25	n	high	n	n	no	7356.339857	1	0
22297	2009-2010	54277	2	80	1	1	every day and/or night?	Female	28	No	1ÔÂ2ÈÕ	No	Non-Hispanic White	0.3	high school or equivalent	no	no	no	26.62	0.73	4.3	9	69	171	55	102	64736.495	1	<=1	<50	<40	overweight	<30	overweight	>=25	n	n	n	n	no	9248.070714	0	0
22303	2009-2010	54284	2	81	0	0	NA	Female	23	No	1ÔÂ2ÈÕ	No	Non-Hispanic White	0.53	College or above	no	no	yes	32.55	0.96	5.6	11	271	236	35	147	74882.977	0	<=1	<50	<40	Obese	>=30	Obese	>=25	high	high	low	high	no	10697.56814	3	3
22309	2009-2010	54290	1	78	0	0	NA	Female	43	No	1ÔÂ2ÈÕ	NA	Non-Hispanic Black	2.73	less than high school	no	yes	yes	36.54	0.81	3	8	97	214	47	148	60882.63	0	2ÔÂ5ÈÕ	<50	40-60	Obese	>=30	Obese	>=25	n	high	low	high	no	8697.518571	3	2
22322	2009-2010	54303	2	75	0	0	NA	Female	56	Yes	>=3	NA	Non-Hispanic White	0.57	less than high school	no	no	no	21.56	0.79	5.1	9	58	180	59	109	63661.197	0	<=1	>=50	40-60	normal	<30	normal	<25	n	n	n	n	no	9094.456714	0	0
22345	2009-2010	54326	2	82	1	0	a few times a month	Female	36	No	>=3	No	Other Hispanic	1.74	less than high school	IGT	no	no	29.39	0.62	3.7	18	84	174	50	107	40742.135	0	1ÔÂ2ÈÕ	<50	<40	overweight	<30	overweight	>=25	n	n	n	n	no	5820.305	0	0
22357	2009-2010	54339	2	77	1	0	less than once a month	Female	52	No	1ÔÂ2ÈÕ	NA	Non-Hispanic White	4.51	College or above	no	no	no	25.05	0.58	3.7	14	61	168	53	103	229700.957	0	2ÔÂ5ÈÕ	>=50	40-60	overweight	<30	overweight	>=25	n	n	n	n	no	32814.42243	0	0
22363	2009-2010	54346	2	77	0	0	NA	Female	66	Yes	>=3	NA	Other Hispanic	2.73	less than high school	no	no	no	30.45	0.4	5	16	74	179	56	108	15493.623	0	2ÔÂ5ÈÕ	>=50	>60	Obese	>=30	Obese	>=25	n	n	n	n	no	2213.374714	2	2
22368	2009-2010	54351	2	79	0	0	NA	Female	80	Yes	1ÔÂ2ÈÕ	NA	Non-Hispanic White	1.39	high school or equivalent	no	yes	yes	22.76	1.07	5.4	18	123	250	72	153	82189.178	0	1ÔÂ2ÈÕ	>=50	>60	normal	<30	normal	<25	n	high	n	high	no	11741.31114	1	0
22373	2009-2010	54356	2	83	0	0	NA	Female	55	Yes	0	NA	Non-Hispanic Black	4.2	College or above	no	yes	yes	25.53	0.94	3.8	13	59	216	92	112	67706.03	0	2ÔÂ5ÈÕ	>=50	40-60	overweight	<30	overweight	>=25	n	high	n	n	no	9672.29	1	0
22380	2009-2010	54363	1	87	0	0	NA	Female	54	No	>=3	NA	Mexican American	0.54	less than high school	no	no	yes	28.86	0.74	5	17	123	229	68	136	32073.64	0	<=1	>=50	40-60	overweight	<30	overweight	>=25	n	high	n	high	no	4581.948571	1	0
22386	2009-2010	54369	1	83	0	0	NA	Female	67	Yes	>=3	NA	Non-Hispanic White	1.39	less than high school	no	no	no	17.53	0.63	3.4	10	108	193	59	112	60037.86	0	1ÔÂ2ÈÕ	>=50	>60	underweight	<30	normal	<25	n	n	n	n	no	8576.837143	0	0
22395	2009-2010	54378	2	85	0	0	NA	Female	65	Yes	1ÔÂ2ÈÕ	NA	Non-Hispanic White	5	less than high school	no	yes	yes	27.62	0.69	5.5	16	89	231	84	129	143249.68	0	2ÔÂ5ÈÕ	>=50	>60	overweight	<30	overweight	>=25	n	high	n	n	no	20464.24	1	0
22400	2009-2010	54383	1	86	0	0	NA	Female	27	No	0	No	Non-Hispanic White	1.65	College or above	no	no	no	21.18	0.8	4.7	11	76	177	56	106	62733.866	0	1ÔÂ2ÈÕ	<50	<40	normal	<30	normal	<25	n	n	n	n	no	8961.980857	0	0
22432	2009-2010	54416	1	77	1	1	a few times a month	Female	52	Yes	0	NA	Non-Hispanic White	0.96	College or above	no	no	yes	42.84	0.97	4.8	14	152	236	38	168	51184.554	1	<=1	>=50	40-60	Obese	>=30	Obese	>=25	high	high	low	high	no	7312.079143	3	3
22434	2009-2010	54418	2	84	1	0	a few times a month	Female	46	Yes	1ÔÂ2ÈÕ	NA	Non-Hispanic White	2.63	less than high school	no	no	yes	41.54	0.69	3.7	11	185	242	52	153	157884.13	0	2ÔÂ5ÈÕ	<50	40-60	Obese	>=30	Obese	>=25	high	high	n	high	no	22554.87571	3	3
22449	2009-2010	54433	2	80	1	1	a few times a month	Female	47	No	1ÔÂ2ÈÕ	NA	Non-Hispanic White	5	high school or equivalent	no	no	no	23.48	0.77	4.5	10	87	162	50	95	181459.65	1	2ÔÂ5ÈÕ	<50	40-60	normal	<30	normal	<25	n	n	n	n	no	25922.80714	0	0
22465	2009-2010	54450	1	87	0	0	NA	Female	47	No	>=3	NA	Mexican American	1.32	less than high school	DM	yes	yes	32.43	0.56	6.2	17	126	241	57	159	0	0	1ÔÂ2ÈÕ	<50	40-60	Obese	>=30	Obese	>=25	n	high	n	high	Diabetes	0	3	2
22474	2009-2010	54459	1	80	0	0	NA	Female	41	No	1ÔÂ2ÈÕ	No	Non-Hispanic White	5	College or above	no	no	no	27.75	0.74	4.6	12	55	179	97	71	128674.824	0	2ÔÂ5ÈÕ	<50	40-60	overweight	<30	overweight	>=25	n	n	n	n	no	18382.11771	0	0
22486	2009-2010	54471	1	87	1	0	a few times a month	Female	31	No	>=3	No	Mexican American	0.78	less than high school	no	no	yes	25.76	0.75	5	12	115	219	55	141	52729.721	0	<=1	<50	<40	overweight	<30	overweight	>=25	n	high	n	high	no	7532.817286	1	0
22500	2009-2010	54485	1	79	0	0	NA	Female	31	No	>=3	No	Non-Hispanic Black	0.11	College or above	IGT	no	no	24.36	0.74	4.5	8	139	190	60	102	72708.558	0	<=1	<50	<40	normal	<30	normal	<25	n	n	n	n	no	10386.93686	0	0
22504	2009-2010	54489	1	80	0	0	NA	Female	21	No	1ÔÂ2ÈÕ	No	Non-Hispanic Black	1.91	College or above	no	no	no	17.4	0.71	4.2	7	92	150	58	74	57960.866	0	1ÔÂ2ÈÕ	<50	<40	underweight	<30	normal	<25	n	n	n	n	no	8280.123714	0	0
22511	2009-2010	54498	2	83	0	0	NA	Female	33	No	0	No	Non-Hispanic Black	1.13	College or above	no	no	yes	32.22	0.79	4.1	15	40	234	79	147	84467.963	0	1ÔÂ2ÈÕ	<50	<40	Obese	>=30	Obese	>=25	n	high	n	high	no	12066.85186	3	2
22537	2009-2010	54524	1	82	1	0	a few times a month	Female	41	No	>=3	No	Mexican American	0.78	high school or equivalent	IFG	no	yes	35.15	0.6	3.9	13	215	222	47	132	32856.417	0	<=1	<50	40-60	Obese	>=30	Obese	>=25	high	high	low	high	no	4693.773857	3	3
22544	2009-2010	54532	2	75	1	0	a few times a week, or	Female	61	No	1ÔÂ2ÈÕ	NA	Non-Hispanic White	5	high school or equivalent	DM	no	yes	27.31	0.71	5.4	11	122	186	59	103	179794.154	0	2ÔÂ5ÈÕ	>=50	>60	overweight	<30	overweight	>=25	n	n	n	n	Diabetes	25684.87914	1	0
22551	2009-2010	54539	1	77	0	1	NA	Female	59	Yes	1ÔÂ2ÈÕ	NA	Non-Hispanic White	3.71	high school or equivalent	DM	no	yes	32.52	0.76	4.4	18	77	159	77	67	53485.51	0	2ÔÂ5ÈÕ	>=50	NA	Obese	>=30	Obese	>=25	n	n	n	n	Diabetes	7640.787143	3	2
22556	2009-2010	54544	2	79	1	0	less than once a month	Female	53	No	>=3	NA	Non-Hispanic White	3.82	high school or equivalent	no	no	yes	36.19	0.68	4.6	13	84	205	60	128	231336.471	0	2ÔÂ5ÈÕ	>=50	40-60	Obese	>=30	Obese	>=25	n	high	n	n	no	33048.06729	3	2
22568	2009-2010	54556	2	82	0	0	NA	Female	33	No	0	No	Non-Hispanic White	0.93	College or above	no	no	yes	25.88	0.61	6.1	12	153	243	50	162	58589.101	0	<=1	<50	<40	overweight	<30	overweight	>=25	high	high	n	high	no	8369.871571	1	1
22569	2009-2010	54557	1	75	0	0	NA	Female	29	No	0	No	Mexican American	1.65	College or above	no	no	yes	21.27	0.72	3.7	14	152	206	61	115	42931.859	0	1ÔÂ2ÈÕ	<50	<40	normal	<30	normal	<25	high	high	n	n	no	6133.122714	1	1
22572	2009-2010	54560	1	80	1	1	a few times a month	Female	72	No	>=3	NA	Non-Hispanic White	2.13	less than high school	DM	no	yes	26.73	1.21	6.1	19	143	205	59	117	84036.81	1	2ÔÂ5ÈÕ	>=50	>60	overweight	<30	overweight	>=25	n	high	n	n	Diabetes	12005.25857	1	0
22577	2009-2010	54565	1	76	0	0	NA	Female	36	No	1ÔÂ2ÈÕ	No	Non-Hispanic White	5	College or above	no	no	no	20.66	0.65	4.9	12	91	187	73	96	114493.731	0	2ÔÂ5ÈÕ	<50	<40	normal	<30	normal	<25	n	n	n	n	no	16356.24729	0	0
22588	2009-2010	54577	2	86	1	0	less than once a month	Female	44	No	0	No	Non-Hispanic White	4.67	College or above	no	no	yes	21.15	0.76	4.5	11	50	202	96	96	0	0	2ÔÂ5ÈÕ	<50	40-60	normal	<30	normal	<25	n	high	n	n	no	0	1	0
22593	2009-2010	54583	1	80	1	0	a few times a month	Female	64	No	>=3	NA	Non-Hispanic White	2.8	College or above	no	yes	yes	40	0.84	5.7	9	158	189	47	110	133384.325	0	2ÔÂ5ÈÕ	>=50	>60	Obese	>=30	Obese	>=25	high	n	low	n	no	19054.90357	3	3
22596	2009-2010	54587	2	86	0	0	NA	Female	37	No	0	No	Non-Hispanic White	3.23	College or above	no	yes	no	33.97	0.79	5.2	9	79	171	50	105	0	0	2ÔÂ5ÈÕ	<50	<40	Obese	>=30	Obese	>=25	n	n	n	n	no	0	2	2
22611	2009-2010	54603	1	86	1	0	less than once a month	Female	31	No	1ÔÂ2ÈÕ	No	Mexican American	0.82	less than high school	no	no	no	23.97	0.61	6.2	11	83	170	74	79	44117.269	0	<=1	<50	<40	normal	<30	normal	<25	n	n	n	n	no	6302.467	0	0
22620	2009-2010	54612	1	78	0	0	NA	Female	61	No	1ÔÂ2ÈÕ	NA	Non-Hispanic Black	0.33	College or above	DM	no	yes	25.89	0.59	4.1	7	82	213	119	78	29870.797	0	<=1	>=50	>60	overweight	<30	overweight	>=25	n	high	n	n	Diabetes	4267.256714	1	0
22628	2009-2010	54620	1	80	1	1	a few times a month	Female	75	Yes	0	NA	Non-Hispanic White	1.03	less than high school	IGT	yes	yes	31.45	0.82	4.5	8	189	158	68	52	43949.926	1	1ÔÂ2ÈÕ	>=50	>60	Obese	>=30	Obese	>=25	high	n	n	n	no	6278.560857	3	3
22630	2009-2010	54622	1	76	1	1	a few times a week, or	Female	70	Yes	>=3	NA	Non-Hispanic White	5	College or above	no	yes	yes	53.78	1.35	4.4	35	116	199	115	61	82446.508	1	2ÔÂ5ÈÕ	>=50	>60	Obese	>=30	Obese	>=25	n	n	n	n	no	11778.07257	3	2
22637	2009-2010	54630	1	86	1	0	every day and/or night?	Female	27	No	1ÔÂ2ÈÕ	No	Mexican American	1.6	less than high school	no	no	yes	25.4	0.59	4.1	9	112	165	40	103	35230.509	0	1ÔÂ2ÈÕ	<50	<40	overweight	<30	overweight	>=25	n	n	low	n	no	5032.929857	1	0
22640	2009-2010	54633	1	77	0	0	NA	Female	80	Yes	>=3	NA	Non-Hispanic White	2.2	College or above	IGT	yes	yes	28.06	2.11	8.2	26	193	196	42	115	74379.564	0	2ÔÂ5ÈÕ	>=50	>60	overweight	<30	overweight	>=25	high	n	low	n	no	10625.652	1	1
22644	2009-2010	54637	2	83	1	0	less than once a month	Female	80	No	>=3	NA	Non-Hispanic White	1.17	College or above	IGT	yes	yes	22.44	1.31	8.1	18	142	264	46	190	74136.404	0	1ÔÂ2ÈÕ	>=50	>60	normal	<30	normal	<25	n	high	low	high	no	10590.91486	1	0
22708	2009-2010	54702	2	80	0	0	NA	Female	45	Yes	1ÔÂ2ÈÕ	NA	Non-Hispanic White	0.95	high school or equivalent	no	no	yes	19.65	0.8	3.6	10	83	246	80	149	56685.429	0	<=1	<50	40-60	normal	<30	normal	<25	n	high	n	high	no	8097.918429	1	0
22710	2009-2010	54704	1	76	1	0	less than once a month	Female	60	No	1ÔÂ2ÈÕ	NA	Non-Hispanic White	5	less than high school	IFG	no	yes	31.4	0.76	6.3	20	264	242	41	148	153731.709	0	2ÔÂ5ÈÕ	>=50	>60	Obese	>=30	Obese	>=25	high	high	low	high	no	21961.67271	3	3
22722	2009-2010	54717	1	83	0	1	NA	Female	51	No	>=3	NA	Non-Hispanic Black	1.53	high school or equivalent	no	no	yes	40.4	0.72	4.7	6	116	196	44	129	65638.699	0	1ÔÂ2ÈÕ	>=50	40-60	Obese	>=30	Obese	>=25	n	n	low	n	no	9376.957	3	2
22724	2009-2010	54719	1	84	0	0	NA	Female	35	No	1ÔÂ2ÈÕ	No	Non-Hispanic Black	2.33	College or above	no	yes	yes	28.39	0.67	4.7	9	143	211	59	123	49463.949	0	2ÔÂ5ÈÕ	<50	<40	overweight	<30	overweight	>=25	n	high	n	n	no	7066.278429	1	0
22735	2009-2010	54730	1	77	1	1	every day and/or night?	Female	78	Yes	>=3	NA	Non-Hispanic White	1.11	high school or equivalent	no	yes	yes	23.55	0.79	4.5	9	213	192	48	101	50283.52	1	1ÔÂ2ÈÕ	>=50	>60	normal	<30	normal	<25	high	n	low	n	no	7183.36	1	1
22737	2009-2010	54732	2	83	1	1	a few times a month	Female	36	No	0	No	Non-Hispanic White	0.98	high school or equivalent	no	yes	yes	48.28	0.62	5.3	10	110	200	59	119	55795.9	1	<=1	<50	<40	Obese	>=30	Obese	>=25	n	high	n	n	no	7970.842857	3	2
22745	2009-2010	54740	2	79	0	1	NA	Female	51	No	1ÔÂ2ÈÕ	NA	Non-Hispanic White	3.43	College or above	no	no	no	19.68	0.62	3.8	12	42	138	65	65	250892.455	0	2ÔÂ5ÈÕ	>=50	40-60	normal	<30	normal	<25	n	n	n	n	no	35841.77929	0	0
22748	2009-2010	54743	1	80	1	0	a few times a month	Female	78	No	1ÔÂ2ÈÕ	NA	Non-Hispanic White	1.37	less than high school	IFG	yes	yes	25.57	0.79	3.3	13	158	306	47	227	76164.443	0	1ÔÂ2ÈÕ	>=50	>60	overweight	<30	overweight	>=25	high	high	low	high	no	10880.63471	1	1
22758	2009-2010	54754	1	88	1	1	a few times a month	Female	80	No	>=3	NA	Mexican American	0.74	less than high school	no	no	yes	29.89	0.73	3.7	12	169	165	51	80	23056.334	1	<=1	>=50	>60	overweight	<30	overweight	>=25	high	n	n	n	no	3293.762	1	1
22762	2009-2010	54758	2	88	1	0	less than once a month	Female	71	Yes	1ÔÂ2ÈÕ	NA	Non-Hispanic White	5	College or above	no	no	yes	20.74	0.76	5.4	15	50	163	71	82	74735.128	0	2ÔÂ5ÈÕ	>=50	>60	normal	<30	normal	<25	n	n	n	n	no	10676.44686	1	0
22775	2009-2010	54773	1	81	1	1	less than once a month	Female	40	No	>=3	No	Mexican American	0.84	College or above	no	no	yes	30.9	0.63	5.2	9	269	202	37	111	41314.698	1	<=1	<50	40-60	Obese	>=30	Obese	>=25	high	high	low	n	no	5902.099714	3	3
22779	2009-2010	54777	2	86	0	0	NA	Female	23	No	0	No	Mexican American	2.46	high school or equivalent	IGT	no	yes	46.62	0.44	5.9	8	99	169	36	113	39148.212	0	2ÔÂ5ÈÕ	<50	<40	Obese	>=30	Obese	>=25	n	n	low	n	no	5592.601714	3	2
22811	2009-2010	54812	2	79	1	1	a few times a month	Female	63	Yes	1ÔÂ2ÈÕ	NA	Non-Hispanic White	1.12	high school or equivalent	no	no	yes	37.46	1.27	5	13	273	280	46	179	60250.896	1	1ÔÂ2ÈÕ	>=50	>60	Obese	>=30	Obese	>=25	high	high	low	high	no	8607.270857	3	3
22817	2009-2010	54818	2	85	0	1	NA	Female	34	No	0	No	Mexican American	2.04	College or above	no	no	no	23.51	0.67	4.4	12	60	182	62	108	43850.081	0	2ÔÂ5ÈÕ	<50	<40	normal	<30	normal	<25	n	n	n	n	no	6264.297286	0	0
22831	2009-2010	54832	1	85	1	1	less than once a month	Female	28	No	0	No	Mexican American	4.1	College or above	no	yes	yes	30.19	0.64	5.3	10	84	196	48	131	38134.547	1	2ÔÂ5ÈÕ	<50	<40	Obese	>=30	Obese	>=25	n	n	low	high	no	5447.792429	3	2
22860	2009-2010	54861	2	76	1	1	every day and/or night?	Female	63	Yes	>=3	NA	Non-Hispanic White	1.63	less than high school	DM	yes	yes	37.82	0.94	6.9	15	250	198	53	95	117736.506	1	1ÔÂ2ÈÕ	>=50	>60	Obese	>=30	Obese	>=25	high	n	n	n	Diabetes	16819.50086	3	3
22891	2009-2010	54894	2	78	1	0	a few times a month	Female	77	Yes	0	NA	Non-Hispanic White	5	College or above	no	yes	yes	26.94	0.75	3.1	17	199	263	53	170	89738.294	0	2ÔÂ5ÈÕ	>=50	>60	overweight	<30	overweight	>=25	high	high	n	high	no	12819.75629	1	1
22900	2009-2010	54903	2	86	1	0	a few times a month	Female	55	No	1ÔÂ2ÈÕ	NA	Non-Hispanic White	3.88	College or above	DM	no	yes	38.55	0.7	5.5	11	58	147	46	89	193206.651	0	2ÔÂ5ÈÕ	>=50	40-60	Obese	>=30	Obese	>=25	n	n	low	n	Diabetes	27600.95014	3	2
22904	2009-2010	54907	2	83	0	0	NA	Female	39	No	0	No	Non-Hispanic White	1.16	College or above	no	yes	no	33.61	0.66	5.8	11	51	164	68	86	56612.672	0	1ÔÂ2ÈÕ	<50	<40	Obese	>=30	Obese	>=25	n	n	n	n	no	8087.524571	2	2
22905	2009-2010	54908	1	79	0	1	NA	Female	62	Yes	>=3	NA	Non-Hispanic Black	0.41	less than high school	no	yes	yes	28.01	1.3	7.7	19	215	208	38	127	52488.732	0	<=1	>=50	>60	overweight	<30	overweight	>=25	high	high	low	n	no	7498.390286	1	1
22907	2009-2010	54910	1	82	0	1	NA	Female	47	No	1ÔÂ2ÈÕ	NA	Other Hispanic	1.94	College or above	no	no	no	21.97	0.84	4	10	69	180	71	95	42241.855	0	1ÔÂ2ÈÕ	<50	40-60	normal	<30	normal	<25	n	n	n	n	no	6034.550714	0	0
22910	2009-2010	54913	2	86	1	1	a few times a month	Female	46	No	>=3	NA	Mexican American	0.44	less than high school	no	no	yes	31.42	0.72	4.8	12	127	207	61	121	0	1	<=1	<50	40-60	Obese	>=30	Obese	>=25	n	high	n	n	no	0	3	2
22938	2009-2010	54941	1	87	0	1	NA	Female	31	No	1ÔÂ2ÈÕ	No	Non-Hispanic White	3.1	College or above	no	no	yes	26.89	0.63	4.1	13	143	198	49	120	176964.236	0	2ÔÂ5ÈÕ	<50	<40	overweight	<30	overweight	>=25	n	n	low	n	no	25280.60514	1	0
22947	2009-2010	54950	2	80	1	0	a few times a week, or	Female	59	No	1ÔÂ2ÈÕ	NA	Non-Hispanic White	5	College or above	no	no	yes	23.98	0.9	5.4	22	194	270	52	179	244466.256	0	2ÔÂ5ÈÕ	>=50	NA	normal	<30	normal	<25	high	high	n	high	no	34923.75086	1	1
22949	2009-2010	54952	2	80	1	0	less than once a month	Female	40	No	1ÔÂ2ÈÕ	No	Non-Hispanic White	1.2	high school or equivalent	no	no	yes	26.96	0.71	3.3	8	103	173	48	104	44720.198	0	1ÔÂ2ÈÕ	<50	40-60	overweight	<30	overweight	>=25	n	n	low	n	no	6388.599714	1	0
22953	2009-2010	54956	2	83	1	0	a few times a month	Female	25	No	0	No	Non-Hispanic White	0.69	College or above	DM	yes	no	44.19	0.79	6.2	11	92	194	55	121	212027.685	0	<=1	<50	<40	Obese	>=30	Obese	>=25	n	n	n	n	Diabetes	30289.66929	2	2
22955	2009-2010	54958	2	85	1	1	less than once a month	Female	70	Yes	1ÔÂ2ÈÕ	NA	other	4.65	College or above	DM	yes	yes	35.56	0.66	4.8	12	109	147	46	79	0	1	2ÔÂ5ÈÕ	>=50	>60	Obese	>=30	Obese	>=25	n	n	low	n	Diabetes	0	3	2
22976	2009-2010	54980	1	81	1	1	a few times a month	Female	60	No	1ÔÂ2ÈÕ	NA	Non-Hispanic White	2.71	College or above	no	no	no	26.94	0.6	4	19	41	174	66	100	159732.821	1	2ÔÂ5ÈÕ	>=50	>60	overweight	<30	overweight	>=25	n	n	n	n	no	22818.97443	0	0
22982	2009-2010	54987	2	81	1	1	a few times a month	Female	37	No	0	No	Non-Hispanic White	1.02	less than high school	no	no	no	28.98	0.73	4.3	7	103	175	65	89	57616.934	1	1ÔÂ2ÈÕ	<50	<40	overweight	<30	overweight	>=25	n	n	n	n	no	8230.990571	0	0
22988	2009-2010	54993	1	75	1	1	a few times a month	Female	70	Yes	>=3	NA	Mexican American	0.84	less than high school	DM	yes	yes	26.91	1.44	8.7	31	289	273	54	161	31850.343	1	<=1	>=50	>60	overweight	<30	overweight	>=25	high	high	n	high	Diabetes	4550.049	1	1
22991	2009-2010	54996	2	75	0	0	NA	Female	29	No	1ÔÂ2ÈÕ	No	Mexican American	0.32	less than high school	no	yes	no	22.07	0.55	4.4	8	61	187	62	113	59291.733	0	<=1	<50	<40	normal	<30	normal	<25	n	n	n	n	no	8470.247571	0	0
22995	2009-2010	55000	1	81	1	1	every day and/or night?	Female	52	No	>=3	NA	Mexican American	0.74	less than high school	DM	yes	yes	30.94	0.57	4.6	7	255	213	39	123	38857.142	1	<=1	>=50	40-60	Obese	>=30	Obese	>=25	high	high	low	n	Diabetes	5551.020286	3	3
23010	2009-2010	55015	1	86	0	1	NA	Female	29	No	0	No	Non-Hispanic White	3.69	high school or equivalent	no	no	yes	20.34	0.7	3.8	11	100	222	74	128	173659.394	0	2ÔÂ5ÈÕ	<50	<40	normal	<30	normal	<25	n	high	n	n	no	24808.48486	1	0
23047	2009-2010	55052	3	86	0	0	NA	Female	26	No	1ÔÂ2ÈÕ	No	Mexican American	0.98	less than high school	no	no	no	25.41	0.61	3.4	8	52	174	52	112	25605.626	0	<=1	<50	<40	overweight	<30	overweight	>=25	n	n	n	n	no	3657.946571	0	0
23132	2009-2010	55138	1	78	0	1	NA	Female	44	No	0	No	Non-Hispanic Black	3.69	College or above	no	no	yes	27.84	0.91	6	8	78	222	66	140	57983.466	0	2ÔÂ5ÈÕ	<50	40-60	overweight	<30	overweight	>=25	n	high	n	high	no	8283.352286	1	0
23139	2009-2010	55146	2	77	1	0	less than once a month	Female	43	No	0	No	Other Hispanic	2.15	College or above	no	no	yes	22.79	0.59	3.3	9	211	215	41	132	45591.926	0	2ÔÂ5ÈÕ	<50	40-60	normal	<30	normal	<25	high	high	low	high	no	6513.132286	1	1
23149	2009-2010	55156	1	84	0	1	NA	Female	28	No	0	No	Non-Hispanic Black	0.98	College or above	no	no	yes	33	0.83	4.4	7	34	140	41	92	0	0	<=1	<50	<40	Obese	>=30	Obese	>=25	n	n	low	n	no	0	3	2
23162	2009-2010	55170	2	84	1	1	a few times a month	Female	55	No	1ÔÂ2ÈÕ	NA	other	4.12	College or above	no	yes	yes	38.5	0.98	5.1	12	63	163	64	86	53651.101	1	2ÔÂ5ÈÕ	>=50	40-60	Obese	>=30	Obese	>=25	n	n	n	n	no	7664.443	3	2
23163	2009-2010	55171	2	75	0	0	NA	Female	21	No	1ÔÂ2ÈÕ	No	Non-Hispanic White	0.33	less than high school	no	no	yes	25.21	0.88	3.2	11	95	132	39	74	84851.27	0	<=1	<50	<40	overweight	<30	overweight	>=25	n	n	low	n	no	12121.61	1	0
23166	2009-2010	55174	3	86	0	1	NA	Female	70	Yes	1ÔÂ2ÈÕ	NA	Non-Hispanic Black	2.06	less than high school	DM	yes	yes	36.13	1.86	7.6	40	140	203	50	125	35703.856	0	2ÔÂ5ÈÕ	>=50	>60	Obese	>=30	Obese	>=25	n	high	n	n	Diabetes	5100.550857	3	2
23171	2009-2010	55179	2	76	0	1	NA	Female	80	Yes	>=3	NA	Non-Hispanic White	5	College or above	no	yes	yes	24.24	1.15	7.3	25	159	157	41	84	82947.935	0	2ÔÂ5ÈÕ	>=50	>60	normal	<30	normal	<25	high	n	low	n	no	11849.705	1	1
23174	2009-2010	55182	1	85	0	1	NA	Female	31	No	0	No	other	3.49	College or above	no	no	no	21.91	0.68	2.7	10	91	175	64	93	130584.304	0	2ÔÂ5ÈÕ	<50	<40	normal	<30	normal	<25	n	n	n	n	no	18654.90057	0	0
23182	2009-2010	55190	2	77	1	0	less than once a month	Female	41	No	1ÔÂ2ÈÕ	No	other	1.42	College or above	no	no	yes	26.22	0.67	3.7	10	83	214	69	128	37353.068	0	1ÔÂ2ÈÕ	<50	40-60	overweight	<30	overweight	>=25	n	high	n	n	no	5336.152571	1	0
23184	2009-2010	55192	2	85	1	1	a few times a week, or	Female	48	No	1ÔÂ2ÈÕ	NA	Other Hispanic	1.51	College or above	no	no	yes	25.77	0.67	3.7	8	119	143	31	88	37980.935	1	1ÔÂ2ÈÕ	<50	40-60	overweight	<30	overweight	>=25	n	n	low	n	no	5425.847857	1	0
23186	2009-2010	55194	2	76	1	0	less than once a month	Female	75	No	>=3	NA	Non-Hispanic White	5	College or above	no	yes	no	42.75	2.26	5	55	96	142	52	71	90018.185	0	2ÔÂ5ÈÕ	>=50	>60	Obese	>=30	Obese	>=25	n	n	n	n	no	12859.74071	2	2
23194	2009-2010	55202	1	76	1	0	a few times a month	Female	69	No	1ÔÂ2ÈÕ	NA	Non-Hispanic White	2.09	College or above	DM	yes	yes	32.17	0.71	8.5	21	114	189	47	119	142071.335	0	2ÔÂ5ÈÕ	>=50	>60	Obese	>=30	Obese	>=25	n	n	low	n	Diabetes	20295.905	3	2
23215	2009-2010	55223	2	83	0	0	NA	Female	49	Yes	1ÔÂ2ÈÕ	NA	Non-Hispanic White	0.87	College or above	DM	yes	yes	28.68	0.59	4.2	5	219	236	41	151	0	0	<=1	<50	40-60	overweight	<30	overweight	>=25	high	high	low	high	Diabetes	0	1	1
23226	2009-2010	55234	1	86	0	0	NA	Female	48	No	1ÔÂ2ÈÕ	NA	Mexican American	1.22	less than high school	DM	no	yes	36.41	0.53	2.8	12	191	205	61	106	42799.567	0	1ÔÂ2ÈÕ	<50	40-60	Obese	>=30	Obese	>=25	high	high	n	n	Diabetes	6114.223857	3	3
23238	2009-2010	55246	2	75	0	0	NA	Female	42	No	1ÔÂ2ÈÕ	No	Non-Hispanic White	4.23	College or above	no	no	yes	20.19	0.78	3.5	12	71	226	66	146	211190.02	0	2ÔÂ5ÈÕ	<50	40-60	normal	<30	normal	<25	n	high	n	high	no	30170.00286	1	0
23250	2009-2010	55259	1	82	1	1	every day and/or night?	Female	77	Yes	1ÔÂ2ÈÕ	NA	Non-Hispanic White	1.39	less than high school	no	yes	no	34.51	1.14	6.3	23	109	195	60	113	45147.263	1	1ÔÂ2ÈÕ	>=50	>60	Obese	>=30	Obese	>=25	n	n	n	n	no	6449.609	2	2
23256	2009-2010	55265	1	88	1	1	less than once a month	Female	47	No	>=3	NA	Mexican American	1.36	less than high school	IGT	no	yes	33.8	0.62	4.1	9	182	279	54	189	37385.411	1	1ÔÂ2ÈÕ	<50	40-60	Obese	>=30	Obese	>=25	high	high	n	high	no	5340.773	3	3
23269	2009-2010	55279	2	80	1	0	less than once a month	Female	58	No	>=3	NA	Non-Hispanic Black	3.02	College or above	no	yes	yes	30.61	0.77	4.8	14	49	287	102	175	66384.999	0	2ÔÂ5ÈÕ	>=50	40-60	Obese	>=30	Obese	>=25	n	high	n	high	no	9483.571286	3	2
23271	2009-2010	55281	1	84	0	1	NA	Female	80	No	0	NA	Non-Hispanic Black	2.03	College or above	no	yes	yes	26.74	0.99	6.2	17	55	148	68	69	29349.157	0	2ÔÂ5ÈÕ	>=50	>60	overweight	<30	overweight	>=25	n	n	n	n	no	4192.736714	1	0
23288	2009-2010	55298	1	76	0	1	NA	Female	63	Yes	>=3	NA	Non-Hispanic White	0.67	high school or equivalent	DM	yes	yes	32.68	0.76	4.9	10	180	190	29	125	50713.228	0	<=1	>=50	>60	Obese	>=30	Obese	>=25	high	n	low	n	Diabetes	7244.746857	3	3
23293	2009-2010	55303	2	80	1	1	a few times a month	Female	71	Yes	>=3	NA	Non-Hispanic White	1.78	less than high school	DM	yes	yes	44.14	1.41	7.6	22	88	156	46	92	98218.525	1	1ÔÂ2ÈÕ	>=50	>60	Obese	>=30	Obese	>=25	n	n	low	n	Diabetes	14031.21786	3	2
23296	2009-2010	55306	1	78	1	1	a few times a month	Female	54	No	>=3	NA	Non-Hispanic Black	0.68	less than high school	DM	no	yes	25.09	0.87	5.6	12	110	196	56	118	60138.218	1	<=1	>=50	40-60	overweight	<30	overweight	>=25	n	n	n	n	Diabetes	8591.174	1	0
23308	2009-2010	55319	2	80	1	0	less than once a month	Female	73	Yes	1ÔÂ2ÈÕ	NA	Non-Hispanic White	1.11	high school or equivalent	DM	yes	yes	27.22	0.62	4.4	11	184	261	53	171	101182.463	0	1ÔÂ2ÈÕ	>=50	>60	overweight	<30	overweight	>=25	high	high	n	high	Diabetes	14454.63757	1	1
23315	2009-2010	55326	2	88	0	0	NA	Female	51	No	>=3	NA	Mexican American	0.02	less than high school	no	yes	yes	28.29	0.56	3	7	105	247	56	170	24288.596	0	<=1	>=50	40-60	overweight	<30	overweight	>=25	n	high	n	high	no	3469.799429	1	0
23322	2009-2010	55333	2	84	0	0	NA	Female	31	No	1ÔÂ2ÈÕ	No	Non-Hispanic Black	0.05	high school or equivalent	no	yes	yes	20.71	0.73	7.5	6	145	213	74	110	52079.957	0	<=1	<50	<40	normal	<30	normal	<25	n	high	n	n	no	7439.993857	1	0
23331	2009-2010	55342	2	85	1	0	less than once a month	Female	61	Yes	1ÔÂ2ÈÕ	NA	Non-Hispanic White	4.3	College or above	no	yes	yes	24.76	0.7	3.8	10	71	221	94	113	143222.748	0	2ÔÂ5ÈÕ	>=50	>60	normal	<30	normal	<25	n	high	n	n	no	20460.39257	1	0
23352	2009-2010	55365	1	86	0	0	NA	Female	27	No	1ÔÂ2ÈÕ	No	Other Hispanic	0.68	College or above	no	no	no	28.42	0.8	2.9	12	79	160	61	83	42231.04	0	<=1	<50	<40	overweight	<30	overweight	>=25	n	n	n	n	no	6033.005714	0	0
23353	2009-2010	55366	2	83	0	0	NA	Female	22	No	1ÔÂ2ÈÕ	No	Non-Hispanic White	0.24	less than high school	no	no	yes	27.44	0.6	5.5	12	104	167	48	98	64545.122	0	<=1	<50	<40	overweight	<30	overweight	>=25	n	n	low	n	no	9220.731714	1	0
23356	2009-2010	55369	2	83	1	0	a few times a week, or	Female	40	No	0	No	Non-Hispanic White	3.4	College or above	no	no	no	28.99	0.86	5	11	72	173	50	109	202445.886	0	2ÔÂ5ÈÕ	<50	40-60	overweight	<30	overweight	>=25	n	n	n	n	no	28920.84086	0	0
23368	2009-2010	55381	2	79	1	0	a few times a week, or	Female	29	No	1ÔÂ2ÈÕ	No	Non-Hispanic Black	2.09	less than high school	no	no	no	24.64	0.64	4.6	11	58	155	72	71	68902.883	0	2ÔÂ5ÈÕ	<50	<40	normal	<30	normal	<25	n	n	n	n	no	9843.269	0	0
23377	2009-2010	55390	1	77	0	0	NA	Female	20	No	1ÔÂ2ÈÕ	No	Non-Hispanic White	1.09	College or above	no	no	no	17.71	0.77	4.4	9	55	141	61	69	64381.6	0	1ÔÂ2ÈÕ	<50	<40	underweight	<30	normal	<25	n	n	n	n	no	9197.371429	0	0
23379	2009-2010	55392	1	87	1	1	less than once a month	Female	75	No	>=3	NA	Non-Hispanic White	1.07	high school or equivalent	no	yes	yes	35.16	0.73	6	12	214	242	47	152	71628.732	1	1ÔÂ2ÈÕ	>=50	>60	Obese	>=30	Obese	>=25	high	high	low	high	no	10232.676	3	3
23382	2009-2010	55395	2	76	1	0	a few times a week, or	Female	73	Yes	1ÔÂ2ÈÕ	NA	Non-Hispanic White	5	high school or equivalent	DM	yes	yes	31.25	0.95	7.6	15	86	167	76	74	92979.791	0	2ÔÂ5ÈÕ	>=50	>60	Obese	>=30	Obese	>=25	n	n	n	n	Diabetes	13282.82729	3	2
23385	2009-2010	55398	2	84	1	1	a few times a month	Female	47	No	1ÔÂ2ÈÕ	NA	Non-Hispanic White	1.31	College or above	no	yes	yes	25.08	0.92	5	12	154	194	49	114	169142.774	1	1ÔÂ2ÈÕ	<50	40-60	overweight	<30	overweight	>=25	high	n	low	n	no	24163.25343	1	1
23386	2009-2010	55399	1	82	0	0	NA	Female	23	No	0	No	Other Hispanic	0.77	high school or equivalent	no	no	yes	35.96	0.71	3.2	9	41	150	42	100	40664.03	0	<=1	<50	<40	Obese	>=30	Obese	>=25	n	n	low	n	no	5809.147143	3	2
23427	2009-2010	55441	1	77	0	0	NA	Female	56	No	>=3	NA	Non-Hispanic White	0.82	College or above	no	no	yes	20.92	0.78	3	8	39	208	79	121	49810.934	0	<=1	>=50	40-60	normal	<30	normal	<25	n	high	n	n	no	7115.847714	1	0
23461	2009-2010	55476	2	85	1	0	less than once a month	Female	42	No	0	No	Other Hispanic	4.54	College or above	no	no	yes	24.23	0.75	3.7	7	96	235	47	169	40556.922	0	2ÔÂ5ÈÕ	<50	40-60	normal	<30	normal	<25	n	high	low	high	no	5793.846	1	0
23468	2009-2010	55483	1	87	0	1	NA	Female	56	No	1ÔÂ2ÈÕ	NA	Non-Hispanic Black	4.26	College or above	IFG	yes	yes	33.01	0.72	4.8	9	120	218	57	137	69462.586	0	2ÔÂ5ÈÕ	>=50	40-60	Obese	>=30	Obese	>=25	n	high	n	high	no	9923.226571	3	2
23472	2009-2010	55487	1	86	0	0	NA	Female	23	No	0	No	Other Hispanic	0	College or above	no	no	no	26.72	0.72	5.1	11	78	155	50	89	42989.444	0	<=1	<50	<40	overweight	<30	overweight	>=25	n	n	n	n	no	6141.349143	0	0
23486	2009-2010	55501	1	75	0	0	NA	Female	51	No	>=3	NA	Mexican American	0.45	less than high school	IFG	no	yes	28.88	0.49	5.5	7	249	231	36	145	37628.234	0	<=1	>=50	40-60	overweight	<30	overweight	>=25	high	high	low	high	no	5375.462	1	1
23495	2009-2010	55510	2	88	0	0	NA	Female	21	No	1ÔÂ2ÈÕ	No	Mexican American	5	high school or equivalent	no	no	yes	29.79	0.69	3.6	7	87	207	55	135	34643.52	0	2ÔÂ5ÈÕ	<50	<40	overweight	<30	overweight	>=25	n	high	n	high	no	4949.074286	1	0
[truncated: 3,821 more rows]
